# Supplementary material for: A comprehensive quantitative phosphoproteome analysis of rice in response to bacterial blight
Source: BMC Plant Biol. 2015 Jun 26;15:163. doi: 10.1186/s12870-015-0541-2 (PMC4482044; doi:10.1186/s12870-015-0541-2)
Supplement: Additional file 1: Table S1. — All phosphopeptides and DP peptides identified in this study. [file 12870_2015_541_MOESM1_ESM.xlsx]

## Sheet: Transcription Factor
Sequence	# PSMs	# Proteins	# Protein Groups	Protein Group Accessions	Annotations	Transcription Factor family	Modifications	MH+ [Da]	phosphoRS Isoform Probability	phosphoRS Site Probabilities	average 0h	average 24h	24h/0h
EGPGTSSSSPLPVK	4	1	1	LOC_Os07g37610.1	B3 DNA binding domain containing protein, putative, expressed	B3	S9(Phospho)	1422.65	0.248993	T(5): 0.4; S(6): 24.9; S(7): 24.9; S(8): 24.9; S(9): 24.9	7.15836e+06	0	0h specific
SPQTVDTTR	3	1	1	LOC_Os07g48200.1	B3 DNA binding domain containing protein, putative, expressed	B3	S1(Phospho)	1084.47	1	S(1): 100.0; T(4): 0.0; T(7): 0.0; T(8): 0.0	3.22018e+06	0	0h specific
SSGGAGFDDDDGVAAR	4	3	1	LOC_Os09g29930.3	transcription factor BIM2, putative, expressed	bHLH	S2(Phospho)	1576.59	0.5	S(1): 50.0; S(2): 50.0	8.60623e+06	0	0h specific
SSTPAAAAEQEHR	9	1	1	LOC_Os10g42430.1	transcription factor MYC7E, putative, expressed	bHLH	S1(Phospho)	1434.6	8.32683e-05	S(1): 0.0; S(2): 0.0; T(3): 100.0	0	5.78119e+06	24h specific
SAPSTLLAEFCDDFLPPAAAPR	6	1	1	LOC_Os08g39630.1	helix-loop-helix DNA-binding domain containing protein, expressed	bHLH	S1(Phospho); C11(Carbamidomethyl)	2426.12	0.0107938	S(1): 1.1; S(4): 1.1; T(5): 97.8	0	1.78619e+07	24h specific
YRSAPSTLLAEFCDDFLPPAAAPR	4	1	1	LOC_Os08g39630.1	helix-loop-helix DNA-binding domain containing protein, expressed	bHLH	S3(Phospho); C13(Carbamidomethyl)	2745.28	0.0114893	Y(1): 97.7; S(3): 1.1; S(6): 0.0; T(7): 1.1	0	5.06945e+07	24h specific
AEELVGASPGTEGMSSAEAK	4	1	1	LOC_Os09g34060.1	transcription factor RF2a, putative, expressed	bZIP	S8(Phospho)	2000.85	1	S(8): 100.0; T(11): 0.0; S(15): 0.0; S(16): 0.0	0	9.97657e+06	24h specific
RVPEMGGGGGSASSGAGADER	4	1	1	LOC_Os01g07880.1	transcription factor HY5, putative, expressed	bZIP	S13(Phospho); S14(Phospho)	2064.78	0.901736	S(11): 9.8; S(13): 95.1; S(14): 95.1	3.25432e+06	0	0h specific
DFGSMNMDELLR	4	6	1	LOC_Os06g10880.3	bZIP transcription factor, putative, expressed	bZIP	S4(Phospho)	1507.6	1	S(4): 100.0	0	4.07303e+06	24h specific
GSLGSLNMITGK	4	3	1	LOC_Os12g13170.3	transcription factor, putative, expressed	bZIP	S5(Phospho)	1257.59	0.999998	S(2): 0.0; S(5): 100.0; T(10): 0.0	0	5.92916e+06	24h specific
SGSMDGVNSPFEGESALSGGLPDYAK	8	1	1	LOC_Os12g06520.1	bZIP transcription factor domain containing protein, expressed	bZIP	S1(Phospho)	2652.13	0.5	S(1): 50.0; S(3): 50.0; S(9): 0.0; S(15): 0.0; S(18): 0.0; Y(24): 0.0	0	1.94103e+07	24h specific
VSQPAEEDEMDFDSEEVEDEEEEEK	3	1	1	LOC_Os05g51830.1	ZOS5-12 - C2H2 zinc finger protein, expressed	C2H2	S14(Phospho)	3053.11	1	S(2): 0.0; S(14): 100.0	3.45313e+07	0	0h specific
NLPADPDAEVIALSPK	2	2	1	LOC_Os04g47860.3	ZOS4-11 - C2H2 zinc finger protein, expressed	C2H2	S14(Phospho)	1729.84	1	S(14): 100.0	8.14004e+07	0	0h specific
EGESSDEEETPAK	11	4	1	LOC_Os01g68160.5	ZOS1-22 - C2H2 zinc finger protein, expressed	C2H2	S4(Phospho)	1487.54	0.98734	S(4): 98.7; S(5): 1.3; T(10): 0.0	1.04386e+07	3.31935e+06	0.317987
NLPGTPDPDAEVIALSPGTLLATNR	3	1	1	LOC_Os07g39310.1	ZOS7-06 - C2H2 zinc finger protein, expressed	C2H2	S16(Phospho)	2612.31	1	T(5): 0.0; S(16): 100.0; T(19): 0.0; T(23): 0.0	0	1.92323e+07	24h specific
RDSFITHR	5	11	6	LOC_Os02g45054.1 ;LOC_Os09g38340.3 ;LOC_Os08g44050.3 ;LOC_Os03g10140.1 ;LOC_Os04g47860.5 ;LOC_Os04g47860.3	ZOS2-15 - C2H2 zinc finger protein, expressed	C2H2	S3(Phospho)	1111.51	0.999907	S(3): 100.0; T(6): 0.0	0	5.35244e+07	24h specific
LLLKSPAVSPSSSPK	2	1	1	LOC_Os05g03760.1	zinc finger family protein, putative, expressed	C3H	S5(Phospho); S9(Phospho); S13(Phospho)	1750.78	0.9991	S(5): 100.0; S(9): 100.0; S(11): 0.0; S(12): 0.0; S(13): 99.9	4.79263e+06	0	0h specific
AVNPSAVSVGMQPTVSSPR	5	1	1	LOC_Os05g03760.1	zinc finger family protein, putative, expressed	C3H	S17(Phospho)	1963.94	0.990215	S(5): 0.0; S(8): 0.0; T(14): 0.0; S(16): 1.0; S(17): 99.0	1.53001e+07	0	0h specific
YSNADQGGMFSPSHK	4	2	1	LOC_Os03g49170.3	zinc finger family protein, putative, expressed	C3H	S11(Phospho)	1705.67	0.992624	Y(1): 0.0; S(2): 0.0; S(11): 99.3; S(13): 0.7	1.48795e+07	0	0h specific
YADQGGAAFSPTRK	3	1	1	LOC_Os12g33090.1	zinc finger family protein, putative, expressed	C3H	T12(Phospho)	1548.68	0.0104904	Y(1): 0.0; S(10): 99.0; T(12): 1.0	1.07513e+07	0	0h specific
GANEEGSSVNEDLNER	3	3	1	LOC_Os02g06584.2	zinc finger C-x8-C-x5-C-x3-H type family protein, expressed	C3H	S8(Phospho)	1799.71	0.991942	S(7): 0.8; S(8): 99.2	7.96073e+06	0	0h specific
SQSFIDR	4	1	1	LOC_Os05g03760.1	zinc finger family protein, putative, expressed	C3H	S3(Phospho)	932.389	1	S(1): 0.0; S(3): 100.0	3.8404e+07	0	0h specific
LQSPGAQQTYGTSQQVDASAGNQGMLSPYR	6	3	1	LOC_Os01g68860.3	zinc finger C-x8-C-x5-C-x3-H type family protein, expressed	C3H	S3(Phospho)	3220.44	1	S(3): 100.0; T(9): 0.0; Y(10): 0.0; T(12): 0.0; S(13): 0.0; S(19): 0.0; S(27): 0.0; Y(29): 0.0	8.84496e+07	0	0h specific
RGANEEGSSVNEDLNERSPNTAATK	6	3	1	LOC_Os02g06584.2	zinc finger C-x8-C-x5-C-x3-H type family protein, expressed	C3H	S18(Phospho)	2726.2	0.999989	S(8): 0.0; S(9): 0.0; S(18): 100.0; T(21): 0.0; T(24): 0.0	2.08582e+07	0	0h specific
DKFSSGDEKEDHEK	5	3	1	LOC_Os02g06584.2	zinc finger C-x8-C-x5-C-x3-H type family protein, expressed	C3H	S5(Phospho)	1730.69	0.999877	S(4): 0.0; S(5): 100.0	2.35958e+07	0	0h specific
DQSVNQVTSPVAASEPVGSILPK	11	2	1	LOC_Os01g15460.3	zinc finger C-x8-C-x5-C-x3-H type family protein, expressed	C3H	S9(Phospho)	2403.19	0.999996	S(3): 0.0; T(8): 0.0; S(9): 100.0; S(14): 0.0; S(19): 0.0	6.86621e+07	1.97139e+07	0.287115
DKFSSGDEKEDHEK	7	3	1	LOC_Os02g06584.2	zinc finger C-x8-C-x5-C-x3-H type family protein, expressed	C3H	S4(Phospho); S5(Phospho)	1810.66	1	S(4): 100.0; S(5): 100.0	1.17603e+08	3.5762e+07	0.30409
SASFIASPR	14	4	1	LOC_Os11g28270.2	zinc finger C-x8-C-x5-C-x3-H type family protein, expressed	C3H	S3(Phospho); S7(Phospho)	1095.43	1	S(1): 0.0; S(3): 100.0; S(7): 100.0	327238624	1.52779e+08	0.466873
GSFIPSPR	15	3	1	LOC_Os01g68860.3	zinc finger C-x8-C-x5-C-x3-H type family protein, expressed	C3H	S6(Phospho)	940.432	1	S(2): 0.0; S(6): 100.0	3.58643e+07	1.69578e+07	0.472833
GANEEGSSVNEDLNERSPNTAATK	8	3	1	LOC_Os02g06584.2	zinc finger C-x8-C-x5-C-x3-H type family protein, expressed	C3H	S7(Phospho); S8(Phospho); S17(Phospho)	2730.04	0.973772	S(7): 100.0; S(8): 100.0; S(17): 97.4; T(20): 2.6; T(23): 0.0	5.10824e+07	2.53274e+07	0.495815
MLAPVPAHSEVSPDNVSGR	9	2	1	LOC_Os11g28270.2	zinc finger C-x8-C-x5-C-x3-H type family protein, expressed	C3H	M1(Oxidation); S9(Phospho)	2058.94	0.999896	S(9): 100.0; S(12): 0.0; S(17): 0.0	3.80681e+06	2.89907e+07	7.6155
HESIDALLENDADDKTR	3	1	1	LOC_Os02g06584.2	zinc finger C-x8-C-x5-C-x3-H type family protein, expressed	C3H	S3(Phospho)	2021.89	1	S(3): 100.0; T(16): 0.0	0	9.6138e+06	24h specific
SGQLDPLHAAASR	2	1	1	LOC_Os10g22950.1	calmodulin-binding transcription activator, putative, expressed	CAMTA	S1(Phospho)	1402.65	1	S(1): 100.0; S(12): 0.0	6.18643e+06	0	0h specific
QSSLDLFK	3	1	1	LOC_Os07g43030.1	calmodulin-binding transcription activator, putative, expressed	CAMTA	S3(Phospho)	1017.47	0.989819	S(2): 1.0; S(3): 99.0	4.35006e+06	0	0h specific
SMVQYPDAR	2	1	1	LOC_Os03g09100.1	calmodulin-binding transcription activator, putative, expressed	CAMTA	S1(Phospho)	1146.46	1	S(1): 100.0; Y(5): 0.0	0	3.59719e+06	24h specific
TQSSNLSDILK	2	1	1	LOC_Os10g22950.1	calmodulin-binding transcription activator, putative, expressed	CAMTA	S4(Phospho)	1285.61	0.999558	T(1): 0.0; S(3): 0.0; S(4): 100.0; S(7): 0.0	0	6.03094e+06	24h specific
EAETAHPHTQPHSDLSPR	5	1	1	LOC_Os08g42440.1	CCT/B-box zinc finger protein, putative, expressed	CO-like	S16(Phospho)	2089.91	0.5	T(4): 0.0; T(9): 0.0; S(13): 50.0; S(16): 50.0	3.6016e+07	1.62476e+07	0.451121
ESSFQQTPPHIR	5	1	1	LOC_Os05g43380.1	tesmin/TSO1-like CXC domain containing protein, expressed	CPP	S3(Phospho); T7(Phospho)	1586.64	0.99964	S(2): 0.0; S(3): 100.0; T(7): 100.0	0	2.1285e+07	24h specific
AKNPDLNQAPSPENSDAE	4	1	1	LOC_Os04g55520.1	AP2 domain containing protein, expressed	ERF	S11(Phospho); S15(Phospho)	2056.79	1	S(11): 100.0; S(15): 100.0	9.71263e+06	3.90169e+06	0.401713
KPPQDEAAAASPPPPR	13	1	1	LOC_Os07g31400.1	transposon protein, putative, unclassified, expressed	FAR1	S11(Phospho)	1708.81	1	S(11): 100.0	2.0816e+07	7.89877e+06	0.379456
SDSFVQR	6	1	1	LOC_Os03g15010.1	transposon protein, putative, unclassified, expressed	FAR1	S3(Phospho)	918.374	1	S(1): 0.0; S(3): 100.0	0	5.93104e+07	24h specific
TNCQATVVAR	4	2	1	LOC_Os03g62660.2	transposon protein, putative, unclassified, expressed	FAR1	T1(Phospho); C3(DeStreak); T6(Phospho)	1298.47	1	T(1): 100.0; T(6): 100.0	0	100610696	24h specific
HEPLTPDSNCQPGSPTASPK	6	2	1	LOC_Os09g12770.2	Myb-like DNA-binding domain containing protein, putative, expressed	G2-like	C10(Carbamidomethyl); S14(Phospho); S18(Phospho)	2279.91	0.499994	T(5): 0.0; S(8): 0.0; S(14): 100.0; T(16): 50.0; S(18): 50.0	2.60923e+07	0	0h specific
TDPSTPAPTSESPTQGVPSNR	12	2	1	LOC_Os09g12770.2	Myb-like DNA-binding domain containing protein, putative, expressed	G2-like	S12(Phospho)	2205.98	0.98944	T(1): 0.0; S(4): 0.0; T(5): 0.0; T(9): 0.0; S(10): 0.0; S(12): 98.9; T(14): 1.1; S(19): 0.0	2.45495e+07	0	0h specific
QAPPTAPAPAPPPPPPQPASPK	3	1	1	LOC_Os12g07120.1	GATA zinc finger domain containing protein, expressed	GATA	S20(Phospho)	2191.1	1	T(5): 0.0; S(20): 100.0	0	5.24516e+06	24h specific
KVGGGDEEGEEVEGDSSESEPEPEPVKK	2	1	1	LOC_Os02g18660.1	expressed protein	GeBP	S16(Phospho); S19(Phospho)	3089.24	0.971488	S(16): 99.9; S(17): 2.9; S(19): 97.2	2.00259e+07	0	0h specific
VGGGDEEGEEVEGDSSESEPEPEPVKK	2	1	1	LOC_Os02g18660.1	expressed protein	GeBP	S15(Phospho); S18(Phospho)	2961.15	0.945648	S(15): 97.3; S(16): 5.4; S(18): 97.3	1.16911e+07	0	0h specific
GHGSSPSPSKTPPPANPNPK	5	1	1	LOC_Os09g27850.1	transcription regulator, putative, expressed	GeBP	S5(Phospho); T11(Phospho)	2113.91	0.493266	S(4): 49.3; S(5): 49.3; S(7): 0.0; S(9): 1.3; T(11): 100.0	1.94577e+07	0	0h specific
HPAPNPSPPPAAAAPASSR	38	1	1	LOC_Os02g52950.1	expressed protein	GeBP	S7(Phospho)	1872.88	1	S(7): 100.0; S(17): 0.0; S(18): 0.0	9.29545e+07	1.99302e+08	2.14409
RPSQSAMDAGAAPASPSPPR	27	1	1	LOC_Os02g52950.1	expressed protein	GeBP	S15(Phospho)	2030.91	0.985349	S(3): 0.0; S(5): 0.0; S(15): 98.5; S(17): 1.5	1.4807e+07	4.54354e+07	3.06851
SPESGLSPSTSR	5	1	1	LOC_Os01g71970.1	GRAS family transcription factor containing protein, expressed	GRAS	S1(Phospho)	1284.55	1	S(1): 100.0; S(4): 0.0; S(7): 0.0; S(9): 0.0; T(10): 0.0; S(11): 0.0	4.94068e+07	0	0h specific
YASDTQLFR	3	1	1	LOC_Os01g65900.1	chitin-inducible gibberellin-responsive protein, putative, expressed	GRAS	S3(Phospho)	1180.5	0.993486	Y(1): 0.0; S(3): 99.3; T(5): 0.7	0	6.90135e+06	24h specific
HDSPSSQSFTTR	8	1	1	LOC_Os07g39470.1	gibberellin response modulator protein, putative, expressed	GRAS	S3(Phospho)	1429.58	1	S(3): 100.0; S(5): 0.0; S(6): 0.0; S(8): 0.0; T(10): 0.0; T(11): 0.0	0	6.56762e+07	24h specific
SINSPPRPQDNETCLSPTDK	5	1	1	LOC_Os02g05450.1	Homeobox domain containing protein, expressed	HB-other	S4(Phospho); C14(Carbamidomethyl)	2336.02	1	S(1): 0.0; S(4): 100.0; T(13): 0.0; S(16): 0.0; T(18): 0.0	1.76283e+07	4.84393e+06	0.274782
QIDASDLPSDDSADNDYDPTLAQGHK	2	1	1	LOC_Os06g12400.1	Homeobox domain containing protein, expressed	HB-PHD	S5(Phospho); S9(Phospho)	2948.15	2.70417e-06	S(5): 0.0; S(9): 99.8; S(12): 99.9; Y(17): 0.3; T(20): 0.0	6.67768e+06	0	0h specific
ADAGGLVDEFESK	2	1	1	LOC_Os08g08820.1	homeobox and START domains containing protein, putative, expressed	HD-ZIP	S12(Phospho)	1417.59	1	S(12): 100.0	8.92584e+06	0	0h specific
SRASDPLGGDEFESK	6	2	1	LOC_Os04g53540.4	homeobox and START domains containing protein, putative, expressed	HD-ZIP	S1(Phospho)	1674.7	0.986868	S(1): 98.7; S(4): 1.3; S(14): 0.0	1.28864e+07	0	0h specific
SCSENVDGAGDGLSGDDQDPNQRPR	4	1	1	LOC_Os08g08820.1	homeobox and START domains containing protein, putative, expressed	HD-ZIP	C2(Carbamidomethyl); S14(Phospho)	2726.08	1	S(1): 0.0; S(3): 0.0; S(14): 100.0	2.03792e+07	0	0h specific
DGSSFGLTPK	2	1	1	LOC_Os04g28090.1	MYB family transcription factor, putative, expressed	MYB	T8(Phospho)	1088.47	1	S(3): 0.0; S(4): 0.0; T(8): 100.0	1.03107e+07	0	0h specific
HLSDLQLR	3	1	1	LOC_Os01g09280.1	myb-related transcription activator, putative, expressed	MYB_related	S3(Phospho)	1061.52	1	S(3): 100.0	9.66737e+06	0	0h specific
KGGASLDSTGRDSPK	6	2	1	LOC_Os03g53960.2	transcriptional adaptor, putative, expressed	MYB_related	S13(Phospho)	1555.71	1	S(5): 0.0; S(8): 0.0; T(9): 0.0; S(13): 100.0	3.37366e+07	0	0h specific
ESNSTDLKPAAR	5	1	1	LOC_Os09g31454.1	MYB family transcription factor, putative, expressed	MYB_related	S4(Phospho)	1368.62	0.984113	S(2): 0.0; S(4): 98.4; T(5): 1.6	2.38758e+07	1.03764e+07	0.434601
QEPGTAAAAAVAAAAGSPPAEDTR	6	1	1	LOC_Os09g31454.1	MYB family transcription factor, putative, expressed	MYB_related	S17(Phospho)	2260.04	1	T(5): 0.0; S(17): 100.0; T(23): 0.0	4.80364e+06	1.06705e+07	2.22135
SMSVLGSYDR	3	1	1	LOC_Os09g32040.1	no apical meristem protein, putative, expressed	NAC	S3(Phospho)	1194.49	1	S(1): 0.0; S(3): 100.0; S(7): 0.0; Y(8): 0.0	4.80218e+06	0	0h specific
DMPSDGDDAEPTGITILR	3	3	1	LOC_Os08g06140.3	no apical meristem protein, putative, expressed	NAC	M2(Oxidation); S4(Phospho)	1998.85	1	S(4): 100.0; T(12): 0.0; T(15): 0.0	3.39572e+06	0	0h specific
ADGPGSPGGGGGSHESGSPR	4	1	1	LOC_Os05g38820.4	histone-like transcription factor and archaeal histone, putative, expressed	NF-YB	N-Term(Acetyl); S6(Phospho); S18(Phospho)	1924.69	0.98132	S(6): 100.0; S(13): 0.0; S(16): 1.9; S(18): 98.1	1.87794e+07	0	0h specific
PDSDNDSGGPSNYAGGELSSPR	4	1	1	LOC_Os03g29970.1	histone-like transcription factor and archaeal histone, putative, expressed	NF-YB	S3(Phospho)	2258.88	1	S(3): 100.0; S(7): 0.0; S(11): 0.0; Y(13): 0.0; S(19): 0.0; S(20): 0.0	7.80246e+06	0	0h specific
PDSDNESGGPSNAGEYASAR	6	1	1	LOC_Os07g41580.1	histone-like transcription factor and archaeal histone, putative, expressed	NF-YB	S3(Phospho)	2060.79	1	S(3): 100.0; S(7): 0.0; S(11): 0.0; Y(16): 0.0; S(18): 0.0	2.10318e+07	1.03705e+07	0.493084
SGGAPPPPEMSTAER	3	1	1	LOC_Os11g06020.1	homeobox domain containing protein, expressed	TALE	S1(Phospho); M10(Oxidation)	1579.65	1	S(1): 100.0; S(11): 0.0; T(12): 0.0	1.94732e+07	0	0h specific
GKDEAISSEDRDEFQSPSSAAAAR	7	1	1	LOC_Os03g06930.1	homeodomain protein, putative, expressed	TALE	S16(Phospho)	2604.13	0.963026	S(7): 0.0; S(8): 1.8; S(16): 96.3; S(18): 1.8; S(19): 0.0	4.542e+07	2.09269e+07	0.460742
AQLLHDAGSLASVVSIGHGGAGR	4	1	1	LOC_Os10g39030.1	homeobox domain containing protein, expressed	TALE	S15(Phospho)	2253.12	1	S(9): 0.0; S(12): 0.0; S(15): 100.0	0	6.58804e+07	24h specific
AAESDVNVSSPR	3	1	1	LOC_Os09g38570.1	transcription factor like protein, putative, expressed	Trihelix	S10(Phospho)	1311.56	4.16069e-07	S(4): 0.0; S(9): 100.0; S(10): 0.0	5.9552e+07	0	0h specific
TSPSDEEDVDDGHHHGGGGGSGK	4	1	1	LOC_Os02g33770.1	homeodomain, putative, expressed	Trihelix	S4(Phospho)	2313.87	1	T(1): 0.0; S(2): 0.0; S(4): 100.0; S(21): 0.0	6.60313e+07	0	0h specific
SLSSPSSSSAAAGMGK	10	1	1	LOC_Os04g32590.1	transcription factor, putative, expressed	Trihelix	S4(Phospho)	1504.63	0.999692	S(1): 0.0; S(3): 0.0; S(4): 100.0; S(6): 0.0; S(7): 0.0; S(8): 0.0; S(9): 0.0	8.19968e+07	2.96366e+07	0.361436
AKQPEQIVEDSPAQGAHK	9	1	1	LOC_Os04g32590.1	transcription factor, putative, expressed	Trihelix	S11(Phospho)	2012.95	1	S(11): 100.0	3.40163e+07	1.29592e+07	0.380972
TLEHFWDSFK	3	1	1	LOC_Os02g33610.1	metallo-beta-lactamase, putative, expressed	Trihelix	S8(Phospho)	1389.59	1	T(1): 0.0; S(8): 100.0	0	2.33984e+07	24h specific
SPHGGDGDGAAGDDGGDAQAAAAGGR	4	1	1	LOC_Os11g29870.1	OsWRKY72 - Superfamily of TFs having WRKY and zinc finger domains, expressed	WRKY	S1(Phospho)	2289.88	1	S(1): 100.0	0	2.38898e+07	24h specific
DASLDHSLVSPTQR	4	1	1	LOC_Os09g30400.3	OsWRKY80 - Superfamily of TFs having WRKY and zinc finger domains, expressed	WRKY	S10(Phospho)	1605.73	1	S(3): 0.0; S(7): 0.0; S(10): 100.0; T(12): 0.0	1.48303e+07	0	0h specific
HMSPPTPPAAAEESK	7	1	1	LOC_Os12g10630.1	ZF-HD protein dimerisation region containing protein, expressed	ZF-HD	S3(Phospho)	1629.7	1	S(3): 100.0; T(6): 0.0; S(14): 0.0	4.40605e+07	1.11167e+07	0.252305
HMSPPTPPAAAEESK	18	1	1	LOC_Os12g10630.1	ZF-HD protein dimerisation region containing protein, expressed	ZF-HD	S3(Phospho); T6(Phospho)	1709.67	1	S(3): 100.0; T(6): 100.0; S(14): 0.0	3.93304e+06	8.30057e+06	2.11047

## Sheet: Epi-genetic controlling factor
Sequence	# PSMs	# Proteins	# Protein Groups	Protein Group Accessions	Annotation	epigenetic controlling factor	Modifications	MH+ [Da]	phosphoRS Isoform Probability	phosphoRS Site Probabilities	average 0h	average 24h	24h/0h
FEDMSDASSSQGGHTSVGSVPVPELPR	14	1	1	LOC_Os04g06770.1	argonaute, putative, expressed	AGO705	S9(Phospho)	2853.24	0.958974	S(5): 0.0; S(8): 2.0; S(9): 95.9; S(10): 2.0; T(15): 0.0; S(16): 0.0; S(19): 0.0	5.11482e+07	2.09982e+07	0.410535
SGLTSNEDSGEEHLAR	2	1	1	LOC_Os03g03870.1	DNA-binding bromodomain-containing protein, putative, expressed	BRD701	S9(Phospho)	1781.74	1	S(1): 0.0; T(4): 0.0; S(5): 0.0; S(9): 100.0	6.33417e+06	0	0h specific
SLSALDSRPGALSK	7	1	1	LOC_Os02g02290.1	SNF2 family N-terminal domain containing protein, expressed	CHR707	S3(Phospho)	1481.74	0.999999	S(1): 0.0; S(3): 100.0; S(7): 0.0; S(13): 0.0	2.71136e+07	5.86015e+07	2.16133
GSESDDCSQISGLK	3	1	1	LOC_Os05g05230.1	expressed protein	CHR719	S4(Phospho); C7(Carbamidomethyl)	1562.6	0.49994	S(2): 50.0; S(4): 50.0; S(8): 0.0; S(11): 0.0	4.84946e+06	0	0h specific
ADASPGADEGVTLIQELEDAVLK	5	1	1	LOC_Os05g05230.1	expressed protein	CHR719	S4(Phospho)	2421.15	1	S(4): 100.0; T(12): 0.0	0	1.07715e+07	24h specific
GQDASTPSTFEEPER	3	1	1	LOC_Os07g31450.1	CHR4/MI-2-LIKE, putative, expressed	CHR729	T6(Phospho)	1730.7	0.999995	S(5): 0.0; T(6): 100.0; S(8): 0.0; T(9): 0.0	1.79651e+07	0	0h specific
NLDGASDDDEVDAYSNQITEEHYR	3	1	1	LOC_Os03g22900.1	SNF2 family N-terminal domain containing protein, expressed	CHR732	S6(Phospho)	2836.13	1	S(6): 100.0; Y(14): 0.0; S(15): 0.0; T(19): 0.0; Y(23): 0.0	2.48883e+07	0	0h specific
GSMFADGGAPESPK	4	2	1	LOC_Os02g05470.2	CCT motif family protein, expressed	CONS718	S12(Phospho)	1430.57	1	S(2): 0.0; S(12): 100.0	0	6.91427e+06	24h specific
EAETAHPHTQPHSDLSPR	5	1	1	LOC_Os08g42440.1	CCT/B-box zinc finger protein, putative, expressed	CONS721	S16(Phospho)	2089.91	0.5	T(4): 0.0; T(9): 0.0; S(13): 50.0; S(16): 50.0	3.6016e+07	1.62476e+07	0.451121
SPASILQSPGR	4	1	1	LOC_Os06g10620.1	transcription elongation factor SPT5 homolog 1, putative, expressed	GTA701	S8(Phospho)	1192.58	0.991219	S(1): 0.0; S(4): 0.9; S(8): 99.1	1.09143e+07	0	0h specific
YVGSSSPVHLEDQKGENAGR	3	2	1	LOC_Os01g11580.1	bromodomain containing protein, expressed	GTE702	S6(Phospho)	2209.99	0.984968	Y(1): 0.0; S(4): 0.0; S(5): 1.5; S(6): 98.5	1.5046e+07	0	0h specific
GYAETVGESEGAAGSPVR	5	5	1	LOC_Os02g38980.4	bromodomain domain containing protein, expressed	GTE703	S15(Phospho)	1816.78	1	Y(2): 0.0; T(5): 0.0; S(9): 0.0; S(15): 100.0	1.39942e+07	6.61785e+06	0.472899
GGDPVEEDVDICGNASPILIEK	5	4	1	LOC_Os02g38980.4	bromodomain domain containing protein, expressed	GTE703	C12(Carbamidomethyl); S16(Phospho)	2407.08	1	S(16): 100.0	0	2.60321e+07	24h specific
KNPKPPPNPSPSSSPLAQTLASIR	5	2	1	LOC_Os02g15220.4	bromodomain containing protein, expressed	GTE705	S10(Phospho); S13(Phospho)	2644.29	0.490097	S(10): 98.0; S(12): 2.0; S(13): 50.0; S(14): 50.0; T(19): 0.0; S(22): 0.0	0	8.53489e+07	24h specific
MQPVSPSTAER	2	1	1	LOC_Os02g04490.1	histone acetyltransferase HAC1, putative, expressed	HAC703	M1(Oxidation); S5(Phospho)	1298.55	0.979176	S(5): 97.9; S(7): 1.0; T(8): 1.0	3.10073e+06	0	0h specific
LECISEIDSR	2	1	1	LOC_Os10g38850.1	amine oxidase, putative, expressed	HDMA704	C3(Carbamidomethyl); S5(Phospho)	1301.55	1	S(5): 100.0; S(9): 0.0	7.71255e+06	0	0h specific
KNAAAAASPVAPPPASPLK	3	3	1	LOC_Os05g51850.3	AT hook-containing DNA-binding protein, putative, expressed	HMGA704	S8(Phospho)	1837.96	1	S(8): 100.0; S(16): 0.0	3.28267e+06	0	0h specific
NAAAAASPVAPPPASPLK	8	3	1	LOC_Os05g51850.3	AT hook-containing DNA-binding protein, putative, expressed	HMGA704	S7(Phospho)	1709.87	1	S(7): 100.0; S(15): 0.0	2.239e+07	9.69185e+06	0.432866
SKSDVEDDENDGSGEDE	4	2	1	LOC_Os04g47690.3	HMG1/2, putative, expressed	HMGB707	S3(Phospho)	1906.64	0.985555	S(1): 1.4; S(3): 98.6; S(13): 0.0	1.66572e+07	0	0h specific
SKSDVEDDENDGSGEDE	10	2	1	LOC_Os04g47690.3	HMG1/2, putative, expressed	HMGB707	S3(Phospho); S13(Phospho)	1986.6	0.984516	S(1): 1.5; S(3): 98.5; S(13): 100.0	2.38572e+07	1.19275e+07	0.499956
MLSIQLR	3	1	1	LOC_Os04g18090.1	histone H1, putative, expressed	HON702	S3(Phospho)	940.469	1	S(3): 100.0	0	2.03925e+07	24h specific
EIAQDFKTDLR	3	4	1	LOC_Os03g27310.1	histone H3, putative, expressed	HTR711	T8(Phospho)	1415.66	1	T(8): 100.0	3.34066e+06	0	0h specific
KGGASLDSTGRDSPK	6	2	1	LOC_Os03g53960.2	transcriptional adaptor, putative, expressed	HXA701	S13(Phospho)	1555.71	1	S(5): 0.0; S(8): 0.0; T(9): 0.0; S(13): 100.0	3.37366e+07	0	0h specific
AHPGGPASSEFDWGTGDTPR	2	2	1	LOC_Os12g42550.2	methyl-CpG binding domain containing protein, putative, expressed	MBD707	T18(Phospho)	2121.88	0.980363	S(8): 0.0; S(9): 0.0; T(15): 2.0; T(18): 98.0	3.48896e+06	0	0h specific
TADADTPAPAPAGTEKEDAKPAESEAAPPAPSEGGEK	2	2	1	LOC_Os12g42550.2	methyl-CpG binding domain containing protein, putative, expressed	MBD707	T6(Phospho)	3640.62	0.968227	T(1): 0.0; T(6): 96.8; T(14): 3.1; S(24): 0.1; S(32): 0.0	1.3929e+07	0	0h specific
ESSPVNNGQLPAGASAVK	12	2	1	LOC_Os12g42550.2	methyl-CpG binding domain containing protein, putative, expressed	MBD707	S3(Phospho)	1805.85	0.985936	S(2): 1.4; S(3): 98.6; S(15): 0.0	1.30485e+07	0	0h specific
AHPGGPASSEFDWGTGDTPRR	8	2	1	LOC_Os12g42550.2	methyl-CpG binding domain containing protein, putative, expressed	MBD707	T18(Phospho)	2277.98	0.99999	S(8): 0.0; S(9): 0.0; T(15): 0.0; T(18): 100.0	1.09914e+08	0	0h specific
DAEADKEAPSEDAPKETDVETKPAEEAK	4	2	1	LOC_Os12g42550.2	methyl-CpG binding domain containing protein, putative, expressed	MBD707	S10(Phospho)	3080.35	1	S(10): 100.0; T(17): 0.0; T(21): 0.0	2.49536e+07	1.11508e+07	0.446863
INSTVESNEVSLSK	4	1	1	LOC_Os08g10580.1	expressed protein	MBD718	S3(Phospho)	1586.73	0.999866	S(3): 100.0; T(4): 0.0; S(7): 0.0; S(11): 0.0; S(13): 0.0	0	4.23211e+07	24h specific
LGTHSPQNSGGQMELSPGK	7	1	1	LOC_Os05g37500.1	expressed protein	MED13SUB701	S16(Phospho)	2004.9	0.499999	T(3): 0.0; S(5): 0.0; S(9): 50.0; S(16): 50.0	1.35886e+07	4.87723e+06	0.35892
ESSSSISIGGDSMSPPQSSHVISNDR	6	1	1	LOC_Os05g37500.1	expressed protein	MED13SUB701	S14(Phospho)	2741.18	0.499995	S(2): 0.0; S(3): 0.0; S(4): 0.0; S(5): 0.0; S(7): 0.0; S(12): 50.0; S(14): 50.0; S(18): 0.0; S(19): 0.0; S(23): 0.0	0	4.44923e+06	24h specific
GPTHLESFSAK	3	1	1	LOC_Os05g37500.1	expressed protein	MED13SUB701	S7(Phospho)	1253.56	0.5	T(3): 0.0; S(7): 50.0; S(9): 50.0	0	7.8851e+06	24h specific
DQQEIDEDSHRSPMEDEGHYEK	5	1	1	LOC_Os12g38970.1	VIP4, putative, expressed	PAFB701	S12(Phospho)	2754.06	0.5	S(9): 50.0; S(12): 50.0; Y(20): 0.0	0	2.61497e+07	24h specific
DQHEIDEDSHRSPMEDEGHYEK	4	1	1	LOC_Os07g01880.1	VIP4, putative, expressed	PAFB702	S12(Phospho)	2763.06	0.5	S(9): 50.0; S(12): 50.0; Y(20): 0.0	1.06541e+07	0	0h specific
EIDSDDDSPPR	2	2	2	LOC_Os07g01880.1 ;LOC_Os12g38970.1	VIP4, putative, expressed	PAFB702	S4(Phospho); S8(Phospho)	1405.46	1	S(4): 100.0; S(8): 100.0	6.63906e+06	0	0h specific
SPMEDEGHYEK	7	2	2	LOC_Os07g01880.1 ;LOC_Os12g38970.1	VIP4, putative, expressed	PAFB702	S1(Phospho)	1401.5	1	S(1): 100.0; Y(9): 0.0	2.48908e+07	1.1891e+07	0.477726
HQVVDDDDDEDDVRSEGHAR	9	1	1	LOC_Os07g01880.1	VIP4, putative, expressed	PAFB702	S15(Phospho)	2388.94	1	S(15): 100.0	8.70143e+07	4.20662e+07	0.48344
FKDLIPQSGSPPR	18	1	1	LOC_Os12g35030.1	plus-3 domain containing protein, expressed	PAFD701	S8(Phospho)	1521.75	0.990123	S(8): 99.0; S(10): 1.0	3.84775e+06	5.09218e+07	13.2342
RDSSPPPPPSR	4	1	1	LOC_Os12g35030.1	plus-3 domain containing protein, expressed	PAFD701	S3(Phospho)	1272.57	0.5	S(3): 50.0; S(4): 50.0; S(10): 0.0	0	4.36962e+07	24h specific
GVEGVVANQGGAEGVAVSPDR	4	1	1	LOC_Os09g19830.1	histone-lysine N-methyltransferase, putative, expressed	SDG727	S18(Phospho)	2047.96	1	S(18): 100.0	1.00419e+07	0	0h specific
FPINFHPEPSTSAGQQQQEPQTASPENHTGGEGSKPAADQ	9	1	1	LOC_Os05g48030.1	anti-silencing protein, ASF1-like domain containing protein, expressed	SGA702	S24(Phospho)	4281.88	0.964101	S(10): 0.0; T(11): 0.0; S(12): 0.0; T(22): 3.6; S(24): 96.4; T(29): 0.0; S(34): 0.0	3.97783e+07	8.58672e+07	2.15864
DTDDDAVDPHLER	3	2	1	LOC_Os01g08970.2	SSRP1-like FACT complex subunit, putative, expressed	SSRP701	T2(Phospho)	1577.62	1	T(2): 100.0	4.83294e+06	0	0h specific
VSQPAEEDEMDFDSEEVEDEEEEEK	3	1	1	LOC_Os05g51830.1	ZOS5-12 - C2H2 zinc finger protein, expressed	HDT701	S14(Phospho)	3053.11	1	S(2): 0.0; S(14): 100.0	3.45313e+07	0	0h specific
