# Supplementary material for: A comprehensive quantitative phosphoproteome analysis of rice in response to bacterial blight
Source: BMC Plant Biol. 2015 Jun 26;15:163. doi: 10.1186/s12870-015-0541-2 (PMC4482044; doi:10.1186/s12870-015-0541-2)
Supplement: Additional file 2: Table S2. — DP transcription factors and epi-genetic controlling 2 factors. [file 12870_2015_541_MOESM2_ESM.xlsx]

## Sheet: Phos intensity and mRNA level
Sequence	# PSMs	# Proteins	# Protein Groups	Protein Group Accessions	Annotation	Modifications	MH+ [Da]	Phos intensity 24h/0h	mRNA abundance 24h/0h	# Missed Cleavages
EGPGTSSSSPLPVK	4	1	1	LOC_Os07g37610.1	B3 DNA binding domain containing protein, putative, expressed	S9(Phospho)	1422.65	0h specific	Unchanged	0
SPQTVDTTR	3	1	1	LOC_Os07g48200.1	B3 DNA binding domain containing protein, putative, expressed	S1(Phospho)	1084.47	0h specific	Unchanged	0
SSGGAGFDDDDGVAAR	4	3	1	LOC_Os09g29930.3	transcription factor BIM2, putative, expressed	S2(Phospho)	1576.59	0h specific	Unchanged	0
SSTPAAAAEQEHR	9	1	1	LOC_Os10g42430.1	transcription factor MYC7E, putative, expressed	S1(Phospho)	1434.6	24h specific	Unchanged	0
SAPSTLLAEFCDDFLPPAAAPR	6	1	1	LOC_Os08g39630.1	helix-loop-helix DNA-binding domain containing protein, expressed	S1(Phospho); C11(Carbamidomethyl)	2426.12	24h specific	Unchanged	0
YRSAPSTLLAEFCDDFLPPAAAPR	4	1	1	LOC_Os08g39630.1	helix-loop-helix DNA-binding domain containing protein, expressed	S3(Phospho); C13(Carbamidomethyl)	2745.28	24h specific	Unchanged	1
AEELVGASPGTEGMSSAEAK	4	1	1	LOC_Os09g34060.1	transcription factor RF2a, putative, expressed	S8(Phospho)	2000.85	24h specific	Unchanged	0
RVPEMGGGGGSASSGAGADER	4	1	1	LOC_Os01g07880.1	transcription factor HY5, putative, expressed	S13(Phospho); S14(Phospho)	2064.78	0h specific	Unchanged	1
DFGSMNMDELLR	4	6	1	LOC_Os06g10880.3	bZIP transcription factor, putative, expressed	S4(Phospho)	1507.6	24h specific	Unchanged	0
GSLGSLNMITGK	4	3	1	LOC_Os12g13170.3	transcription factor, putative, expressed	S5(Phospho)	1257.59	24h specific	Unchanged	0
SGSMDGVNSPFEGESALSGGLPDYAK	8	1	1	LOC_Os12g06520.1	bZIP transcription factor domain containing protein, expressed	S1(Phospho)	2652.13	24h specific	Unchanged	0
VSQPAEEDEMDFDSEEVEDEEEEEK	3	1	1	LOC_Os05g51830.1	ZOS5-12 - C2H2 zinc finger protein, expressed	S14(Phospho)	3053.11	0h specific	Unchanged	0
NLPADPDAEVIALSPK	2	2	1	LOC_Os04g47860.3	ZOS4-11 - C2H2 zinc finger protein, expressed	S14(Phospho)	1729.84	0h specific	Unchanged	0
EGESSDEEETPAK	11	4	1	LOC_Os01g68160.5	ZOS1-22 - C2H2 zinc finger protein, expressed	S4(Phospho)	1487.54	0.317987	Unchanged	0
NLPGTPDPDAEVIALSPGTLLATNR	3	1	1	LOC_Os07g39310.1	ZOS7-06 - C2H2 zinc finger protein, expressed	S16(Phospho)	2612.31	24h specific	Unchanged	0
RDSFITHR	5	11	6	LOC_Os02g45054.1 ;LOC_Os09g38340.3 ;LOC_Os08g44050.3 ;LOC_Os03g10140.1 ;LOC_Os04g47860.5 ;LOC_Os04g47860.3	ZOS2-15 - C2H2 zinc finger protein, expressed	S3(Phospho)	1111.51	24h specific	Unchanged	1
LLLKSPAVSPSSSPK	2	1	1	LOC_Os05g03760.1	zinc finger family protein, putative, expressed	S5(Phospho); S9(Phospho); S13(Phospho)	1750.78	0h specific	Unchanged	1
AVNPSAVSVGMQPTVSSPR	5	1	1	LOC_Os05g03760.1	zinc finger family protein, putative, expressed	S17(Phospho)	1963.94	0h specific	Unchanged	0
YSNADQGGMFSPSHK	4	2	1	LOC_Os03g49170.3	zinc finger family protein, putative, expressed	S11(Phospho)	1705.67	0h specific	Unchanged	0
YADQGGAAFSPTRK	3	1	1	LOC_Os12g33090.1	zinc finger family protein, putative, expressed	T12(Phospho)	1548.68	0h specific	Unchanged	1
GANEEGSSVNEDLNER	3	3	1	LOC_Os02g06584.2	zinc finger C-x8-C-x5-C-x3-H type family protein, expressed	S8(Phospho)	1799.71	0h specific	Unchanged	0
SQSFIDR	4	1	1	LOC_Os05g03760.1	zinc finger family protein, putative, expressed	S3(Phospho)	932.389	0h specific	Unchanged	0
LQSPGAQQTYGTSQQVDASAGNQGMLSPYR	6	3	1	LOC_Os01g68860.3	zinc finger C-x8-C-x5-C-x3-H type family protein, expressed	S3(Phospho)	3220.44	0h specific	-1.40671	0
RGANEEGSSVNEDLNERSPNTAATK	6	3	1	LOC_Os02g06584.2	zinc finger C-x8-C-x5-C-x3-H type family protein, expressed	S18(Phospho)	2726.2	0h specific	Unchanged	2
DKFSSGDEKEDHEK	5	3	1	LOC_Os02g06584.2	zinc finger C-x8-C-x5-C-x3-H type family protein, expressed	S5(Phospho)	1730.69	0h specific	Unchanged	2
DQSVNQVTSPVAASEPVGSILPK	11	2	1	LOC_Os01g15460.3	zinc finger C-x8-C-x5-C-x3-H type family protein, expressed	S9(Phospho)	2403.19	0.287115	Unchanged	0
DKFSSGDEKEDHEK	7	3	1	LOC_Os02g06584.2	zinc finger C-x8-C-x5-C-x3-H type family protein, expressed	S4(Phospho); S5(Phospho)	1810.66	0.30409	Unchanged	2
SASFIASPR	14	4	1	LOC_Os11g28270.2	zinc finger C-x8-C-x5-C-x3-H type family protein, expressed	S3(Phospho); S7(Phospho)	1095.43	0.466873	Unchanged	0
GSFIPSPR	15	3	1	LOC_Os01g68860.3	zinc finger C-x8-C-x5-C-x3-H type family protein, expressed	S6(Phospho)	940.432	0.472833	-1.40671	0
GANEEGSSVNEDLNERSPNTAATK	8	3	1	LOC_Os02g06584.2	zinc finger C-x8-C-x5-C-x3-H type family protein, expressed	S7(Phospho); S8(Phospho); S17(Phospho)	2730.04	0.495815	Unchanged	1
MLAPVPAHSEVSPDNVSGR	9	2	1	LOC_Os11g28270.2	zinc finger C-x8-C-x5-C-x3-H type family protein, expressed	M1(Oxidation); S9(Phospho)	2058.94	7.6155	Unchanged	0
HESIDALLENDADDKTR	3	1	1	LOC_Os02g06584.2	zinc finger C-x8-C-x5-C-x3-H type family protein, expressed	S3(Phospho)	2021.89	24h specific	Unchanged	1
SGQLDPLHAAASR	2	1	1	LOC_Os10g22950.1	calmodulin-binding transcription activator, putative, expressed	S1(Phospho)	1402.65	0h specific	Unchanged	0
QSSLDLFK	3	1	1	LOC_Os07g43030.1	calmodulin-binding transcription activator, putative, expressed	S3(Phospho)	1017.47	0h specific	Unchanged	0
SMVQYPDAR	2	1	1	LOC_Os03g09100.1	calmodulin-binding transcription activator, putative, expressed	S1(Phospho)	1146.46	24h specific	Unchanged	0
TQSSNLSDILK	2	1	1	LOC_Os10g22950.1	calmodulin-binding transcription activator, putative, expressed	S4(Phospho)	1285.61	24h specific	Unchanged	0
EAETAHPHTQPHSDLSPR	5	1	1	LOC_Os08g42440.1	CCT/B-box zinc finger protein, putative, expressed	S16(Phospho)	2089.91	0.451121	Unchanged	0
ESSFQQTPPHIR	5	1	1	LOC_Os05g43380.1	tesmin/TSO1-like CXC domain containing protein, expressed	S3(Phospho); T7(Phospho)	1586.64	24h specific	Unchanged	0
AKNPDLNQAPSPENSDAE	4	1	1	LOC_Os04g55520.1	AP2 domain containing protein, expressed	S11(Phospho); S15(Phospho)	2056.79	0.401713	Unchanged	1
KPPQDEAAAASPPPPR	13	1	1	LOC_Os07g31400.1	transposon protein, putative, unclassified, expressed	S11(Phospho)	1708.81	0.379456	Unchanged	0
SDSFVQR	6	1	1	LOC_Os03g15010.1	transposon protein, putative, unclassified, expressed	S3(Phospho)	918.374	24h specific	Unchanged	0
TNCQATVVAR	4	2	1	LOC_Os03g62660.2	transposon protein, putative, unclassified, expressed	T1(Phospho); C3(DeStreak); T6(Phospho)	1298.47	24h specific	Unchanged	0
HEPLTPDSNCQPGSPTASPK	6	2	1	LOC_Os09g12770.2	Myb-like DNA-binding domain containing protein, putative, expressed	C10(Carbamidomethyl); S14(Phospho); S18(Phospho)	2279.91	0h specific	Unchanged	0
TDPSTPAPTSESPTQGVPSNR	12	2	1	LOC_Os09g12770.2	Myb-like DNA-binding domain containing protein, putative, expressed	S12(Phospho)	2205.98	0h specific	Unchanged	0
QAPPTAPAPAPPPPPPQPASPK	3	1	1	LOC_Os12g07120.1	GATA zinc finger domain containing protein, expressed	S20(Phospho)	2191.1	24h specific	Unchanged	0
KVGGGDEEGEEVEGDSSESEPEPEPVKK	2	1	1	LOC_Os02g18660.1	expressed protein	S16(Phospho); S19(Phospho)	3089.24	0h specific	Unchanged	2
VGGGDEEGEEVEGDSSESEPEPEPVKK	2	1	1	LOC_Os02g18660.1	expressed protein	S15(Phospho); S18(Phospho)	2961.15	0h specific	Unchanged	1
GHGSSPSPSKTPPPANPNPK	5	1	1	LOC_Os09g27850.1	transcription regulator, putative, expressed	S5(Phospho); T11(Phospho)	2113.91	0h specific	Unchanged	1
HPAPNPSPPPAAAAPASSR	38	1	1	LOC_Os02g52950.1	expressed protein	S7(Phospho)	1872.88	2.14409	Unchanged	0
RPSQSAMDAGAAPASPSPPR	27	1	1	LOC_Os02g52950.1	expressed protein	S15(Phospho)	2030.91	3.06851	Unchanged	0
SPESGLSPSTSR	5	1	1	LOC_Os01g71970.1	GRAS family transcription factor containing protein, expressed	S1(Phospho)	1284.55	0h specific	Unchanged	0
YASDTQLFR	3	1	1	LOC_Os01g65900.1	chitin-inducible gibberellin-responsive protein, putative, expressed	S3(Phospho)	1180.5	24h specific	Unchanged	0
HDSPSSQSFTTR	8	1	1	LOC_Os07g39470.1	gibberellin response modulator protein, putative, expressed	S3(Phospho)	1429.58	24h specific	1.46743	0
SINSPPRPQDNETCLSPTDK	5	1	1	LOC_Os02g05450.1	Homeobox domain containing protein, expressed	S4(Phospho); C14(Carbamidomethyl)	2336.02	0.274782	Unchanged	0
QIDASDLPSDDSADNDYDPTLAQGHK	2	1	1	LOC_Os06g12400.1	Homeobox domain containing protein, expressed	S5(Phospho); S9(Phospho)	2948.15	0h specific	Unchanged	0
ADAGGLVDEFESK	2	1	1	LOC_Os08g08820.1	homeobox and START domains containing protein, putative, expressed	S12(Phospho)	1417.59	0h specific	Unchanged	0
SRASDPLGGDEFESK	6	2	1	LOC_Os04g53540.4	homeobox and START domains containing protein, putative, expressed	S1(Phospho)	1674.7	0h specific	Unchanged	1
SCSENVDGAGDGLSGDDQDPNQRPR	4	1	1	LOC_Os08g08820.1	homeobox and START domains containing protein, putative, expressed	C2(Carbamidomethyl); S14(Phospho)	2726.08	0h specific	Unchanged	0
DGSSFGLTPK	2	1	1	LOC_Os04g28090.1	MYB family transcription factor, putative, expressed	T8(Phospho)	1088.47	0h specific	Unchanged	0
HLSDLQLR	3	1	1	LOC_Os01g09280.1	myb-related transcription activator, putative, expressed	S3(Phospho)	1061.52	0h specific	Unchanged	0
KGGASLDSTGRDSPK	6	2	1	LOC_Os03g53960.2	transcriptional adaptor, putative, expressed	S13(Phospho)	1555.71	0h specific	1.8305	2
ESNSTDLKPAAR	5	1	1	LOC_Os09g31454.1	MYB family transcription factor, putative, expressed	S4(Phospho)	1368.62	0.434601	Unchanged	0
QEPGTAAAAAVAAAAGSPPAEDTR	6	1	1	LOC_Os09g31454.1	MYB family transcription factor, putative, expressed	S17(Phospho)	2260.04	2.22135	Unchanged	0
SMSVLGSYDR	3	1	1	LOC_Os09g32040.1	no apical meristem protein, putative, expressed	S3(Phospho)	1194.49	0h specific	Unchanged	0
DMPSDGDDAEPTGITILR	3	3	1	LOC_Os08g06140.3	no apical meristem protein, putative, expressed	M2(Oxidation); S4(Phospho)	1998.85	0h specific	1.45178	0
ADGPGSPGGGGGSHESGSPR	4	1	1	LOC_Os05g38820.4	histone-like transcription factor and archaeal histone, putative, expressed	N-Term(Acetyl); S6(Phospho); S18(Phospho)	1924.69	0h specific	Unchanged	0
PDSDNDSGGPSNYAGGELSSPR	4	1	1	LOC_Os03g29970.1	histone-like transcription factor and archaeal histone, putative, expressed	S3(Phospho)	2258.88	0h specific	-1.58154	0
PDSDNESGGPSNAGEYASAR	6	1	1	LOC_Os07g41580.1	histone-like transcription factor and archaeal histone, putative, expressed	S3(Phospho)	2060.79	0.493084	Unchanged	0
SGGAPPPPEMSTAER	3	1	1	LOC_Os11g06020.1	homeobox domain containing protein, expressed	S1(Phospho); M10(Oxidation)	1579.65	0h specific	Unchanged	0
GKDEAISSEDRDEFQSPSSAAAAR	7	1	1	LOC_Os03g06930.1	homeodomain protein, putative, expressed	S16(Phospho)	2604.13	0.460742	Unchanged	2
AQLLHDAGSLASVVSIGHGGAGR	4	1	1	LOC_Os10g39030.1	homeobox domain containing protein, expressed	S15(Phospho)	2253.12	24h specific	Unchanged	0
AAESDVNVSSPR	3	1	1	LOC_Os09g38570.1	transcription factor like protein, putative, expressed	S10(Phospho)	1311.56	0h specific	Unchanged	0
TSPSDEEDVDDGHHHGGGGGSGK	4	1	1	LOC_Os02g33770.1	homeodomain, putative, expressed	S4(Phospho)	2313.87	0h specific	Unchanged	0
SLSSPSSSSAAAGMGK	10	1	1	LOC_Os04g32590.1	transcription factor, putative, expressed	S4(Phospho)	1504.63	0.361436	Unchanged	0
AKQPEQIVEDSPAQGAHK	9	1	1	LOC_Os04g32590.1	transcription factor, putative, expressed	S11(Phospho)	2012.95	0.380972	Unchanged	1
TLEHFWDSFK	3	1	1	LOC_Os02g33610.1	metallo-beta-lactamase, putative, expressed	S8(Phospho)	1389.59	24h specific	Unchanged	0
SPHGGDGDGAAGDDGGDAQAAAAGGR	4	1	1	LOC_Os11g29870.1	OsWRKY72 - Superfamily of TFs having WRKY and zinc finger domains, expressed	S1(Phospho)	2289.88	24h specific	Unchanged	0
DASLDHSLVSPTQR	4	1	1	LOC_Os09g30400.3	OsWRKY80 - Superfamily of TFs having WRKY and zinc finger domains, expressed	S10(Phospho)	1605.73	0h specific	Unchanged	0
HMSPPTPPAAAEESK	7	1	1	LOC_Os12g10630.1	ZF-HD protein dimerisation region containing protein, expressed	S3(Phospho)	1629.7	0.252305	Unchanged	0
HMSPPTPPAAAEESK	18	1	1	LOC_Os12g10630.1	ZF-HD protein dimerisation region containing protein, expressed	S3(Phospho); T6(Phospho)	1709.67	2.11047	Unchanged	0
ALNNIMHMSNSPTSSYR	6	3	1	LOC_Os05g03430.3	ATSIZ1/SIZ1, putative, expressed	T13(Phospho)	2002.86	0h specific	Unchanged	0
ITVLTSDGSTARPKPIQK	9	1	1	LOC_Os08g01900.1	armadillo/beta-catenin repeat family protein, putative, expressed	S9(Phospho)	1992.06	0.419644	Unchanged	0
AMELSGPR	6	1	1	LOC_Os04g38480.1	BRASSINOSTEROID INSENSITIVE 1-associated receptor kinase 1 precursor, putative, expressed	S5(Phospho)	940.398	0h specific	1.42081	0
LMDYKDTHVTTAVR	4	3	1	LOC_Os04g38480.1	BRASSINOSTEROID INSENSITIVE 1-associated receptor kinase 1 precursor, putative, expressed	T7(Phospho); T10(Phospho)	1809.77	24h specific	1.42081	1
SFDELSDDEGLYEDSD	2	1	1	LOC_Os07g39870.2	eukaryotic peptide chain release factor subunit 1-1, putative, expressed	S6(Phospho)	1915.67	0h specific	Unchanged	0
YVISPDNQEIGEK	2	1	1	LOC_Os05g26890.1	G-protein alpha subunit, putative, expressed	S4(Phospho)	1571.7	0h specific	Unchanged	0
NCTVTGVEMFQK	3	1	1	LOC_Os02g38210.1	elongation factor Tu, putative, expressed	C2(Carbamidomethyl); T3(Phospho)	1493.62	24h specific	Unchanged	0
QSHSDGSLDTMAR	2	1	1	LOC_Os02g50550.1	dynamin, putative, expressed	S4(Phospho)	1484.59	24h specific	Unchanged	0
MSGPAMIHPSEAAAK	6	1	1	LOC_Os02g13560.1	transporter family protein, putative, expressed	S2(Phospho)	1577.69	0h specific	Unchanged	0
GPSILGSVLSLTSR	11	1	1	LOC_Os02g13560.1	transporter family protein, putative, expressed	S10(Phospho); S13(Phospho)	1546.75	0.12215	Unchanged	0
MPEIMGSMR	20	2	1	LOC_Os10g39440.2	transporter family protein, putative, expressed	S7(Phospho); M8(Oxidation)	1147.44	0.223053	Unchanged	0
IYLHQEEVPGSR	20	1	1	LOC_Os02g13560.1	transporter family protein, putative, expressed	S11(Phospho)	1507.7	0.233898	Unchanged	0
MPEIMGSMR	9	2	1	LOC_Os10g39440.2	transporter family protein, putative, expressed	S7(Phospho)	1131.44	0.319525	Unchanged	0
GPSILGSVLSLTSR	19	1	1	LOC_Os02g13560.1	transporter family protein, putative, expressed	S10(Phospho)	1466.76	0.38408	Unchanged	0
EGEDYGSDHGGDDIEDSLQSPLISR	10	2	1	LOC_Os10g39440.2	transporter family protein, putative, expressed	Y5(Phospho); S20(Phospho)	2851.1	0.38764	Unchanged	0
IYLHQEEVPGSRR	19	1	1	LOC_Os02g13560.1	transporter family protein, putative, expressed	S11(Phospho)	1663.8	0.435524	Unchanged	1
GDWDAESQR	23	2	1	LOC_Os10g39440.2	transporter family protein, putative, expressed	S7(Phospho)	1143.41	0.488305	Unchanged	0
EGEDYGSDHGGDDIEDSLQSPLISR	8	2	1	LOC_Os10g39440.2	transporter family protein, putative, expressed	Y5(Phospho)	2771.14	24h specific	Unchanged	0
SGSAGEPLLR	4	1	1	LOC_Os02g35190.2	chloride channel protein, putative, expressed	S3(Phospho)	1066.5	0h specific	Unchanged	0
EGSHNYDIESTDGSGGLWR	5	1	1	LOC_Os02g35190.2	chloride channel protein, putative, expressed	S3(Phospho)	2159.87	0.43525	Unchanged	0
TSGSFVLQR	3	1	1	LOC_Os02g35190.2	chloride channel protein, putative, expressed	S4(Phospho)	1074.5	24h specific	Unchanged	0
IVNSDIASTQCPTPQSHVDNHAR	3	1	1	LOC_Os04g55230.1	tetratricopeptide repeat domain containing protein, putative, expressed	C11(Carbamidomethyl); T13(Phospho)	2627.17	0h specific	Unchanged	0
AGMPAAEQAIQGESTSPCK	35	1	1	LOC_Os04g55230.1	tetratricopeptide repeat domain containing protein, putative, expressed	S16(Phospho); C18(Carbamidomethyl)	2012.85	0.392677	Unchanged	0
GSNSPPTMNPHAAEFVPGK	15	1	1	LOC_Os04g55230.1	tetratricopeptide repeat domain containing protein, putative, expressed	S4(Phospho)	2017.88	0.411684	Unchanged	0
EVLSSEPEEIGNDEK	3	1	1	LOC_Os04g55230.1	tetratricopeptide repeat domain containing protein, putative, expressed	S4(Phospho); S5(Phospho)	1834.71	24h specific	Unchanged	0
HDTDDNNNAAAADSPKKPSRPPAAAK	6	4	1	LOC_Os04g49510.1	CAMK_CAMK_like.27 - CAMK includes calcium/calmodulin depedent protein kinases, expressed	S14(Phospho)	2739.25	0h specific	Unchanged	1
ASGGGGEMGPVLQR	5	1	1	LOC_Os04g47300.1	CAMK_CAMK_like.26 - CAMK includes calcium/calmodulin depedent protein kinases, expressed	S2(Phospho)	1395.61	0.423705	Unchanged	0
TISKPVEDPSELPK	6	3	1	LOC_Os04g56400.1	glutamine synthetase, catalytic domain containing protein, expressed	S10(Phospho)	1619.8	24h specific	Unchanged	0
AASLDNQVGDLK	2	1	1	LOC_Os03g51030.3	phytochrome A, putative, expressed	S3(Phospho)	1310.6	0h specific	Unchanged	0
AGGGGGGGGGGGGGAAAAESVSK	2	1	1	LOC_Os03g19590.1	phytochrome B, putative, expressed	S20(Phospho)	1725.72	0h specific	-1.47949	0
LHAVFEQSGASGR	4	1	1	LOC_Os03g19590.1	phytochrome B, putative, expressed	S8(Phospho); S11(Phospho)	1518.61	0h specific	-1.47949	0
ASPTPSSEQQIAAYLSR	3	1	1	LOC_Os03g19590.1	phytochrome B, putative, expressed	S2(Phospho); S6(Phospho)	1965.84	0h specific	-1.47949	0
LHAVFEQSGASGR	7	1	1	LOC_Os03g19590.1	phytochrome B, putative, expressed	S11(Phospho)	1438.65	0.496097	-1.47949	0
QNSDGTDTMLFLFR	2	1	1	LOC_Os03g19590.1	phytochrome B, putative, expressed	S3(Phospho)	1724.74	24h specific	-1.47949	0
KAPSMEWR	2	1	1	LOC_Os04g52120.1	potassium transporter, putative, expressed	S4(Phospho)	1084.47	0h specific	Unchanged	1
GGCSDSDDNYEEAEMLR	3	1	1	LOC_Os07g32530.1	potassium transporter, putative, expressed	C3(Carbamidomethyl); S4(Phospho)	2027.73	0h specific	Unchanged	0
KLVNSSFADLQKPQMELDGK	3	1	1	LOC_Os05g38150.1	amino acid kinase, putative, expressed	S5(Phospho)	2328.14	0h specific	Unchanged	1
MSPAEASREENVYMAK	3	1	1	LOC_Os03g50290.1	14-3-3 protein, putative, expressed	N-Term(Acetyl); S2(Phospho)	1934.8	24h specific	Unchanged	1
HMPPDSWHPSSPR	6	3	1	LOC_Os09g03610.4	flowering time control protein FCA, putative, expressed	M2(Oxidation); S11(Phospho)	1626.66	24h specific	Unchanged	0
LEDSETEGGTTQAPSKK	2	1	1	LOC_Os02g28980.1	peptidyl-prolyl isomerase, putative, expressed	S4(Phospho)	1857.81	24h specific	Unchanged	1
SASHTSLSESDDFDLSR	3	2	1	LOC_Os02g34560.2	plant neutral invertase domain containing protein, expressed	T5(Phospho); S6(Phospho)	2013.75	0h specific	Unchanged	0
GGFDGMYSPGGGLR	6	2	1	LOC_Os02g34560.2	plant neutral invertase domain containing protein, expressed	M6(Oxidation); S8(Phospho)	1466.58	24h specific	Unchanged	0
NAPGGPLSPGGFPMNRPGTGGMMPGMPGTPGMPGSR	4	1	1	LOC_Os04g42140.1	eukaryotic initiation factor iso-4F subunit p82-34, putative, expressed	S8(Phospho)	3502.55	0h specific	Unchanged	0
KQSSPHVMHR	2	1	1	LOC_Os12g30020.1	cyclin-T1-4, putative, expressed	S3(Phospho); S4(Phospho)	1366.55	24h specific	Unchanged	1
MAAVSPSK	3	1	1	LOC_Os04g53680.1	cyclin, putative, expressed	S5(Phospho)	870.382	24h specific	Unchanged	0
SIHGSQLGTVTEAEHS	11	1	1	LOC_Os05g05590.1	transporter, monovalent cation:proton antiporter-2 family, putative, expressed	S1(Phospho)	1732.76	0.49689	Unchanged	0
SDSIADMMPEALR	3	1	1	LOC_Os02g58480.1	sucrose synthase, putative, expressed	S3(Phospho); M7(Oxidation)	1531.62	0h specific	Unchanged	0
RSDSIADMMPEALR	3	1	1	LOC_Os02g58480.1	sucrose synthase, putative, expressed	S4(Phospho)	1671.73	24h specific	Unchanged	1
LTSVVEEDNRGEEVVEEEAR	5	1	1	LOC_Os03g18070.1	omega-3 fatty acid desaturase, chloroplast precursor, putative, expressed	S3(Phospho)	2369.06	0h specific	-1.28678	1
FLTASGTFKDGELR	5	4	1	LOC_Os01g32660.4	STE_MEK_ste7_MAP2K.2 - STE kinases include homologs to sterile 7, sterile 11 and sterile 20 from yeast, expressed	T7(Phospho)	1621.76	24h specific	Unchanged	1
RSQEEDEVEER	3	1	1	LOC_Os02g50970.1	protein kinase domain containing protein, expressed	S2(Phospho)	1485.59	0h specific	Unchanged	1
LTENTEEGELSIDSQEYRSPELDNR	7	1	1	LOC_Os11g05850.2	cyclin-T1-3, putative, expressed	Y17(Phospho)	3004.31	24h specific	Unchanged	1
IPDLNLQDGPVVLSPPRK	4	1	1	LOC_Os05g32600.1	cyclin-dependent kinase D-1, putative, expressed	S14(Phospho)	2038.08	24h specific	Unchanged	1
DGGAASEYLIEEEEGLNEHNVVEK	2	2	1	LOC_Os06g43660.3	inorganic H+ pyrophosphatase, putative, expressed	S6(Phospho)	2711.18	0h specific	Unchanged	0
DNLQGSAFLGSSR	2	3	1	LOC_Os07g06130.2	ethylene-insensitive protein, putative, expressed	S11(Phospho)	1431.64	24h specific	Unchanged	0
SDSGSSLDLEK	2	1	1	LOC_Os04g52479.1	peptidase, trypsin-like serine and cysteine proteases, putative, expressed	S3(Phospho); S6(Phospho)	1297.46	0h specific	Unchanged	0
GLNVVSPK	3	1	1	LOC_Os02g03840.2	expressed protein	S6(Phospho)	893.451	0h specific	Unchanged	0
VVDDGWGSPR	2	1	1	LOC_Os05g46720.1	phosphatidylinositol transfer, putative, expressed	S8(Phospho)	1167.48	0h specific	Unchanged	0
KPMAGGPEKSPK	2	1	1	LOC_Os07g39620.1	C2 domain containing protein, putative, expressed	S10(Phospho)	1306.62	0h specific	Unchanged	1
AGAGAGASPGWPQR	3	1	1	LOC_Os08g39100.1	protein phosphatase 2C, putative, expressed	S8(Phospho)	1362.6	0h specific	Unchanged	0
IPDDFVRHSPK	2	1	1	LOC_Os02g54510.3	protein kinase domain containing protein, expressed	S9(Phospho)	1390.65	0h specific	Unchanged	1
DNNPVSPGKGEGR	2	1	1	LOC_Os09g36090.1	plus-3 domain containing protein, expressed	S6(Phospho)	1406.61	0h specific	Unchanged	1
QGSLHVNIPDQDPEDAK	2	1	1	LOC_Os06g40510.1	CRAL/TRIO domain containing protein	S3(Phospho)	1942.86	0h specific	Unchanged	0
YELAADAEAASPR	2	1	1	LOC_Os09g39870.1	2-phosphoglycerate kinase-related, putative, expressed	S11(Phospho)	1443.63	0h specific	Unchanged	0
GEVTPPAPPSPPR	6	1	1	LOC_Os09g37520.1	DUF630/DUF632 domains containing protein, putative, expressed	T4(Phospho); S10(Phospho)	1461.62	0h specific	Unchanged	0
RRTHSPDMHHQR	2	1	1	LOC_Os04g39629.1	RNA recognition motif containing protein, putative, expressed	T3(Phospho); S5(Phospho)	1717.69	0h specific	Unchanged	2
SPQDQVSPPPKDNAER	2	1	1	LOC_Os05g02880.1	splicing factor, arginine/serine-rich 7, putative, expressed	S1(Phospho); S7(Phospho)	1924.78	0h specific	Unchanged	1
LSVSEISDDHGGGVVSPQR	2	1	1	LOC_Os06g41440.2	expressed protein	S16(Phospho)	2018.92	0h specific	Unchanged	0
GEATESVHDMDIDDDNTGR	2	1	1	LOC_Os05g48855.1	GTP binding protein, putative, expressed	T4(Phospho); S6(Phospho)	2236.79	0h specific	Unchanged	0
WTLDGEESDEEGNQEDGKK	3	1	1	LOC_Os08g06344.1	transposon protein, putative, CACTA, En/Spm sub-class, expressed	S8(Phospho)	2245.88	0h specific	Unchanged	1
LRGEATESVHDMDIDDDNTGR	2	1	1	LOC_Os05g48855.1	GTP binding protein, putative, expressed	T6(Phospho); S8(Phospho)	2505.96	0h specific	Unchanged	1
SQHVMTPLSR	2	1	1	LOC_Os05g39730.1	SAG20, putative, expressed	S1(Phospho)	1235.56	0h specific	Unchanged	0
FEDDDVEDKDDDDETDDDASDADIEDPEK	2	1	1	LOC_Os07g03230.1	eukaryotic translation initiation factor 3 subunit C, putative, expressed	T15(Phospho)	3397.2	0h specific	Unchanged	1
DGSPAAAATDHK	2	1	1	LOC_Os02g26349.2	transposon protein, putative, CACTA, En/Spm sub-class, expressed	S3(Phospho)	1220.5	0h specific	Unchanged	0
VQYLEMKPCPATPNNTPCEVR	2	1	1	LOC_Os06g18930.1	cadmium tolerance factor, putative	C9(Carbamidomethyl); T12(Phospho); C18(Carbamidomethyl)	2584.15	0h specific	Unchanged	0
SGLTSNEDSGEEHLAR	2	1	1	LOC_Os03g03870.1	DNA-binding bromodomain-containing protein, putative, expressed	S9(Phospho)	1781.74	0h specific	Unchanged	0
SYGSDPEEQWMR	2	1	1	LOC_Os05g04830.1	expressed protein	S4(Phospho)	1564.58	0h specific	Unchanged	0
LNEEPEVHADHTMDPDYESPEEQEQDTGR	2	1	1	LOC_Os09g36090.1	plus-3 domain containing protein, expressed	S19(Phospho)	3477.38	0h specific	Unchanged	0
VKGSQLQTPPVADETER	2	1	1	LOC_Os03g46920.1	expressed protein	S4(Phospho)	1934.92	0h specific	Unchanged	1
ASLEEEDDILSDEDDFYDR	2	1	1	LOC_Os06g16430.1	FHA domain containing protein, putative, expressed	S11(Phospho)	2355.9	0h specific	Unchanged	0
LECISEIDSR	2	1	1	LOC_Os10g38850.1	amine oxidase, putative, expressed	C3(Carbamidomethyl); S5(Phospho)	1301.55	0h specific	Unchanged	0
AASVSPAASPPRR	2	1	1	LOC_Os12g15420.1	nucampholin, putative, expressed	N-Term(Acetyl); S5(Phospho); S9(Phospho)	1468.64	0h specific	Unchanged	1
GSFDATNAVK	2	1	1	LOC_Os02g49070.1	ZAC, putative, expressed	S2(Phospho)	1089.46	0h specific	Unchanged	0
SQSYVSWDIK	2	1	1	LOC_Os12g10740.1	leucine-rich repeat family protein, putative, expressed	S1(Phospho)	1292.56	0h specific	1.68315	0
EVLDGALSTADSPR	2	1	1	LOC_Os05g34950.1	cysteine-rich receptor-like protein kinase 6 precursor, putative, expressed	S12(Phospho)	1510.68	0h specific	Unchanged	0
MKQEVAPQDEASADSPAVK	2	1	1	LOC_Os07g49380.1	PWWP domain containing protein, expressed	S12(Phospho)	2080.93	0h specific	Unchanged	1
SISPEDDAGVEGSGHR	2	1	1	LOC_Os03g59680.1	PAPA-1-like conserved region family protein, expressed	S3(Phospho)	1692.69	0h specific	Unchanged	0
TMGGSQSGSVSQMQK	2	1	1	LOC_Os02g38430.1	steroid nuclear receptor, ligand-binding, putative, expressed	S5(Phospho)	1592.64	0h specific	Unchanged	0
AEVSEQLATPKTPK	4	1	1	LOC_Os05g48620.1	tRNA-binding arm, putative, expressed	T9(Phospho); T12(Phospho)	1658.75	0h specific	Unchanged	1
HAETVDMASDLEK	2	1	1	LOC_Os03g16369.2	retrotransposon protein, putative, unclassified, expressed	M7(Oxidation); S9(Phospho)	1541.62	0h specific	Unchanged	0
DNFSSPGSPR	2	1	1	LOC_Os08g02354.1	expressed protein	S8(Phospho)	1143.45	0h specific	Unchanged	0
DWSSDMPGDIDNDESVDK	3	1	1	LOC_Os03g11580.1	expressed protein	S3(Phospho)	2104.76	0h specific	Unchanged	0
ISPSELAAVTR	2	1	1	LOC_Os01g04330.1	OsCML16 - Calmodulin-related calcium sensor protein, expressed	S2(Phospho)	1223.6	0h specific	Unchanged	0
SQHVMTPLSR	2	1	1	LOC_Os05g39730.1	SAG20, putative, expressed	S1(Phospho); T6(Phospho)	1315.53	0h specific	Unchanged	0
TVQSSASPAANSPGAMSESAVDKPPVIR	11	1	1	LOC_Os07g39620.1	C2 domain containing protein, putative, expressed	S12(Phospho)	2834.34	0h specific	Unchanged	0
KDDGQGDSVTVGGTRK	3	1	1	LOC_Os02g48010.1	nuclear matrix constituent protein 1-like, putative, expressed	S8(Phospho); T10(Phospho)	1779.73	0h specific	1.53794	2
ASSRELSPHGR	2	1	1	LOC_Os01g26940.1	transposon protein, putative, CACTA, En/Spm sub-class, expressed	S3(Phospho); S7(Phospho)	1356.55	0h specific	Unchanged	1
SVSSQLSLSR	2	1	1	LOC_Os07g48690.1	DUF630/DUF632 domains containing protein, putative, expressed	S3(Phospho)	1143.54	0h specific	Unchanged	0
GATDSDSEVDFDR	2	1	1	LOC_Os07g49380.1	PWWP domain containing protein, expressed	S5(Phospho)	1493.54	0h specific	Unchanged	0
ASSEAWSAGER	4	1	1	LOC_Os03g12450.1	nucleoporin, putative, expressed	S3(Phospho)	1230.48	0h specific	Unchanged	0
TPYHPMVDDDGSLSPTRPFDK	2	1	1	LOC_Os05g23610.1	protein phosphatase inhibitor 2 containing protein, expressed	S12(Phospho); S14(Phospho)	2535.03	0h specific	Unchanged	0
ASSEGHGQHTPRR	2	1	1	LOC_Os04g31030.1	nitrate-induced NOI protein, expressed	T10(Phospho)	1499.65	0h specific	2.30421	1
KQVSPTGSFAGAVVDDAELQR	6	1	1	LOC_Os02g13060.1	expressed protein	S4(Phospho)	2255.08	0h specific	Unchanged	1
AGSSATVLSAPDSPR	2	1	1	LOC_Os02g54990.2	TMS membrane protein/tumour differentially expressed protein, putative, expressed	S9(Phospho); S13(Phospho)	1575.65	0h specific	Unchanged	0
YGSEDDSEAKYDEK	3	1	1	LOC_Os04g51960.1	expressed protein	S3(Phospho)	1715.64	0h specific	Unchanged	1
ELDTGDIDTDGSPNDEK	2	1	1	LOC_Os07g23990.1	tetratricopeptide repeat domain containing protein, putative, expressed	S12(Phospho)	1900.74	0h specific	Unchanged	0
DVHVTTDVSPGISPK	3	1	1	LOC_Os03g31730.1	expressed protein	S9(Phospho); S13(Phospho)	1711.73	0h specific	Unchanged	0
KRDDSVDTELVTSPASVK	4	1	1	LOC_Os06g17840.1	expressed protein	S5(Phospho)	2026.98	0h specific	Unchanged	2
LISISNLSPDAQPTPCSPK	2	1	1	LOC_Os04g49954.1	expressed protein	C16(Carbamidomethyl); S17(Phospho)	2104.99	0h specific	Unchanged	0
AEPLRPPPPPQETQPTPPSPATTMR	2	1	1	LOC_Os12g25180.1	expressed protein	S19(Phospho); M24(Oxidation)	2789.33	0h specific	Unchanged	0
SLLNTASPYGTDRPQR	2	1	1	LOC_Os03g40010.1	DEK C terminal domain containing protein, expressed	S7(Phospho)	1855.87	0h specific	Unchanged	0
EGSPVDGVVQPQQQPSPTTASGQQSQQQK	3	1	1	LOC_Os01g10350.1	MPPN domain containing protein, expressed	S16(Phospho)	3101.41	0h specific	Unchanged	0
DQLEGGGGAHGPEVVADEEVTSHRFTPAR	4	1	1	LOC_Os10g31040.1	Citrate transporter protein, putative, expressed	S22(Phospho); T26(Phospho)	3178.36	0h specific	-1.76017	1
TIGSDLTDGGSPIRDSPSSK	2	1	1	LOC_Os03g57430.1	expressed protein	S11(Phospho)	2069.94	0h specific	Unchanged	1
QALAAPSSPDSPANELLANR	5	1	1	LOC_Os01g73750.1	Leucine Rich Repeat family protein, expressed	S7(Phospho)	2101.99	0h specific	Unchanged	0
SLENLFVTNSQR	2	1	1	LOC_Os02g01960.1	tetratricopeptide repeat domain containing protein, expressed	S10(Phospho)	1487.68	0h specific	Unchanged	0
AAAAATSPAR	6	1	1	LOC_Os02g46320.1	glucosyltransferase, putative, expressed	N-Term(Acetyl); T6(Phospho)	1008.45	0h specific	Unchanged	0
QANLTGDVIEASSR	2	1	1	LOC_Os09g16330.2	pleiotropic drug resistance protein, putative, expressed	S12(Phospho)	1540.7	0h specific	Unchanged	0
LGLGDTSPSSR	3	1	1	LOC_Os06g14750.1	phosphatidylinositol-4-phosphate 5-Kinase family protein, putative, expressed	S7(Phospho)	1169.52	0h specific	Unchanged	0
TMAGTAQSPTGNK	2	1	1	LOC_Os03g06190.1	3-5 exonuclease family protein, putative, expressed	S8(Phospho)	1343.57	0h specific	Unchanged	0
MNVPHVSSDSDDDRPVIR	4	1	1	LOC_Os05g47690.1	reticulon domain containing protein, putative, expressed	N-Term(Acetyl); S7(Phospho); S10(Phospho)	2240.9	0h specific	Unchanged	0
SKPIEASEPSPVYVEEK	2	1	1	LOC_Os07g36200.1	eukaryotic translation initiation factor-related, putative, expressed	S10(Phospho)	1968.93	0h specific	Unchanged	0
YMAYSPSPSTTPHSPR	2	1	1	LOC_Os02g49080.1	KH domain containing protein, putative, expressed	S5(Phospho); S14(Phospho)	1938.75	0h specific	Unchanged	0
ILSSMSQK	2	1	1	LOC_Os02g47600.2	soluble inorganic pyrophosphatase, putative, expressed	S3(Phospho)	973.444	0h specific	Unchanged	0
GPQQDESAEGSTTPTTAQSGVFGSFTK	4	1	1	LOC_Os12g21890.1	PTEN, putative, expressed	T13(Phospho)	2795.2	0h specific	Unchanged	0
SGSPEHCQLVAALHPK	4	1	1	LOC_Os01g66130.1	armadillo/beta-catenin repeat family protein, putative, expressed	S3(Phospho); C7(Carbamidomethyl)	1810.83	0h specific	Unchanged	0
STSPTSSSLPSQSGK	2	1	1	LOC_Os07g37650.1	GTPase-activating protein, putative, expressed	S3(Phospho)	1530.67	0h specific	Unchanged	0
MQPVSPSTAER	2	1	1	LOC_Os02g04490.1	histone acetyltransferase HAC1, putative, expressed	M1(Oxidation); S5(Phospho)	1298.55	0h specific	Unchanged	0
DADNKGQSSSPTPLFSFK	2	1	1	LOC_Os05g28190.1	ranBP1 domain containing protein, expressed	S10(Phospho)	2005.9	0h specific	Unchanged	1
MVHGSASPAQPNNPSKPK	2	1	1	LOC_Os04g31030.1	nitrate-induced NOI protein, expressed	M1(Oxidation); S7(Phospho)	1942.88	0h specific	2.30421	0
LPPPPPSPVSPTDSGIAASPFK	3	1	1	LOC_Os01g42830.1	adaptin ear-binding coat-associated protein 2, putative, expressed	S7(Phospho); S10(Phospho)	2319.07	0h specific	Unchanged	0
HPYGGGGGDSASEYSGGGLPSMR	2	1	1	LOC_Os12g10740.1	leucine-rich repeat family protein, putative, expressed	S15(Phospho)	2275.91	0h specific	1.68315	0
LHIGGDGSSSDSDADER	7	1	1	LOC_Os01g12650.1	reticulon domain containing protein, putative, expressed	S8(Phospho); S12(Phospho)	1877.66	0h specific	Unchanged	0
SFTHINEDAALESPKEE	3	1	1	LOC_Os01g28730.1	protein kinase domain containing protein, expressed	S1(Phospho); S13(Phospho)	2076.83	0h specific	Unchanged	1
NHPASHDQGHSPDVAPEQK	4	1	1	LOC_Os02g33320.1	RNA recognition motif containing protein, putative, expressed	S11(Phospho)	2130.9	0h specific	Unchanged	0
STPFQPYTEVFGLQR	4	1	1	LOC_Os07g37240.1	chlorophyll A-B binding protein, putative, expressed	T2(Phospho)	1849.85	0h specific	-1.11505	0
SIVLSPGSK	2	1	1	LOC_Os01g56590.1	guanine nucleotide exchange family protein, putative, expressed	S5(Phospho)	967.488	0h specific	Unchanged	0
DQHEIDEDSHRSPMEDEGHYEK	4	1	1	LOC_Os07g01880.1	VIP4, putative, expressed	S12(Phospho)	2763.06	0h specific	Unchanged	1
STPSTDPLQGPPEK	4	1	1	LOC_Os03g54100.1	potassium channel protein, putative, expressed	S1(Phospho)	1533.69	0h specific	-1.56945	0
TPSPLTPSPTPSPVTPPPQQPPQPEPR	9	1	1	LOC_Os03g45340.1	hsp20/alpha crystallin family protein, putative, expressed	T1(Phospho)	2907.43	0h specific	-1.5029	0
LHGPSAPSSPSAAATAGAK	2	1	1	LOC_Os05g02240.1	ATCHX20, putative, expressed	S5(Phospho); S9(Phospho)	1837.79	0h specific	Unchanged	0
SSPPPPQQQASSEDDKEKPTHLR	4	1	1	LOC_Os02g57640.1	KH domain containing protein, putative, expressed	S2(Phospho); S11(Phospho); S12(Phospho)	2799.14	0h specific	Unchanged	1
ASSPSALDASPSPPR	6	1	1	LOC_Os05g13750.1	retrotransposon protein, putative, unclassified	S3(Phospho); S10(Phospho); S12(Phospho)	1679.62	0h specific	Unchanged	0
GTTSAGSSPLPEIDSK	4	1	1	LOC_Os02g50840.1	BAH domain containing protein, putative, expressed	T3(Phospho); S8(Phospho)	1706.7	0h specific	Unchanged	0
EETPSIYKNPSDVQDR	2	1	1	LOC_Os08g43680.1	glutathione S-transferase, C-terminal domain containing protein, expressed	S11(Phospho)	1957.86	0h specific	Unchanged	1
SSAYSGHSSVTSPFDAGSHTGR	3	1	1	LOC_Os05g33620.1	expressed protein	S12(Phospho)	2274.95	0h specific	Unchanged	0
ISPGSSEPAASLPSPVTTK	2	1	1	LOC_Os07g37140.1	expressed protein	S2(Phospho); T18(Phospho)	1985.88	0h specific	Unchanged	0
RRSPLPR	2	2	1	LOC_Os05g01540.2	serine/arginine repetitive matrix protein 1, putative, expressed	S3(Phospho)	961.511	0h specific	Unchanged	2
GEGMSAVADSGEGR	2	2	1	LOC_Os06g02370.3	expressed protein	S10(Phospho)	1402.53	0h specific	Unchanged	0
SNQATEDQVKGSPR	2	2	1	LOC_Os03g28300.2	protein kinase domain containing protein, expressed	S12(Phospho)	1596.7	0h specific	Unchanged	1
HKSFDDDDLSNKPVLK	2	2	1	LOC_Os03g08550.2	STRUBBELIG-RECEPTOR FAMILY 6 precursor, putative, expressed	S3(Phospho)	1937.9	0h specific	Unchanged	1
IESFLQR	2	2	1	LOC_Os01g49614.1	Protein kinase domain containing protein, expressed	S3(Phospho)	972.46	0h specific	Unchanged	0
EIDSDDDSPPR	2	2	2	LOC_Os07g01880.1 ;LOC_Os12g38970.1	VIP4, putative, expressed	S4(Phospho); S8(Phospho)	1405.46	0h specific	Unchanged	0
DTDDDAVDPHLER	3	2	1	LOC_Os01g08970.2	SSRP1-like FACT complex subunit, putative, expressed	T2(Phospho)	1577.62	0h specific	Unchanged	0
SPAKPDQPLDLDSELAK	2	2	1	LOC_Os01g06270.2	expressed protein	S1(Phospho)	1903.91	0h specific	Unchanged	0
LNSEEPAQVDPKPAYVR	2	2	1	LOC_Os04g56140.2	expressed protein	S3(Phospho)	1992.94	0h specific	Unchanged	0
DLQQEISDGEVEIPSA	2	2	1	LOC_Os02g47140.2	L11 domain containing ribosomal protein, putative, expressed	S7(Phospho)	1809.77	0h specific	Unchanged	0
SPTGEVIFGGETMR	2	2	1	LOC_Os10g21212.1	photosystem II 44 kDa reaction center protein, putative	T3(Phospho)	1560.68	0h specific	Unchanged	0
AQDSSSIVSPIRK	4	2	1	LOC_Os08g43060.3	expressed protein	S9(Phospho)	1467.73	0h specific	Unchanged	1
EYLSLVR	2	2	1	LOC_Os04g08740.3	ethylene receptor, putative, expressed	S4(Phospho)	959.461	0h specific	Unchanged	0
ASTQPMYNKGSPNPR	2	2	1	LOC_Os03g45180.2	expressed protein	S11(Phospho)	1727.75	0h specific	Unchanged	1
ASEVSDNDGYEEFNDR	2	2	1	LOC_Os04g38260.1	expressed protein	S5(Phospho)	1926.7	0h specific	Unchanged	0
AVSRSPPSHR	2	2	1	LOC_Os10g15390.2	ribosomal protein S7, putative, expressed	S3(Phospho); S5(Phospho)	1253.52	0h specific	Unchanged	1
GSPSTPASLR	3	2	1	LOC_Os06g12260.3	N-rich protein, putative, expressed	S2(Phospho)	1052.48	0h specific	Unchanged	0
KVSGPLDPSVSMK	4	2	1	LOC_Os08g13350.2	expressed protein	S11(Phospho)	1424.69	0h specific	Unchanged	1
AEENKSGSGDLMASGK	2	2	1	LOC_Os10g18340.1	expressed protein	N-Term(Acetyl); S8(Phospho); M12(Oxidation)	1718.7	0h specific	Unchanged	1
AESSPSPVQVPSTPK	10	2	1	LOC_Os01g06270.2	expressed protein	S6(Phospho); S12(Phospho)	1670.71	0h specific	Unchanged	0
GTTVYFPVGEPGPR	6	2	1	LOC_Os12g38640.2	expressed protein	T3(Phospho)	1556.72	0h specific	Unchanged	0
FAQLATTSDDDDDDAPAADAPPK	2	2	1	LOC_Os01g34330.2	BAH domain containing protein, expressed	T7(Phospho)	2426.98	0h specific	Unchanged	0
KSSGPQSGGVTPMAR	2	2	1	LOC_Os08g13350.2	expressed protein	S3(Phospho)	1539.7	0h specific	Unchanged	1
SASPADSAELGQR	3	2	1	LOC_Os04g41100.5	cyclin-dependent kinase G-2, putative, expressed	S3(Phospho)	1368.58	0h specific	Unchanged	0
AHPGGPASSEFDWGTGDTPR	2	2	1	LOC_Os12g42550.2	methyl-CpG binding domain containing protein, putative, expressed	T18(Phospho)	2121.88	0h specific	Unchanged	0
TADADTPAPAPAGTEKEDAKPAESEAAPPAPSEGGEK	2	2	1	LOC_Os12g42550.2	methyl-CpG binding domain containing protein, putative, expressed	T6(Phospho)	3640.62	0h specific	Unchanged	1
SAGGPQAMLPNNAQPMHDLAPSPTTSGR	2	2	2	LOC_Os09g10710.2 ;LOC_Os09g10710.3	R-interacting factor 1, putative, expressed	M8(Oxidation); S22(Phospho)	2899.29	0h specific	Unchanged	0
KSSQYLLPSR	2	2	1	LOC_Os02g01100.3	transmembrane amino acid transporter protein, putative, expressed	S3(Phospho)	1258.61	0h specific	Unchanged	1
TVYSYIQSR	2	2	1	LOC_Os04g51370.2	protein kinase, putative, expressed	Y5(Phospho)	1196.53	0h specific	Unchanged	0
SSDSDHSSPVEHLSCR	4	2	1	LOC_Os04g56730.1	repressor of RNA polymerase III transcription MAF1, putative, expressed	S2(Phospho); C15(Carbamidomethyl)	1879.73	0h specific	Unchanged	0
ARSYSRSPQYNR	3	2	1	LOC_Os06g08840.8	RNA recognition motif containing protein, expressed	S3(Phospho); Y4(Phospho); S5(Phospho)	1724.64	0h specific	Unchanged	2
GVGKPPGAGAASAASSPR	2	2	1	LOC_Os04g35700.1	STE_MEKK_ste11_MAP3K.16 - STE kinases include homologs to sterile 7, sterile 11 and sterile 20 from yeast, expressed	S16(Phospho)	1617.77	0h specific	Unchanged	0
YMLSQIAGGSGGKR	2	3	1	LOC_Os05g51620.3	expressed protein	S10(Phospho)	1504.7	0h specific	Unchanged	1
SPDGDHGLAVGNFEGSANEAVK	2	3	1	LOC_Os03g53880.3	serine/threonine-protein kinase TOUSLED, putative, expressed	S1(Phospho)	2250.97	0h specific	Unchanged	0
ATGAPAGVASPGASPSNLIVMK	2	3	1	LOC_Os07g38360.2	expressed protein	S10(Phospho)	2076.03	0h specific	Unchanged	0
APVAEPEIHMESDINSASELR	2	3	1	LOC_Os04g56140.2	expressed protein	S12(Phospho); S16(Phospho)	2455.03	0h specific	Unchanged	0
SRSVNSEADIQLAIK	4	3	1	LOC_Os03g05390.13	Citrate transporter protein, putative, expressed	S3(Phospho)	1710.85	0h specific	1.53814	1
SGLGSIRSPSK	2	3	1	LOC_Os05g02500.1	dual specificity protein phosphatase, putative, expressed	S8(Phospho)	1168.57	0h specific	Unchanged	1
AAEVSKNPDPSSPPHHGK	2	3	1	LOC_Os01g36860.3	DEAD-box ATP-dependent RNA helicase 40, putative, expressed	S12(Phospho)	1934.88	0h specific	Unchanged	1
ASSMSHEMVEVSTVTDR	7	3	1	LOC_Os03g05390.13	Citrate transporter protein, putative, expressed	M4(Oxidation); S5(Phospho)	1961.8	0h specific	1.53814	0
SSSAAPPDPPPR	6	3	1	LOC_Os07g05610.4	zinc ion binding protein, putative, expressed	S1(Phospho)	1258.55	0h specific	Unchanged	0
LCSSLEPILR	4	5	1	LOC_Os04g36660.1	calmodulin binding protein, putative, expressed	C2(Carbamidomethyl); S3(Phospho)	1267.61	0h specific	Unchanged	0
NHLDSTSPSNITSESYPER	2	5	1	LOC_Os03g27019.5	expressed protein	S7(Phospho)	2213.94	0h specific	Unchanged	0
LGLHSLR	2	9	1	LOC_Os03g59740.5	ADP-ribosylation factor, putative, expressed	S5(Phospho)	875.453	0h specific	Unchanged	0
GGTGMVVAVK	3	1	1	LOC_Os02g02600.1	serine/threonine-protein kinase Cx32, chloroplast precursor, putative, expressed	T3(Phospho)	998.474	0h specific	Unchanged	0
SQEIKPVK	3	1	1	LOC_Os03g50390.1	AGC_AGC_other_GWLd.2 - ACG kinases include homologs to PKA, PKG and PKC, expressed	S1(Phospho)	1008.51	0h specific	Unchanged	0
ALTNVQTLPR	3	1	1	LOC_Os04g34450.1	expressed protein	T7(Phospho)	1192.61	0h specific	Unchanged	0
SNDDAGPPLTPK	4	1	1	LOC_Os06g41440.2	expressed protein	T10(Phospho)	1291.56	0h specific	Unchanged	0
SSGDESMEEDVMEIK	7	1	1	LOC_Os03g26630.2	SAP domain containing protein, expressed	S6(Phospho)	1765.65	0h specific	Unchanged	0
HLSGEIKPADGGGGGAAAR	3	1	1	LOC_Os05g46500.1	expressed protein	S3(Phospho)	1800.85	0h specific	Unchanged	0
HSGPIPAQPGPSAK	3	1	1	LOC_Os03g16390.1	avr9/Cf-9 rapidly elicited protein, putative, expressed	S2(Phospho)	1423.68	0h specific	1.65948	0
MSSAGGGGGMGSR	3	1	1	LOC_Os05g50280.1	transporter family protein, putative, expressed	S12(Phospho)	1191.43	0h specific	Unchanged	0
ELKEPVVAEPEAEPAMIPVTVEPENSPR	3	1	1	LOC_Os10g42724.1	VHS and GAT domain containing protein, expressed	S26(Phospho)	3137.5	0h specific	Unchanged	1
ILACAGGGSDPSAGSDGDADDHVDENK	3	1	1	LOC_Os04g56740.1	IQ calmodulin-binding motif family protein, putative, expressed	C4(Carbamidomethyl); S15(Phospho)	2710.06	0h specific	Unchanged	0
NESPTASSSAAASSNSK	3	1	1	LOC_Os08g01070.4	retrotransposon protein, putative, unclassified, expressed	S3(Phospho)	1675.68	0h specific	Unchanged	0
LTSGLGLRLSPK	3	1	1	LOC_Os12g21890.1	PTEN, putative, expressed	S3(Phospho); S10(Phospho)	1401.69	0h specific	Unchanged	1
GRQSNADGPTQDERPMER	3	1	1	LOC_Os02g56270.1	ENTH domain containing protein, expressed	S4(Phospho)	2123.9	0h specific	Unchanged	1
QPIGTAAQGSDDKDYK	3	1	1	LOC_Os04g47220.1	aquaporin protein, putative, expressed	S10(Phospho)	1773.77	0h specific	Unchanged	1
MTSAMHR	3	1	1	LOC_Os03g51150.1	expressed protein	S3(Phospho)	913.343	0h specific	Unchanged	0
AMSLPSSPHEYR	4	1	1	LOC_Os01g48330.1	protein kinase domain containing protein, expressed	S3(Phospho); S7(Phospho)	1534.58	0h specific	Unchanged	0
SISPAENEER	3	1	1	LOC_Os03g08820.1	expressed protein	S3(Phospho)	1211.5	0h specific	Unchanged	0
RSPGPSPLGGSPTMGDR	3	1	1	LOC_Os05g39730.1	SAG20, putative, expressed	S2(Phospho); S6(Phospho); S11(Phospho)	1908.71	0h specific	Unchanged	1
QNSEISYYADDEDANR	3	1	1	LOC_Os10g20600.1	zinc finger, C3HC4 type domain containing protein, expressed	S3(Phospho)	1969.75	0h specific	Unchanged	0
SNSPEQIFLLEPR	5	1	1	LOC_Os02g50570.1	retrotransposon protein, putative, unclassified, expressed	S3(Phospho)	1609.77	0h specific	Unchanged	0
EGGASISHIDEQDGHQETNAQTSLDNSEGLPSPSGR	4	1	1	LOC_Os07g37750.1	ATMIN7, putative, expressed	S32(Phospho)	3800.63	0h specific	Unchanged	0
SASGEPEKVPAAAEGEEK	5	1	1	LOC_Os04g56720.1	RCC2, putative, expressed	N-Term(Acetyl); S3(Phospho)	1907.83	0h specific	Unchanged	1
SVSWVSDVSGSLVGYLSGENK	4	1	1	LOC_Os04g40080.1	leucine rich repeat containing protein, expressed	S3(Phospho)	2250.04	0h specific	Unchanged	0
SQSVPMSTLSR	3	1	1	LOC_Os06g23274.1	zinc finger, C3HC4 type, domain containing protein, expressed	S3(Phospho)	1272.57	0h specific	Unchanged	0
SGGMAPESPTNR	3	1	1	LOC_Os04g47240.2	STE_MEKK_ste11_MAP3K.17 - STE kinases include homologs to sterile 7, sterile 11 and sterile 20 from yeast, expressed	S8(Phospho)	1283.51	0h specific	Unchanged	0
MNVDSPNSSAK	5	1	1	LOC_Os03g07580.1	OsNucAP1 - Putative Nucleoporin Autopeptidase homologue, expressed	S5(Phospho)	1229.48	0h specific	Unchanged	0
TSLPTMVGSQHSPAGK	4	1	1	LOC_Os02g11780.1	transcription factor S-II, central domain containing protein, expressed	S12(Phospho)	1677.77	0h specific	Unchanged	0
SESKLESPKDEVGSNLGPVEQR	4	1	1	LOC_Os02g11780.1	transcription factor S-II, central domain containing protein, expressed	S7(Phospho)	2465.17	0h specific	Unchanged	2
ACSSPVPFPSNK	4	1	1	LOC_Os01g54350.1	protein kinase domain containing protein, expressed	C2(Carbamidomethyl); S3(Phospho)	1370.58	0h specific	Unchanged	0
MNVPHVSSDSDDDRPVIR	8	1	1	LOC_Os05g47690.1	reticulon domain containing protein, putative, expressed	N-Term(Acetyl); S10(Phospho)	2160.93	0h specific	Unchanged	0
MVPMSGTGPSSPPSR	8	1	1	LOC_Os09g31470.1	AT hook motif domain containing protein, expressed	M4(Oxidation); S10(Phospho)	1583.66	0h specific	Unchanged	0
LDTSTDSEVVDHSK	9	1	1	LOC_Os04g42320.1	AT hook motif family protein, expressed	S4(Phospho); S7(Phospho)	1692.64	0h specific	Unchanged	0
ESTSNPASPVLGR	8	1	1	LOC_Os04g37540.1	expressed protein	T3(Phospho); S8(Phospho)	1474.6	0h specific	Unchanged	0
DAHADGLSPSR	3	1	1	LOC_Os03g03430.1	CBS domain containing protein, expressed	S10(Phospho)	1205.5	0h specific	Unchanged	0
YVYMCGDHAPVASSEF	6	1	1	LOC_Os06g22960.1	aquaporin protein, putative, expressed	C5(Carbamidomethyl); S13(Phospho)	1912.73	0h specific	Unchanged	0
RPLDDSSLYSSPSGK	5	1	1	LOC_Os07g29450.1	expressed protein	S10(Phospho)	1688.75	0h specific	Unchanged	0
HLPSQVRTDSSGEEEGSR	8	1	1	LOC_Os03g16369.2	retrotransposon protein, putative, unclassified, expressed	T8(Phospho); S10(Phospho)	2130.86	0h specific	Unchanged	1
AEHKEEQSVMEKLSEK	3	2	1	LOC_Os01g53520.2	reticulon domain containing protein, putative, expressed	N-Term(Acetyl); S14(Phospho)	2023.91	0h specific	Unchanged	2
LWVPPSPSHR	3	2	1	LOC_Os02g17970.2	AGC_PKA/PKG_like.1 - ACG kinases include homologs to PKA, PKG and PKC, expressed	S6(Phospho)	1255.6	0h specific	Unchanged	0
EGDSDVDTSDESGTIEK	4	2	1	LOC_Os02g25060.2	NTMC2Type1.2 protein, putative, expressed	S4(Phospho)	1863.7	0h specific	Unchanged	0
NRPTVLDQDDDSDVSAVEDDDYSK	3	2	1	LOC_Os02g56740.2	translation initiation factor eIF-2B subunit epsilon, putative, expressed	S15(Phospho)	2778.13	0h specific	Unchanged	0
SASTSPASPLK	3	2	1	LOC_Os01g26940.1	transposon protein, putative, CACTA, En/Spm sub-class, expressed	S8(Phospho)	1125.52	0h specific	Unchanged	0
SGSGDLMASGK	3	2	1	LOC_Os10g18340.1	expressed protein	S3(Phospho); M7(Oxidation)	1105.42	0h specific	Unchanged	0
KVSGPLDPSVSMK	5	2	1	LOC_Os08g13350.2	expressed protein	S3(Phospho); S11(Phospho)	1504.65	0h specific	Unchanged	1
ATSFAHNPAVTNLNADDGYSIK	11	2	1	LOC_Os08g13350.2	expressed protein	T2(Phospho)	2386.1	0h specific	Unchanged	0
SKSDVEDDENDGSGEDE	4	2	1	LOC_Os04g47690.3	HMG1/2, putative, expressed	S3(Phospho)	1906.64	0h specific	Unchanged	1
YVGSSSPVHLEDQKGENAGR	3	2	1	LOC_Os01g11580.1	bromodomain containing protein, expressed	S6(Phospho)	2209.99	0h specific	Unchanged	1
SAPTTPIKDGASSPFAAALSEEER	7	2	1	LOC_Os03g15050.2	phosphoenolpyruvate carboxykinase, putative, expressed	T4(Phospho); T5(Phospho)	2592.13	0h specific	Unchanged	1
SGDASPSSPLLPSPTSPDRR	17	2	1	LOC_Os07g27950.2	RING zinc finger protein, putative, expressed	S16(Phospho)	2103.98	0h specific	Unchanged	1
IIDDDVAAVATSSSAK	8	2	1	LOC_Os01g51360.2	lipase, putative, expressed	S14(Phospho)	1642.76	0h specific	Unchanged	0
KAPASPEQPIIAPLLK	3	3	1	LOC_Os10g41030.2	agenet domain containing protein, putative, expressed	S5(Phospho)	1752.97	0h specific	Unchanged	1
KAATTRPLVINK	3	3	1	LOC_Os11g44810.2	auxin-repressed protein, putative, expressed	T4(Phospho)	1391.78	0h specific	1.79657	1
SRSVNSEADIQLAIK	7	3	1	LOC_Os03g05390.13	Citrate transporter protein, putative, expressed	S3(Phospho); S6(Phospho)	1790.82	0h specific	1.53814	1
LPEGSSEPLLPTK	10	3	1	LOC_Os06g16420.3	amino acid transporter, putative, expressed	S6(Phospho)	1447.71	0h specific	Unchanged	0
NLSQMLSQNLRPTAEPNPLR	3	3	1	LOC_Os11g33120.2	respiratory burst oxidase, putative, expressed	S3(Phospho); S7(Phospho)	2439.13	0h specific	1.36796	0
DHVDSELDCGTPSPK	3	4	1	LOC_Os05g44590.5	ATP-dependent protease La, putative, expressed	C9(Carbamidomethyl); S13(Phospho)	1736.68	0h specific	Unchanged	0
ADISDGEK	3	1	1	LOC_Os07g44190.1	h/ACA ribonucleoprotein complex subunit 4, putative, expressed	S4(Phospho)	914.352	0h specific	Unchanged	0
IFKFSPR	5	1	1	LOC_Os02g48010.1	nuclear matrix constituent protein 1-like, putative, expressed	S5(Phospho)	974.489	0h specific	1.53794	1
FASPEDCK	3	1	1	LOC_Os10g38900.1	erythronate-4-phosphate dehydrogenase, putative, expressed	S3(Phospho); C7(Carbamidomethyl)	1033.37	0h specific	Unchanged	0
SISPAANEK	3	1	1	LOC_Os05g02880.1	splicing factor, arginine/serine-rich 7, putative, expressed	S1(Phospho); S3(Phospho)	1076.41	0h specific	Unchanged	0
HRHDDSPPR	4	1	1	LOC_Os12g15420.1	nucampholin, putative, expressed	S6(Phospho)	1196.5	0h specific	Unchanged	1
SPDLRPLPLLK	3	1	1	LOC_Os07g39920.1	formin, putative, expressed	S1(Phospho)	1328.74	0h specific	Unchanged	0
AHTPDPDPHTSPR	4	1	1	LOC_Os06g51450.1	PHD-finger domain containing protein, expressed	T3(Phospho)	1507.63	0h specific	Unchanged	0
ADNDKEAAGEGATPR	4	1	1	LOC_Os04g08310.1	expressed protein	N-Term(Acetyl); T13(Phospho)	1623.66	0h specific	Unchanged	1
HPHDVQSVPDSPMIDK	3	1	1	LOC_Os01g04650.1	PB1 domain containing protein, expressed	S7(Phospho); S11(Phospho)	1961.79	0h specific	Unchanged	0
DGNKDEAEEEEVSEADK	4	1	1	LOC_Os03g40010.1	DEK C terminal domain containing protein, expressed	S13(Phospho)	1973.75	0h specific	Unchanged	1
EHGGLLPSPANVPPMLSIPLR	3	1	1	LOC_Os02g15660.1	tetratricopeptide repeat, putative, expressed	S8(Phospho)	2275.18	0h specific	Unchanged	0
ELSPHGR	3	1	1	LOC_Os01g26940.1	transposon protein, putative, CACTA, En/Spm sub-class, expressed	S3(Phospho)	875.377	0h specific	Unchanged	0
LAEASDGESEER	4	1	1	LOC_Os08g23930.2	ENT domain containing protein, expressed	S5(Phospho); S9(Phospho)	1452.5	0h specific	Unchanged	0
GRDSDEEDFRDR	3	1	1	LOC_Os04g52940.1	SIT4 phosphatase-associated protein domain containing protein, expressed	S4(Phospho)	1576.6	0h specific	1.77075	2
VDSDGEDIIDHHVDEDR	3	1	1	LOC_Os02g54010.1	lipase class 3 family protein, putative, expressed	S3(Phospho)	2045.81	0h specific	Unchanged	0
AVIPAPAPPAEEEKPPVDDSKALAIVEK	3	1	1	LOC_Os04g45070.1	remorin, putative, expressed	S20(Phospho)	2961.53	0h specific	Unchanged	1
SAAPPPPPPESPVAAAAGGGDK	4	1	1	LOC_Os02g30230.1	exo70 exocyst complex subunit domain containing protein, expressed	N-Term(Acetyl); S11(Phospho)	2062.95	0h specific	Unchanged	0
NSFLSPR	6	1	1	LOC_Os07g12220.1	conserved hypothetical protein	S5(Phospho)	900.4	0h specific	Unchanged	0
SIAAAESPQAPTTPSAWLAR	3	1	1	LOC_Os04g40080.1	leucine rich repeat containing protein, expressed	S7(Phospho)	2105.01	0h specific	Unchanged	0
NLDGASDDDEVDAYSNQITEEHYR	3	1	1	LOC_Os03g22900.1	SNF2 family N-terminal domain containing protein, expressed	S6(Phospho)	2836.13	0h specific	Unchanged	0
AASVSPAASPPR	5	1	1	LOC_Os12g15420.1	nucampholin, putative, expressed	N-Term(Acetyl); S5(Phospho); S9(Phospho)	1312.53	0h specific	Unchanged	0
TVSDITESKPILEK	3	1	1	LOC_Os04g47240.2	STE_MEKK_ste11_MAP3K.17 - STE kinases include homologs to sterile 7, sterile 11 and sterile 20 from yeast, expressed	S3(Phospho)	1639.82	0h specific	Unchanged	0
RQSPGSDACDPYSIQASK	3	1	1	LOC_Os04g51060.1	expressed protein	S3(Phospho); S6(Phospho); C9(Carbamidomethyl)	2126.83	0h specific	Unchanged	1
YGSDNDGHSPR	3	1	1	LOC_Os01g05420.1	IWS1 C-terminus family protein, putative, expressed	S3(Phospho); S9(Phospho)	1364.43	0h specific	Unchanged	0
GGGGGGGDEDTDDEDWTGGGAR	3	1	1	LOC_Os07g01940.1	sister chromatid cohesion 2, putative, expressed	T11(Phospho)	2117.74	0h specific	Unchanged	0
GSQLQTPPVADETER	3	1	1	LOC_Os03g46920.1	expressed protein	T6(Phospho)	1707.76	0h specific	Unchanged	0
MNNLLTDSFELPR	3	1	1	LOC_Os07g07000.1	syntaxin, putative, expressed	N-Term(Acetyl); S8(Phospho)	1671.77	0h specific	Unchanged	0
SKDGTDTEDATIDTDR	3	1	1	LOC_Os09g32430.1	oxidoreductase, putative, expressed	T5(Phospho)	1819.73	0h specific	Unchanged	1
SHSAVLADDILSPSAGR	3	1	1	LOC_Os03g08270.2	ataxin-2 C-terminal region family protein, expressed	S12(Phospho)	1775.83	0h specific	Unchanged	0
NVSPAEQSAADK	3	1	1	LOC_Os06g44210.1	protein phosphatase 2C, putative, expressed	S3(Phospho)	1296.55	0h specific	Unchanged	0
SISLELPLFER	3	1	1	LOC_Os10g28710.1	expressed protein	S3(Phospho)	1383.71	0h specific	Unchanged	0
KLGIPAAAAAAGASSAASADGASPR	4	1	1	LOC_Os03g25720.1	GA20734-PA, putative, expressed	S23(Phospho)	2219.09	0h specific	Unchanged	1
KPVESPGVATAVVLR	3	1	1	LOC_Os03g03570.2	leucine-rich repeat transmembrane protein kinase, putative, expressed	S5(Phospho)	1602.86	0h specific	Unchanged	0
ISPFTASGAAIK	3	1	1	LOC_Os09g08670.1	protein of unknown function DUF1296 domain containing protein, expressed	S2(Phospho)	1242.62	0h specific	Unchanged	0
TPYHPMVDDDGSLSPTRPFDK	3	1	1	LOC_Os05g23610.1	protein phosphatase inhibitor 2 containing protein, expressed	M6(Oxidation); S14(Phospho)	2471.06	0h specific	Unchanged	0
ASDSDVDEDELLQMALQEQAAR	3	1	1	LOC_Os04g34450.1	expressed protein	N-Term(Acetyl); S4(Phospho)	2556.09	0h specific	Unchanged	0
LSVSEISDDHGGGVVSPQRK	3	1	1	LOC_Os06g41440.2	expressed protein	S16(Phospho)	2147.02	0h specific	Unchanged	1
LSSPSPR	4	1	1	LOC_Os01g56910.1	expressed protein	S5(Phospho)	823.372	0h specific	Unchanged	0
HWSPSPGR	3	1	1	LOC_Os03g16369.2	retrotransposon protein, putative, unclassified, expressed	S3(Phospho)	1003.42	0h specific	Unchanged	0
STTPDPQLIR	3	1	1	LOC_Os02g57390.1	pumilio-family RNA binding protein, putative, expressed	T3(Phospho)	1207.57	0h specific	Unchanged	0
ELSPETDDGDNKLPPETGNR	4	1	1	LOC_Os04g42320.1	AT hook motif family protein, expressed	S3(Phospho); T6(Phospho)	2343.94	0h specific	Unchanged	1
TPSPCLPPVGVR	17	1	1	LOC_Os02g57390.1	pumilio-family RNA binding protein, putative, expressed	S3(Phospho); C5(Carbamidomethyl)	1359.65	0h specific	Unchanged	0
STSFPDNFLNAK	3	1	1	LOC_Os03g24339.1	PWWP domain containing protein, expressed	S3(Phospho)	1420.61	0h specific	Unchanged	0
VVEFISAGSPA	3	1	1	LOC_Os09g28630.1	gibberellin receptor, putative, expressed	S9(Phospho)	1156.53	0h specific	Unchanged	0
SCSPLSQSLSSGR	3	1	1	LOC_Os03g11580.1	expressed protein	C2(Carbamidomethyl); S3(Phospho)	1445.62	0h specific	Unchanged	0
GQDASTPSTFEEPER	3	1	1	LOC_Os07g31450.1	CHR4/MI-2-LIKE, putative, expressed	T6(Phospho)	1730.7	0h specific	2.0812	0
GDSSNNSDVHTPAQEGDDSVSK	3	1	1	LOC_Os07g03070.1	tetratricopeptide repeat containing protein, putative, expressed	T11(Phospho)	2325.92	0h specific	Unchanged	0
MLMSDSPK	3	1	1	LOC_Os03g14290.1	expressed protein	S6(Phospho)	988.391	0h specific	Unchanged	0
LASLSLR	3	1	1	LOC_Os01g74460.1	vacuolar fusion protein MON1 homolog A, putative, expressed	S5(Phospho)	839.439	0h specific	Unchanged	0
MSSLFNNK	3	1	1	LOC_Os05g23320.1	expressed protein	S3(Phospho)	1020.42	0h specific	Unchanged	0
TASEEGAAAAMEAAGSTR	4	1	1	LOC_Os04g54680.1	ulp1 protease family protein, putative, expressed	S3(Phospho)	1760.72	0h specific	Unchanged	0
RPESSYSPLR	6	1	1	LOC_Os04g51280.1	DAG protein, chloroplast precursor, putative, expressed	S4(Phospho)	1271.58	0h specific	Unchanged	0
SPSPALGR	6	1	1	LOC_Os01g70320.1	expressed protein	S1(Phospho)	864.4	0h specific	Unchanged	0
NAAHPVGTPPSNHPAK	3	1	1	LOC_Os11g14300.1	la domain containing protein, expressed	T8(Phospho)	1674.78	0h specific	Unchanged	0
ANPIIPSSSGSDGEEAR	6	1	1	LOC_Os05g26840.1	permease domain containing protein, putative, expressed	S7(Phospho)	1766.76	0h specific	Unchanged	0
SPASILQSPGR	4	1	1	LOC_Os06g10620.1	transcription elongation factor SPT5 homolog 1, putative, expressed	S8(Phospho)	1192.58	0h specific	Unchanged	0
MGSPAPSGSPK	4	1	1	LOC_Os03g64300.1	THION30 - Plant thionin family protein precursor, expressed	S9(Phospho)	1095.46	0h specific	Unchanged	0
DEQDSLPTSSPQPDVR	7	1	1	LOC_Os05g29090.1	transposon protein, putative, CACTA, En/Spm sub-class, expressed	S10(Phospho)	1850.78	0h specific	Unchanged	0
LAPPSPATVGSPR	5	1	1	LOC_Os09g26820.1	exo70 exocyst complex subunit, putative, expressed	S11(Phospho)	1329.66	0h specific	Unchanged	0
VEATSPAEHGEDAPSAPK	5	1	1	LOC_Os05g02680.1	nuclear factor related to kappa-B-binding protein, related, putative, expressed	S5(Phospho)	1872.81	0h specific	Unchanged	0
AATDEAPATDPAPAPSPSPAK	6	1	1	LOC_Os04g32470.1	expressed protein	N-Term(Acetyl); S16(Phospho)	2083.93	0h specific	Unchanged	0
SSLQPSDSAKSLETYTASK	3	1	1	LOC_Os07g25680.1	protein kinase domain containing protein, expressed	S8(Phospho); S11(Phospho)	2159.91	0h specific	Unchanged	1
LALSAVPSSYCSGQLDPLK	3	1	1	LOC_Os08g14330.1	aldose 1-epimerase, putative, expressed	C11(Carbamidomethyl); S12(Phospho)	2086.01	0h specific	Unchanged	0
DVEMDGFDSDSLEDWDQHLSAQSR	3	1	1	LOC_Os08g08240.1	transposon protein, putative, unclassified, expressed	S9(Phospho)	2862.14	0h specific	Unchanged	0
SDQLAPPPPPSSAQSLSR	3	1	1	LOC_Os03g06139.1	ABC-2 type transporter domain containing protein, expressed	S17(Phospho)	1914.9	0h specific	Unchanged	0
ALLLQEQPTSPSDGSSR	6	1	1	LOC_Os09g33600.1	ARF GTPase-activating domain-containing protein, putative, expressed	S10(Phospho)	1865.87	0h specific	Unchanged	0
NDTEVSGHLSSDSEHRK	4	1	1	LOC_Os03g16369.2	retrotransposon protein, putative, unclassified, expressed	S10(Phospho); S11(Phospho)	2057.8	0h specific	Unchanged	1
VLGEGDDPSSPIGR	6	1	1	LOC_Os01g09430.1	expressed protein	S9(Phospho)	1478.66	0h specific	Unchanged	0
SSPPPPQQQASSEDDK	6	1	1	LOC_Os02g57640.1	KH domain containing protein, putative, expressed	S2(Phospho)	1777.73	0h specific	Unchanged	0
LYDHGADPQTTHVVGTMGYLAPELAR	6	1	1	LOC_Os07g03890.1	lectin-like receptor kinase 7, putative	T10(Phospho)	2892.34	0h specific	Unchanged	0
LDIVSGCMDPNSHMFDPLATVDDGSCPMDSDSEE	6	1	1	LOC_Os03g38950.1	chloroplast post-illumination chlorophyll fluorescence increase protein, putative, expressed	C7(Carbamidomethyl); C26(Carbamidomethyl); S30(Phospho)	3823.45	0h specific	Unchanged	0
SIAATLSSPR	6	1	1	LOC_Os05g43520.2	BSD, putative, expressed	S7(Phospho)	1082.53	0h specific	Unchanged	0
LTPTKGSPSPDLR	4	1	1	LOC_Os09g38090.1	expressed protein	S7(Phospho)	1448.72	0h specific	Unchanged	1
SGSLSALFSAR	6	1	1	LOC_Os05g48360.1	membrane attack complex component/perforin/complement C9, putative, expressed	S1(Phospho)	1175.55	0h specific	Unchanged	0
AASYANDISEAESPRTPNRPGEDWR	5	1	1	LOC_Os06g13820.1	dynamin, putative, expressed	S13(Phospho)	2869.27	0h specific	Unchanged	1
GSESDDCSQISGLK	3	1	1	LOC_Os05g05230.1	expressed protein	S4(Phospho); C7(Carbamidomethyl)	1562.6	0h specific	Unchanged	0
AGSDDVGEWPNPTTPGASK	5	1	1	LOC_Os05g02500.1	dual specificity protein phosphatase, putative, expressed	T14(Phospho)	1965.83	0h specific	Unchanged	0
HLSERSPTEQR	5	1	1	LOC_Os01g46710.1	transposon protein, putative, CACTA, En/Spm sub-class, expressed	S6(Phospho)	1419.64	0h specific	Unchanged	1
MDSVPAAGVGVGGGGAGAGYPESTESSPR	6	1	1	LOC_Os01g04650.1	PB1 domain containing protein, expressed	N-Term(Acetyl); S27(Phospho)	2742.17	0h specific	Unchanged	0
AGDHAAESDLGYDFGEESVRSPSSAGR	4	1	1	LOC_Os03g03830.1	EF hand family protein, putative, expressed	S18(Phospho); S24(Phospho)	2927.14	0h specific	Unchanged	1
LESSASSSPQEANVANK	6	1	1	LOC_Os02g02570.1	autophagy protein 5, putative, expressed	S8(Phospho)	1798.8	0h specific	Unchanged	0
NDTEVSGHLSSDSEHRK	7	1	1	LOC_Os03g16369.2	retrotransposon protein, putative, unclassified, expressed	S11(Phospho)	1977.83	0h specific	Unchanged	1
SIENNSTWCLTNLPPR	4	1	1	LOC_Os03g44940.1	retrotransposon protein, putative, unclassified	C9(Carbamidomethyl); T11(Phospho)	1981.88	0h specific	Unchanged	0
HVPNSSSSPPFGGSDAGLPQNR	4	1	1	LOC_Os03g11460.1	expressed protein	S8(Phospho)	2288.01	0h specific	Unchanged	0
FHGHHSTNTTPTGAAASSPR	8	1	1	LOC_Os02g32469.2	expressed protein	T7(Phospho); T9(Phospho)	2193.89	0h specific	Unchanged	0
KAHDDLSPGEKSPSQHSGK	4	1	1	LOC_Os03g16369.2	retrotransposon protein, putative, unclassified, expressed	S7(Phospho); S12(Phospho)	2164.9	0h specific	Unchanged	2
VSEPTGSPAKDSPVGK	3	1	1	LOC_Os05g22990.1	expressed protein	T5(Phospho); S12(Phospho)	1715.73	0h specific	Unchanged	1
KTPSPLTPSPTPSPVTPPPQQPPQPEPR	7	1	1	LOC_Os03g45340.1	hsp20/alpha crystallin family protein, putative, expressed	T2(Phospho); S13(Phospho); T16(Phospho)	3195.47	0h specific	-1.5029	1
SGSSTGSSSPGGVSPSHHR	6	1	1	LOC_Os01g70320.1	expressed protein	S4(Phospho)	1847.76	0h specific	Unchanged	0
ASPVHPVKDR	3	2	1	LOC_Os03g50390.1	AGC_AGC_other_GWLd.2 - ACG kinases include homologs to PKA, PKG and PKC, expressed	S2(Phospho)	1185.58	0h specific	Unchanged	1
IASLPQFLFK	3	2	1	LOC_Os06g08740.2	expressed protein	S3(Phospho)	1243.65	0h specific	Unchanged	0
LMSIGSNEAGPR	3	2	1	LOC_Os06g36090.2	ABC-2 type transporter, putative, expressed	S3(Phospho); S6(Phospho)	1391.54	0h specific	Unchanged	0
GVSAWNFDVEDLK	3	2	1	LOC_Os10g37480.1	STE_PAK_Ste20_STLK.6 - STE kinases include homologs to sterile 7, sterile 11 and sterile 20 from yeast, expressed	S3(Phospho)	1559.68	0h specific	Unchanged	0
RPAEESEEDEEEEEEEAK	3	2	1	LOC_Os01g34330.2	BAH domain containing protein, expressed	S6(Phospho)	2243.84	0h specific	Unchanged	0
VHESPVLSPQRK	4	2	1	LOC_Os01g67250.2	Rad21 / Rec8 like protein, putative, expressed	S8(Phospho)	1456.73	0h specific	Unchanged	1
VTDDGSQGIQGLMIR	3	2	1	LOC_Os04g01290.3	proteasome subunit, putative, expressed	S6(Phospho); M13(Oxidation)	1685.75	0h specific	Unchanged	0
SPLTTPR	6	2	1	LOC_Os03g50390.1	AGC_AGC_other_GWLd.2 - ACG kinases include homologs to PKA, PKG and PKC, expressed	S1(Phospho)	851.404	0h specific	Unchanged	0
RPPTVKPPVMAASASDDDEIDAFHK	3	2	1	LOC_Os01g01510.2	sas10/Utp3 family protein, expressed	S15(Phospho)	2774.28	0h specific	Unchanged	0
TTSETDFMTEYVVTR	3	2	1	LOC_Os06g06090.2	CGMC_MAPKCMGC_2_ERK.12 - CGMC includes CDA, MAPK, GSK3, and CLKC kinases, expressed	T9(Phospho)	1859.77	0h specific	Unchanged	0
QQSIHPPPAFGSSTNLEALALEASK	3	2	1	LOC_Os09g37230.2	protein kinase family protein, putative, expressed	S3(Phospho)	2673.3	0h specific	Unchanged	0
SMSLDDLQEK	3	2	1	LOC_Os05g14270.2	expressed protein	M2(Oxidation); S3(Phospho)	1261.5	0h specific	Unchanged	0
MDSDGASGQGSFGR	3	2	1	LOC_Os06g19660.2	WD domain, G-beta repeat domain containing protein, expressed	S11(Phospho)	1451.53	0h specific	Unchanged	0
LMGYGSASDLLFR	3	2	1	LOC_Os07g48280.3	expressed protein	S6(Phospho)	1509.68	0h specific	Unchanged	0
ANFSGSYVCVK	3	2	1	LOC_Os04g08740.3	ethylene receptor, putative, expressed	S4(Phospho); C9(Carbamidomethyl)	1311.54	0h specific	Unchanged	0
SMGGDMESGSVK	3	2	1	LOC_Os01g49529.2	OsWAK10d - OsWAK receptor-like cytoplasmic kinase OsWAK-RLCK, expressed	S10(Phospho)	1264.46	0h specific	Unchanged	0
SQDDAATLIPNSGNLGSSNR	4	2	1	LOC_Os01g25820.2	respiratory burst oxidase, putative, expressed	S18(Phospho)	2096.93	0h specific	Unchanged	0
ESSPVNNGQLPAGASAVK	12	2	1	LOC_Os12g42550.2	methyl-CpG binding domain containing protein, putative, expressed	S3(Phospho)	1805.85	0h specific	Unchanged	0
SNEEVESIHGSEIGSFK	3	2	1	LOC_Os01g61880.1	respiratory burst oxidase, putative, expressed	S7(Phospho)	1928.83	0h specific	-1.57622	0
QAEEDTTTVK	3	2	1	LOC_Os05g22614.3	PTAC16, putative, expressed	T8(Phospho)	1201.5	0h specific	-1.51341	0
ASSDDTSSSAATGDELIEDLK	5	2	1	LOC_Os02g49870.2	expressed protein	S3(Phospho)	2191.91	0h specific	-1.49647	0
RYSPPYRSPPR	4	2	2	LOC_Os02g15310.1 ;LOC_Os12g38430.1	RNA recognition motif containing protein, expressed	S3(Phospho); Y6(Phospho)	1535.66	0h specific	Unchanged	2
STSTPFMNTTDGK	5	2	1	LOC_Os08g36480.1	nitrate reductase, putative, expressed	T4(Phospho); M7(Oxidation)	1482.58	0h specific	Unchanged	0
GTTESDGSNKVGSLTSR	4	2	1	LOC_Os01g67250.2	Rad21 / Rec8 like protein, putative, expressed	S5(Phospho); S8(Phospho)	1855.75	0h specific	Unchanged	1
LHRVSPANSLFDR	3	3	1	LOC_Os04g28050.3	expressed protein	S5(Phospho)	1591.78	0h specific	Unchanged	1
KNAAAAASPVAPPPASPLK	3	3	1	LOC_Os05g51850.3	AT hook-containing DNA-binding protein, putative, expressed	S8(Phospho)	1837.96	0h specific	Unchanged	1
GWSESASPNVR	3	3	1	LOC_Os03g50340.1	coatomer alpha subunit, putative, expressed	S7(Phospho)	1269.53	0h specific	Unchanged	0
TLASPYPSPGLPPLPSR	4	3	1	LOC_Os01g55490.3	transcriptional regulator family protein, putative, expressed	S4(Phospho); S8(Phospho)	1909.89	0h specific	Unchanged	0
LGGYSPR	3	3	1	LOC_Os03g04520.4	RNA recognition motif containing protein, putative, expressed	S5(Phospho)	829.362	0h specific	Unchanged	0
ETDGSSPVVRPVR	3	3	1	LOC_Os02g11820.3	GTPase-activating protein, putative, expressed	S6(Phospho)	1478.7	0h specific	Unchanged	0
EIAQDFKTDLR	3	4	1	LOC_Os03g27310.1	histone H3, putative, expressed	T8(Phospho)	1415.66	0h specific	Unchanged	1
ETTTGSLSPK	4	4	1	LOC_Os07g07580.2	ROOT HAIRLESS 1, putative, expressed	S6(Phospho); S8(Phospho)	1180.45	0h specific	Unchanged	0
VSPCSPVLEDK	4	1	1	LOC_Os01g43330.1	extra-large G-protein-related, putative, expressed	C4(Carbamidomethyl); S5(Phospho)	1310.57	0h specific	Unchanged	0
EVCEPGHSPHR	4	1	1	LOC_Os06g22700.1	zinc finger family protein, putative, expressed	C3(Carbamidomethyl); S8(Phospho)	1384.55	0h specific	Unchanged	0
VEESAEEVEGEK	4	1	1	LOC_Os07g44190.1	h/ACA ribonucleoprotein complex subunit 4, putative, expressed	S4(Phospho)	1414.57	0h specific	Unchanged	0
VGSVNLTVQQILR	4	1	1	LOC_Os09g03620.1	wall-associated receptor kinase-like 20 precursor, putative, expressed	S3(Phospho)	1506.81	0h specific	Unchanged	0
RPQALSEDEDKKK	4	1	1	LOC_Os06g06550.1	plant protein of unknown function domain containing protein, expressed	S6(Phospho)	1623.78	0h specific	Unchanged	2
TSSDWDAPDATPGIGR	4	1	1	LOC_Os02g05310.4	splicing factor 3B subunit 1, putative, expressed	T11(Phospho)	1725.71	0h specific	Unchanged	0
EMLEDESEDEEEAK	4	1	1	LOC_Os12g29660.1	DEAD-box ATP-dependent RNA helicase, putative, expressed	S7(Phospho)	1762.63	0h specific	Unchanged	0
LADDDGEDSLDENDLT	9	1	1	LOC_Os04g52760.1	gamma-soluble NSF attachment protein, putative, expressed	S9(Phospho)	1816.67	0h specific	Unchanged	0
LSAGGEAFPGSEHRPADR	6	1	1	LOC_Os09g36520.1	ki1 protein, putative, expressed	S2(Phospho)	1933.86	0h specific	Unchanged	0
DSQPALSPQPDEPRPEK	8	1	1	LOC_Os05g29090.1	transposon protein, putative, CACTA, En/Spm sub-class, expressed	S7(Phospho)	1970.89	0h specific	Unchanged	0
SPPAAAPAPPPPSSGGMQSVR	7	1	1	LOC_Os09g31470.1	AT hook motif domain containing protein, expressed	S1(Phospho)	2038.95	0h specific	Unchanged	0
GVEGVVANQGGAEGVAVSPDR	4	1	1	LOC_Os09g19830.1	histone-lysine N-methyltransferase, putative, expressed	S18(Phospho)	2047.96	0h specific	Unchanged	0
LEHPDSIEQDKESEDEIDAK	5	1	1	LOC_Os03g58590.1	expressed protein	S13(Phospho)	2407.02	0h specific	Unchanged	1
VADEPPAEKPAQGGSNDRDVALAR	5	1	1	LOC_Os04g45070.1	remorin, putative, expressed	S15(Phospho)	2543.2	0h specific	Unchanged	1
RQSGIQQLLAAEQEAQQIVNAAR	4	1	1	LOC_Os04g51270.2	vacuolar ATPase G subunit, putative, expressed	S3(Phospho)	2602.31	0h specific	Unchanged	1
SHNHGDTIPLHPSSAQSDMDEIESLIYAAPSATVLPARPPSPPR	4	1	1	LOC_Os01g64760.1	Yip1 domain containing protein, expressed	N-Term(Acetyl); S41(Phospho)	4781.28	0h specific	Unchanged	0
GATDSDSEVDFDR	11	1	1	LOC_Os07g49380.1	PWWP domain containing protein, expressed	S5(Phospho); S7(Phospho)	1573.51	0h specific	Unchanged	0
MLQHSNSANEMLLR	7	1	1	LOC_Os07g48410.1	RNA-binding zinc finger protein, putative, expressed	S7(Phospho)	1723.77	0h specific	Unchanged	0
GSPSPDLR	7	1	1	LOC_Os09g38090.1	expressed protein	S4(Phospho)	908.389	0h specific	Unchanged	0
VRDDKLSPNTSTR	5	1	1	LOC_Os04g31030.1	nitrate-induced NOI protein, expressed	S7(Phospho)	1568.74	0h specific	2.30421	2
SPLHPAYTPDAQGQSPMNPQHGR	4	1	1	LOC_Os04g31030.1	nitrate-induced NOI protein, expressed	S15(Phospho)	2566.14	0h specific	2.30421	0
LLEQHDAEKSDDVSR	6	1	1	LOC_Os06g05060.1	ELF3 protein, putative, expressed	S10(Phospho)	1821.8	0h specific	Unchanged	1
RPGLVMSHSGKR	4	1	1	LOC_Os03g17240.1	ankyrin repeat-containing protein, putative, expressed	S9(Phospho)	1404.7	0h specific	Unchanged	1
TSDVLSPTGPSILPSK	4	1	1	LOC_Os07g48602.1	EMB1011, putative, expressed	S6(Phospho)	1678.83	0h specific	Unchanged	0
SPFSPSSAPSFK	5	1	1	LOC_Os08g08240.1	transposon protein, putative, unclassified, expressed	S4(Phospho)	1318.57	0h specific	Unchanged	0
QPSWDAASHR	5	1	1	LOC_Os07g10780.1	remorin, putative, expressed	S3(Phospho)	1234.51	0h specific	Unchanged	0
YEGSDTLSLPETVHER	5	1	1	LOC_Os05g51630.1	early-responsive to dehydration protein-related, putative, expressed	S4(Phospho); S8(Phospho)	1992.8	0h specific	Unchanged	0
VDYSDDDDDFIVK	4	1	1	LOC_Os05g51754.1	expressed protein	S4(Phospho)	1625.63	0h specific	Unchanged	0
IPNSPESTH	6	1	1	LOC_Os01g46710.1	transposon protein, putative, CACTA, En/Spm sub-class, expressed	S4(Phospho)	1061.43	0h specific	Unchanged	0
MEAPGSPYASSPESAPK	5	1	1	LOC_Os02g57640.1	KH domain containing protein, putative, expressed	N-Term(Acetyl); M1(Oxidation); S6(Phospho)	1843.75	0h specific	Unchanged	0
LSSSLQDLPTFSR	4	1	1	LOC_Os10g21000.1	nucleoside-triphosphatase, putative, expressed	S4(Phospho)	1530.72	0h specific	Unchanged	0
DAPPLFHHPPPQQPHPHPHPPSPSAAR	14	1	1	LOC_Os06g12660.1	NHL repeat-containing protein, putative, expressed	S22(Phospho)	3026.45	0h specific	Unchanged	0
SSSASEDEMLNSNSK	10	1	1	LOC_Os01g01150.2	RNA recognition motif, putative, expressed	S3(Phospho); S5(Phospho)	1745.6	0h specific	Unchanged	0
VVSFSNLR	4	1	1	LOC_Os05g44100.1	trehalose synthase, putative, expressed	S3(Phospho)	1001.48	0h specific	1.66542	0
ASSFSLAEAK	4	1	1	LOC_Os04g55040.1	vacuolar ATP synthase subunit D 1, putative, expressed	S3(Phospho)	1090.48	0h specific	Unchanged	0
ADTIDEAVDSSETVPSAR	5	1	1	LOC_Os02g09359.1	BRASSINOSTEROID INSENSITIVE 1-associated receptor kinase 1 precursor, putative, expressed	S10(Phospho)	1942.83	0h specific	Unchanged	0
EMNETDVPISYSGAGNPEK	4	1	1	LOC_Os03g15740.1	uncharacterized TPR repeat-containing protein, putative, expressed	M2(Oxidation); S12(Phospho)	2133.87	0h specific	-1.34594	0
EALEEASEDGSLAK	5	1	1	LOC_Os03g55704.1	expressed protein	S7(Phospho)	1528.64	0h specific	Unchanged	0
DSAVLPVVDLEPETSKQGR	8	1	1	LOC_Os02g48010.1	nuclear matrix constituent protein 1-like, putative, expressed	S15(Phospho)	2120.03	0h specific	1.53794	1
GPPSSPTSHAAGSVGGGGVAMDMEEVR	9	1	1	LOC_Os05g04830.1	expressed protein	S5(Phospho)	2620.12	0h specific	Unchanged	0
SPATFSTASPSR	12	1	1	LOC_Os05g13390.1	expressed protein	T7(Phospho)	1288.56	0h specific	Unchanged	0
NDVLSPSSQDTGYSSPSIHHSR	8	1	1	LOC_Os01g59850.1	GTPase-activating protein, putative, expressed	S5(Phospho)	2451.06	0h specific	Unchanged	0
SSAPAAGGAFDR	6	1	1	LOC_Os03g24180.1	pleckstrin homology domain-containing protein, putative, expressed	N-Term(Acetyl); S1(Phospho)	1228.5	0h specific	Unchanged	0
ALAACAAASLSR	12	1	1	LOC_Os11g11490.1	TKL_IRAK_CR4L.7 - The CR4L subfamily has homology with Crinkly4, expressed	C5(Carbamidomethyl); S9(Phospho)	1241.57	0h specific	Unchanged	0
LSIDDELVSSPK	5	1	1	LOC_Os02g47860.1	uridine kinase, putative, expressed	S10(Phospho)	1382.65	0h specific	Unchanged	0
SPPPDSDGSPPHR	6	1	1	LOC_Os12g38430.1	SR repressor protein, putative, expressed	S1(Phospho); S9(Phospho)	1505.55	0h specific	Unchanged	0
RAESSFNLHAPLK	7	1	1	LOC_Os06g09540.1	SAC domain containing protein, putative, expressed	S5(Phospho)	1549.76	0h specific	Unchanged	1
RHPEPPSKSPLHPAYTPDAQGQSPMNPQHGR	18	1	1	LOC_Os04g31030.1	nitrate-induced NOI protein, expressed	S7(Phospho)	3494.62	0h specific	2.30421	2
ATHPASPVAGGEKATPPSTPPPVR	14	1	1	LOC_Os05g42230.1	universal stress protein domain containing protein, putative, expressed	N-Term(Acetyl); S6(Phospho); T15(Phospho); S18(Phospho)	2604.13	0h specific	Unchanged	1
STSPHDRSPIHSR	18	1	1	LOC_Os03g16369.2	retrotransposon protein, putative, unclassified, expressed	T2(Phospho); S3(Phospho); S8(Phospho)	1716.63	0h specific	Unchanged	1
LQGSTGTSSPTIHYVDTQDTAE	7	1	1	LOC_Os07g46340.1	methyltransferase, putative, expressed	T7(Phospho)	2388.02	0h specific	Unchanged	0
IGSVAEDLGVLQSK	4	2	1	LOC_Os08g21350.3	cig3, putative, expressed	S3(Phospho)	1495.74	0h specific	Unchanged	0
AYEHDSDHEDIDR	4	2	1	LOC_Os03g42820.3	LIM domain-containing protein, putative, expressed	S6(Phospho)	1681.62	0h specific	Unchanged	0
QGSGIIGTFGQSEELR	6	2	1	LOC_Os03g48300.3	histidine acid phosphatase, putative, expressed	S3(Phospho)	1758.81	0h specific	Unchanged	0
VVADDADADADGKSADDK	4	2	1	LOC_Os01g65880.3	nodulin MtN3 family protein, putative, expressed	S14(Phospho)	1857.74	0h specific	Unchanged	1
MEMESPRSPEAEIGHR	4	2	1	LOC_Os04g31340.1	CBS domain containing membrane protein, putative, expressed	N-Term(Acetyl); M3(Oxidation); S5(Phospho); S8(Phospho)	2073.79	0h specific	Unchanged	1
ASRNDAWSQR	5	2	1	LOC_Os08g18044.1	tetraspanin family protein, putative, expressed	S2(Phospho)	1270.54	0h specific	Unchanged	1
AHPGGPASSEFDWGTGDTPRR	8	2	1	LOC_Os12g42550.2	methyl-CpG binding domain containing protein, putative, expressed	T18(Phospho)	2277.98	0h specific	Unchanged	1
SPMDVEPAVASESPEQLQEHAESR	6	2	1	LOC_Os04g41100.5	cyclin-dependent kinase G-2, putative, expressed	S13(Phospho)	2703.17	0h specific	Unchanged	0
ESDSDAEDLEHIEK	4	2	1	LOC_Os03g48300.3	histidine acid phosphatase, putative, expressed	S4(Phospho)	1696.67	0h specific	Unchanged	0
DGASSPFAAALSEEER	4	2	1	LOC_Os03g15050.2	phosphoenolpyruvate carboxykinase, putative, expressed	S5(Phospho)	1716.71	0h specific	Unchanged	0
SPLHQSSNEEPSK	6	3	1	LOC_Os05g02500.1	dual specificity protein phosphatase, putative, expressed	S1(Phospho)	1519.64	0h specific	Unchanged	0
GQQPPSYGMASPR	6	3	1	LOC_Os01g39380.3	SCD1, putative, expressed	S11(Phospho)	1455.61	0h specific	Unchanged	0
SVNSEADIQLAIK	4	3	1	LOC_Os03g05390.13	Citrate transporter protein, putative, expressed	S4(Phospho)	1467.7	0h specific	1.53814	0
QPTSGVASWFPQSPGGR	7	3	1	LOC_Os10g41030.2	agenet domain containing protein, putative, expressed	S13(Phospho)	1838.82	0h specific	Unchanged	0
SNNSDDEAHQFWR	5	3	1	LOC_Os06g09890.5	smr domain containing protein, expressed	S4(Phospho)	1685.64	0h specific	Unchanged	0
DIEASAPEGGEFSAK	4	4	1	LOC_Os02g41860.4	aquaporin protein, putative, expressed	S13(Phospho)	1587.66	0h specific	Unchanged	0
SLGAAASPLPGYR	4	4	1	LOC_Os03g07430.4	protein kinase domain containing protein, expressed	S7(Phospho)	1339.65	0h specific	Unchanged	0
LPMFGCTDATQVLK	6	4	1	LOC_Os12g17600.1	ribulose bisphosphate carboxylase small chain, chloroplast precursor, putative, expressed	T7(Phospho)	1603.72	0h specific	Unchanged	0
SKEVSEEPEHVRPK	8	1	1	LOC_Os04g16450.1	aquaporin protein, putative, expressed	N-Term(Acetyl); S1(Phospho)	1772.83	0.101241	-1.92102	1
SGPLGNQPSR	11	2	1	LOC_Os08g13350.2	expressed protein	S1(Phospho)	1092.49	0.121964	Unchanged	0
VMSAASPASPTSPSTPAPAR	5	3	1	LOC_Os02g54820.3	trehalose-6-phosphate synthase, putative, expressed	S9(Phospho); T11(Phospho)	2042.87	0.122419	Unchanged	0
QEVAPQDEASADSPAVK	9	1	1	LOC_Os07g49380.1	PWWP domain containing protein, expressed	S13(Phospho)	1821.79	0.197667	Unchanged	0
LGSSAYSLR	8	1	1	LOC_Os05g50280.1	transporter family protein, putative, expressed	S3(Phospho); S4(Phospho)	1113.44	0.207645	Unchanged	0
ASKEEVAVETVEGGAAAAK	9	1	1	LOC_Os09g36930.1	aquaporin protein, putative, expressed	N-Term(Acetyl); S2(Phospho)	1938.91	0.217796	-1.5769	1
SLNSPNKPER	7	1	1	LOC_Os03g16369.2	retrotransposon protein, putative, unclassified, expressed	S4(Phospho)	1221.57	0.232036	Unchanged	0
GAASASGGGGAAPEAQQQLSGGGDTPRR	5	1	1	LOC_Os07g02710.1	expressed protein	T25(Phospho)	2591.17	0.235169	Unchanged	1
INSGGISQQLISPLGNK	5	3	1	LOC_Os03g44900.3	CCR4-NOT transcription factor, putative, expressed	S12(Phospho)	1805.92	0.240467	Unchanged	0
IAAATASAYSDDDDDSDEAQATRPEGEVK	13	2	1	LOC_Os01g03760.2	expressed protein	S10(Phospho)	3078.27	0.241815	Unchanged	0
NQNPQPESPSNQSR	6	1	1	LOC_Os10g38970.1	ethylene-responsive element-binding protein, putative, expressed	S8(Phospho)	1662.69	0.245659	Unchanged	0
TPSPCLPPVGVR	11	1	1	LOC_Os02g57390.1	pumilio-family RNA binding protein, putative, expressed	T1(Phospho); S3(Phospho); C5(Carbamidomethyl)	1439.62	0.246346	Unchanged	0
QVQLISFIAYKPPGCEESGGN	10	4	1	LOC_Os12g17600.1	ribulose bisphosphate carboxylase small chain, chloroplast precursor, putative, expressed	S6(Phospho)	2317.05	0.246352	Unchanged	0
GLGLSYSSGSDIAGDSGK	7	1	1	LOC_Os02g08360.1	RNA recognition motif, putative, expressed	S7(Phospho); S10(Phospho)	1830.71	0.250047	Unchanged	0
DGNAATIKEDAK	5	2	1	LOC_Os07g49330.3	phospholipase C, putative, expressed	T6(Phospho)	1312.58	0.253753	Unchanged	1
EEEKKEEPEEESDGDLGMSLFD	4	3	1	LOC_Os08g03640.1	60S acidic ribosomal protein P0, putative, expressed	S12(Phospho); M18(Oxidation)	2638.03	0.268132	Unchanged	2
HDSEEPQDLSPPR	4	2	1	LOC_Os08g08080.2	BUD13, putative, expressed	S3(Phospho); S10(Phospho)	1666.61	0.268693	Unchanged	0
IPQPSSGQESPTGK	17	1	1	LOC_Os12g21890.1	PTEN, putative, expressed	S10(Phospho)	1492.67	0.270684	Unchanged	0
SPPLPPPPPGGPPQPAATR	60	1	1	LOC_Os06g48530.1	ZOS6-09 - C2H2 zinc finger protein, expressed	S1(Phospho)	1910.95	0.27497	Unchanged	0
EEEKKEEPEEESDGDLGMSLFD	8	3	1	LOC_Os08g03640.1	60S acidic ribosomal protein P0, putative, expressed	S12(Phospho)	2622.03	0.282604	Unchanged	2
SYVVDHPSPGR	12	1	1	LOC_Os07g36940.1	eukaryotic translation initiation factor 4G, putative, expressed	S8(Phospho)	1293.56	0.285354	Unchanged	0
DQEGGQPAGPEVVADDEVTSHRFTPAR	13	3	1	LOC_Os03g05390.13	Citrate transporter protein, putative, expressed	S20(Phospho); T24(Phospho)	3025.28	0.28677	1.53814	1
DIEVAPHISPR	6	1	1	LOC_Os03g57110.1	expressed protein	S9(Phospho)	1313.63	0.288406	1.84614	0
DVLPSPSSNQNNSSLPFVR	5	1	1	LOC_Os12g19040.1	expressed protein	S5(Phospho)	2138	0.290097	Unchanged	0
EMSDDESTDKLLVEPQK	6	1	1	LOC_Os04g58620.1	potasium efflux antiporter protein, putative, expressed	S3(Phospho)	2043.89	0.290187	Unchanged	1
SNSVRSTSANENLR	15	3	1	LOC_Os03g05390.13	Citrate transporter protein, putative, expressed	S3(Phospho); S6(Phospho)	1694.69	0.298148	1.53814	1
VHQSMLLPQSSFK	16	1	1	LOC_Os02g58410.1	expressed protein	S11(Phospho)	1581.76	0.306996	Unchanged	0
KFDDDDDITPSK	5	1	1	LOC_Os03g40010.1	DEK C terminal domain containing protein, expressed	T9(Phospho)	1475.59	0.307786	Unchanged	1
AAASSASVASSPR	10	1	1	LOC_Os09g26800.1	polygalacturonase, putative, expressed	S11(Phospho)	1241.55	0.308419	Unchanged	0
YQAAPQSPSSPAGSAVMHAATK	11	1	1	LOC_Os01g49350.1	DUF292 domain containing protein, expressed	S7(Phospho); S10(Phospho)	2316.98	0.310078	Unchanged	0
GSAAAADAPHAASMK	5	1	1	LOC_Os02g46090.1	CAMK_CAMK_like.15 - CAMK includes calcium/calmodulin depedent protein kinases, expressed	S13(Phospho)	1435.61	0.310793	Unchanged	0
KQEDSSESEEPIILR	7	1	1	LOC_Os03g53630.1	PHD finger family protein, putative, expressed	S6(Phospho)	1839.84	0.315626	Unchanged	1
EVPAPVSPVKETPILR	8	1	1	LOC_Os01g71050.1	MSP domain containing protein, putative, expressed	S7(Phospho)	1811.98	0.315759	Unchanged	1
DFENASTDSEKLSPR	8	1	1	LOC_Os02g54500.1	WD40-like, putative, expressed	S13(Phospho)	1775.75	0.317063	Unchanged	1
YMAYSPSPSTTPHSPR	7	1	1	LOC_Os02g49080.1	KH domain containing protein, putative, expressed	S14(Phospho)	1858.79	0.321141	Unchanged	0
TSSSGAAAAFTANPR	12	1	1	LOC_Os10g37480.1	STE_PAK_Ste20_STLK.6 - STE kinases include homologs to sterile 7, sterile 11 and sterile 20 from yeast, expressed	S2(Phospho)	1488.65	0.322048	Unchanged	0
RTGSPPPSPAPVAK	9	2	1	LOC_Os07g23990.1	tetratricopeptide repeat domain containing protein, putative, expressed	T2(Phospho); S8(Phospho)	1521.69	0.324261	Unchanged	1
TVFSEACRPPTEGESGLLR	13	2	1	LOC_Os01g25820.2	respiratory burst oxidase, putative, expressed	C7(Carbamidomethyl); T11(Phospho)	2186	0.32492	Unchanged	0
AAAAAASPKPAAQAK	6	1	1	LOC_Os01g41880.1	hyaluronan/mRNA binding family domain containing protein, expressed	S7(Phospho)	1403.7	0.326787	Unchanged	0
SVIIEDAPEQHQHPAGLFDGEK	5	1	1	LOC_Os10g31040.1	Citrate transporter protein, putative, expressed	S1(Phospho)	2497.14	0.328868	-1.76017	0
YQSCPPEVYR	13	2	1	LOC_Os03g61060.2	protein kinase domain containing protein, expressed	S3(Phospho); C4(Carbamidomethyl)	1378.55	0.329306	Unchanged	0
SYTEQITAR	8	1	1	LOC_Os05g39730.1	SAG20, putative, expressed	S1(Phospho)	1148.5	0.330379	Unchanged	0
MGCAGSTPMGAPESDATKKIR	10	1	1	LOC_Os09g17620.1	ubiquitin domain-containing protein 2, putative, expressed	N-Term(Acetyl); C3(Carbamidomethyl); T17(Phospho)	2287.01	0.331545	Unchanged	2
QTTELATSPSTAR	8	2	1	LOC_Os06g10690.2	PHD-finger domain containing protein, putative, expressed	S8(Phospho)	1442.65	0.335213	Unchanged	0
TGSPPPSPAPVAK	29	2	1	LOC_Os07g23990.1	tetratricopeptide repeat domain containing protein, putative, expressed	S3(Phospho); S7(Phospho)	1365.59	0.335941	Unchanged	0
VTPPDSPPR	28	1	1	LOC_Os05g33620.1	expressed protein	T2(Phospho); S6(Phospho)	1125.44	0.340292	Unchanged	0
SLDSPSAAAPR	5	2	1	LOC_Os04g35700.1	STE_MEKK_ste11_MAP3K.16 - STE kinases include homologs to sterile 7, sterile 11 and sterile 20 from yeast, expressed	S4(Phospho)	1151.51	0.341132	Unchanged	0
NQSFDDDDDDFSNKPVAK	10	1	1	LOC_Os10g25090.1	STRUBBELIG-RECEPTOR FAMILY 6 precursor, putative, expressed	S3(Phospho)	2136.84	0.341294	-1.60462	0
GSDSPTMEGKPK	5	2	1	LOC_Os01g61860.2	TBC domain containing protein, expressed	S4(Phospho)	1313.54	0.345611	Unchanged	0
YIADSDQEPTCR	5	1	1	LOC_Os05g47870.2	expressed protein	S5(Phospho); C11(Carbamidomethyl)	1534.59	0.349624	Unchanged	0
RSDTEDDLEEER	6	1	1	LOC_Os09g01640.1	CAX-interacting protein 4, putative, expressed	S2(Phospho); T4(Phospho)	1653.57	0.354763	Unchanged	1
GSSPGRSPVHHHHDHGSR	20	1	1	LOC_Os06g11380.1	geminivirus Rep-interacting motor protein, putative, expressed	S3(Phospho); S7(Phospho)	2103.85	0.355125	Unchanged	1
DGEASDDEEEYDTK	17	1	1	LOC_Os10g41960.1	eukaryotic translation initiation factor 3 subunit B, putative, expressed	S5(Phospho)	1682.56	0.358903	Unchanged	0
LGTHSPQNSGGQMELSPGK	7	1	1	LOC_Os05g37500.1	expressed protein	S16(Phospho)	2004.9	0.35892	Unchanged	0
AVPTAGMGPNSPPSR	7	1	1	LOC_Os08g40150.1	AT hook motif domain containing protein, expressed	M7(Oxidation); S11(Phospho)	1534.67	0.360655	1.50085	0
GPPSPPSHPNPIDPFAAAAAAAAEAEGEAAPPPR	8	1	1	LOC_Os05g23840.1	expressed protein	S7(Phospho)	3308.57	0.361965	Unchanged	0
GAPSPHPQPVHHHHPHVTPTIAVSDSSLK	60	2	1	LOC_Os03g15050.2	phosphoenolpyruvate carboxykinase, putative, expressed	S4(Phospho)	3147.52	0.364863	Unchanged	0
LGSSAYSLR	10	1	1	LOC_Os05g50280.1	transporter family protein, putative, expressed	S3(Phospho)	1033.47	0.367188	Unchanged	0
TSMIDASPGR	8	1	1	LOC_Os05g38950.2	TBC domain containing protein, expressed	S7(Phospho)	1114.46	0.368787	Unchanged	0
NMEATSPTSASSSR	5	1	1	LOC_Os01g69090.1	CBS domain-containing protein, putative, expressed	S6(Phospho)	1505.59	0.368902	Unchanged	0
VMPDLPLEDGDSHHK	27	1	1	LOC_Os09g24924.1	transporter family protein, putative, expressed	S12(Phospho)	1769.76	0.369716	2.30287	0
QLSPTDGEDQASGK	5	2	1	LOC_Os08g37280.2	PWWP domain containing protein, expressed	S3(Phospho)	1512.63	0.371063	Unchanged	0
GININEEAQSTDGATR	6	1	1	LOC_Os03g27460.2	heat shock protein DnaJ, putative, expressed	S10(Phospho)	1755.76	0.371144	Unchanged	0
SLGAADTTEVAR	5	1	1	LOC_Os01g50450.1	expressed protein	S1(Phospho)	1270.57	0.372647	Unchanged	0
NESYCCIESPTDQCSR	4	2	1	LOC_Os03g49630.2	expressed protein	C5(Carbamidomethyl); C6(Carbamidomethyl); S9(Phospho); C14(Carbamidomethyl)	2085.74	0.372766	Unchanged	0
MDASDGRPSPR	7	1	1	LOC_Os02g33600.1	VQ domain containing protein, putative	N-Term(Acetyl); S9(Phospho)	1310.52	0.373356	Unchanged	0
AESSFNLHAPLK	6	1	1	LOC_Os06g09540.1	SAC domain containing protein, putative, expressed	S3(Phospho)	1393.65	0.373679	Unchanged	0
GAAAATPPEPVSPSAR	18	2	1	LOC_Os01g56360.1	wax synthase, putative, expressed	T6(Phospho); S12(Phospho)	1638.69	0.375046	Unchanged	0
TLGSAIDR	8	1	1	LOC_Os02g54730.1	transmembrane amino acid transporter protein, putative, expressed	S4(Phospho)	912.42	0.375104	Unchanged	0
ASDAKPDSPPAGVDPPPPKEEAK	33	1	1	LOC_Os01g70020.1	DEK C terminal domain containing protein, expressed	S8(Phospho)	2380.11	0.376181	1.72532	1
SPGSGSKDEMFFDSR	4	1	1	LOC_Os01g69100.1	expressed protein	S1(Phospho); S6(Phospho)	1806.65	0.379037	Unchanged	1
VADEPPAEKPAQGGSNDR	6	1	1	LOC_Os04g45070.1	remorin, putative, expressed	S15(Phospho)	1917.84	0.379279	Unchanged	0
VHAIPLSPNSVLR	6	3	1	LOC_Os05g02500.1	dual specificity protein phosphatase, putative, expressed	S7(Phospho)	1482.79	0.381781	Unchanged	0
MEAPGSPYASSPESAPK	16	1	1	LOC_Os02g57640.1	KH domain containing protein, putative, expressed	N-Term(Acetyl); S6(Phospho)	1827.75	0.384008	Unchanged	0
DDELANVSDR	6	1	1	LOC_Os03g58720.1	RNA recognition motif containing protein, putative, expressed	S8(Phospho)	1213.48	0.385404	Unchanged	0
THSPKELDSPRPENEVGK	10	1	1	LOC_Os01g26940.1	transposon protein, putative, CACTA, En/Spm sub-class, expressed	S3(Phospho); S9(Phospho)	2179.95	0.387786	Unchanged	1
TLSGSGSSEGHLR	14	1	1	LOC_Os03g46920.1	expressed protein	S3(Phospho); S7(Phospho)	1447.56	0.389722	Unchanged	0
EKEGESSEEEEHVSAK	14	1	1	LOC_Os04g42320.1	AT hook motif family protein, expressed	S6(Phospho)	1883.75	0.389723	Unchanged	1
AAVSGQQQDWNSPAR	16	1	1	LOC_Os08g41400.1	expressed protein	S12(Phospho)	1694.73	0.391088	Unchanged	0
LTSTNQEGMAPTAGSR	13	1	1	LOC_Os09g37240.1	glutathione S-transferase, C-terminal domain containing protein, expressed	T4(Phospho)	1700.73	0.392345	Unchanged	0
SPPADSDGSPPHR	9	3	1	LOC_Os02g15310.1	RNA recognition motif containing protein, expressed	S1(Phospho); S6(Phospho); S9(Phospho)	1559.5	0.393381	Unchanged	0
GHYDGSWHEGHSSDNAR	9	1	1	LOC_Os12g40490.1	LIM domain-containing protein, putative, expressed	S6(Phospho)	1991.74	0.393541	Unchanged	0
TPLSPTSGLK	8	1	1	LOC_Os04g59460.1	expressed protein	S4(Phospho)	1080.54	0.396238	Unchanged	0
ASPGDLNLSESDPQPSAK	5	2	1	LOC_Os01g50320.2	surp module family protein, putative, expressed	S2(Phospho)	1892.83	0.396821	Unchanged	0
LASSPAPAPAK	5	1	1	LOC_Os05g51180.1	hyaluronan/mRNA binding family domain containing protein, expressed	S4(Phospho)	1089.53	0.397351	Unchanged	0
HFDYSSSVGAANR	20	1	1	LOC_Os03g54084.1	phytochrome C, putative, expressed	S5(Phospho); S6(Phospho)	1570.58	0.399392	Unchanged	0
GFFLHPSPR	7	2	1	LOC_Os01g54400.1	VQ domain containing protein, putative, expressed	S7(Phospho)	1137.52	0.404599	Unchanged	0
STPPPAAAASPATDQGK	15	1	1	LOC_Os03g25450.1	h/ACA ribonucleoprotein complex subunit 4, putative, expressed	N-Term(Acetyl); T2(Phospho)	1688.76	0.404692	Unchanged	0
MEMESPRSPEAEIGHR	22	2	1	LOC_Os04g31340.1	CBS domain containing membrane protein, putative, expressed	N-Term(Acetyl); S5(Phospho); S8(Phospho)	2057.79	0.40641	Unchanged	1
AVGIPEDASDGEDVVAIVR	6	1	1	LOC_Os03g10090.1	transporter family protein, putative, expressed	S9(Phospho)	1991.93	0.40781	Unchanged	0
YGRPLLGCTIKPK	11	2	1	LOC_Os10g21268.1	ribulose bisphosphate carboxylase large chain precursor, putative, expressed	Y1(Phospho)	1525.79	0.408517	Unchanged	0
SGSGDLMASGK	23	2	1	LOC_Os10g18340.1	expressed protein	S3(Phospho)	1089.43	0.409412	Unchanged	0
HHRSPDPADPAASPK	7	1	1	LOC_Os12g44330.1	serine/threonine-protein kinase PRP4, putative, expressed	S4(Phospho); S13(Phospho)	1742.71	0.410017	Unchanged	1
FEDMSDASSSQGGHTSVGSVPVPELPR	14	1	1	LOC_Os04g06770.1	argonaute, putative, expressed	S9(Phospho)	2853.24	0.410535	Unchanged	0
KQSKLSFSITSPK	7	1	1	LOC_Os09g38090.1	expressed protein	S3(Phospho); S6(Phospho); S11(Phospho)	1690.73	0.410608	Unchanged	2
SAAKPKPAASGSPWYGADR	16	1	1	LOC_Os01g41710.1	chlorophyll A-B binding protein, putative, expressed	S1(Phospho)	1996.93	0.413072	Unchanged	0
ESSALSDPPSPK	5	1	1	LOC_Os11g42790.1	transporter, monovalent cation:proton antiporter-2 family, putative, expressed	S10(Phospho)	1294.56	0.417739	Unchanged	0
TPTTANPSMDYPSGDSDHVSK	40	1	1	LOC_Os03g14980.2	lissencephaly type-1-like homology motif, putative, expressed	T1(Phospho)	2286.93	0.421695	Unchanged	0
NLETEVLQSQQVSSPAQSK	12	3	1	LOC_Os04g24170.4	RNA recognition motif containing protein, putative, expressed	S14(Phospho)	2153.02	0.426023	Unchanged	0
GVSKPSQDTEEDDEPEVELESK	12	1	1	LOC_Os01g70020.1	DEK C terminal domain containing protein, expressed	T9(Phospho)	2527.07	0.428324	1.72532	0
NIAVGSHQEVYHPGALK	14	1	1	LOC_Os03g05290.1	aquaporin protein, putative, expressed	S6(Phospho)	1899.91	0.4296	Unchanged	0
HAASAPPPAPDASSPSSPR	38	1	1	LOC_Os10g42439.1	heat shock protein DnaJ, putative, expressed	S17(Phospho)	1879.84	0.430113	Unchanged	0
QVSPTGSFAGAVVDDAELQR	16	1	1	LOC_Os02g13060.1	expressed protein	S3(Phospho)	2126.98	0.430952	Unchanged	0
VSSQFLPPEGSR	11	2	1	LOC_Os02g17970.2	AGC_PKA/PKG_like.1 - ACG kinases include homologs to PKA, PKG and PKC, expressed	S3(Phospho)	1383.63	0.431472	Unchanged	0
NAAAAASPVAPPPASPLK	8	3	1	LOC_Os05g51850.3	AT hook-containing DNA-binding protein, putative, expressed	S7(Phospho)	1709.87	0.432866	Unchanged	0
AVIPAPAPPAEEEKPPVDDSK	11	1	1	LOC_Os04g45070.1	remorin, putative, expressed	S20(Phospho)	2237.07	0.434979	Unchanged	0
AVNPLSSSPK	12	4	1	LOC_Os07g42700.4	paramyosin, putative, expressed	S8(Phospho)	1079.52	0.437895	Unchanged	0
LTGEGMASPR	5	1	1	LOC_Os03g01930.1	retrotransposon protein, putative, unclassified, expressed	S8(Phospho)	1098.47	0.438838	Unchanged	0
GENHDQQTGVPTSPSSSDKK	7	2	1	LOC_Os06g19470.2	WW domain containing protein, expressed	S15(Phospho)	2178.93	0.441003	Unchanged	1
DDKLSPNTSTR	5	1	1	LOC_Os04g31030.1	nitrate-induced NOI protein, expressed	S5(Phospho)	1313.58	0.441318	2.30421	1
HAVPLDPTGLFFSLR	7	1	1	LOC_Os02g30230.1	exo70 exocyst complex subunit domain containing protein, expressed	S13(Phospho)	1749.87	0.441841	Unchanged	0
ELGAFQYQVPLIQQNSEAEISTGNLK	5	3	1	LOC_Os05g10730.3	ABC transporter, ATP-binding protein, putative, expressed	S16(Phospho)	2957.44	0.442131	Unchanged	0
AHDDLSPGEKSPSQHSGK	16	1	1	LOC_Os03g16369.2	retrotransposon protein, putative, unclassified, expressed	S6(Phospho); S11(Phospho)	2036.81	0.443844	Unchanged	1
VGVQHADETEAKSPAGSFSR	7	2	1	LOC_Os01g51010.2	DUF292 domain containing protein, expressed	S13(Phospho)	2152.98	0.446507	Unchanged	1
DAEADKEAPSEDAPKETDVETKPAEEAK	4	2	1	LOC_Os12g42550.2	methyl-CpG binding domain containing protein, putative, expressed	S10(Phospho)	3080.35	0.446863	Unchanged	2
EGESSEEEEHVSAK	20	1	1	LOC_Os04g42320.1	AT hook motif family protein, expressed	S5(Phospho)	1626.62	0.447817	Unchanged	0
ATQTVEDSSRPGPR	38	2	1	LOC_Os04g16848.1	photosystem II reaction center protein H, putative	T2(Phospho); T4(Phospho)	1660.68	0.448587	Unchanged	0
LSENTEIQSAK	6	2	1	LOC_Os04g23890.4	AGC_PVPK_like_kin82y.10 - ACG kinases include homologs to PKA, PKG and PKC, expressed	S2(Phospho)	1299.59	0.450425	Unchanged	0
TASASDLR	10	1	1	LOC_Os05g50280.1	transporter family protein, putative, expressed	S3(Phospho)	900.382	0.452594	Unchanged	0
DGDEVDDGAQDSDIR	4	3	1	LOC_Os07g05610.4	zinc ion binding protein, putative, expressed	S12(Phospho)	1686.61	0.452814	Unchanged	0
PGLAAADNSPPVAAPPPR	17	1	1	LOC_Os02g01960.1	tetratricopeptide repeat domain containing protein, expressed	S9(Phospho)	1777.87	0.453331	Unchanged	0
GRSPTPVHGDDGAGSSSKPR	17	1	1	LOC_Os01g05420.1	IWS1 C-terminus family protein, putative, expressed	S3(Phospho); T5(Phospho)	2124.89	0.454561	Unchanged	1
APVSQSQPATPVASVAR	12	4	1	LOC_Os06g15360.4	RAD23 DNA repair protein, putative, expressed	S6(Phospho); T10(Phospho)	1825.83	0.454669	Unchanged	0
NASFGGAASNSGPVPNAGDR	6	1	1	LOC_Os04g51710.1	expressed protein	S3(Phospho)	1925.82	0.454874	Unchanged	0
GAAAATPPEPVSPSAR	19	2	1	LOC_Os01g56360.1	wax synthase, putative, expressed	S12(Phospho)	1558.73	0.456385	Unchanged	0
YGGVNSSGIVPSPR	24	3	1	LOC_Os11g01439.2	chloroplast unusual positioning protein, putative, expressed	S12(Phospho)	1469.68	0.456531	Unchanged	0
EDSDDPEEEDPDER	11	2	1	LOC_Os10g06130.3	RNA recognition motif containing protein, expressed	S3(Phospho)	1756.57	0.456541	Unchanged	0
ALLSPLPSPR	8	1	1	LOC_Os05g38950.2	TBC domain containing protein, expressed	S4(Phospho); S8(Phospho)	1210.57	0.4567	Unchanged	0
AALEPLPCQPVSPK	6	4	1	LOC_Os01g56800.3	MATH domain containing protein, expressed	C8(Carbamidomethyl); S12(Phospho)	1586.77	0.459136	Unchanged	0
ETTTGSLSPK	8	4	1	LOC_Os07g07580.2	ROOT HAIRLESS 1, putative, expressed	S8(Phospho)	1100.49	0.459978	Unchanged	0
ADSDAEDGKDSDDEKHDEL	42	1	1	LOC_Os07g14270.3	calreticulin precursor protein, putative, expressed	S3(Phospho)	2170.8	0.460187	Unchanged	2
LVHTPVAGTPGGK	9	1	1	LOC_Os07g34650.1	expressed protein	T4(Phospho); T9(Phospho)	1393.63	0.460911	Unchanged	0
MEAPGSPYASSPESAPK	18	1	1	LOC_Os02g57640.1	KH domain containing protein, putative, expressed	N-Term(Acetyl); Y8(Phospho); S11(Phospho)	1907.72	0.468213	Unchanged	0
GRSSPSLPPPPPGPPPQVPHGSK	122	2	1	LOC_Os08g40560.2	ZOS8-11 - C2H2 zinc finger protein, expressed	S3(Phospho)	2350.17	0.46966	Unchanged	1
GTAALFPGDDSR	5	1	1	LOC_Os01g65530.1	RNA recognition motif containing protein, putative, expressed	S11(Phospho)	1286.54	0.46986	Unchanged	0
KPFLHTGSWYK	26	1	1	LOC_Os05g50280.1	transporter family protein, putative, expressed	T6(Phospho)	1443.69	0.471171	Unchanged	0
GYAETVGESEGAAGSPVR	5	5	1	LOC_Os02g38980.4	bromodomain domain containing protein, expressed	S15(Phospho)	1816.78	0.472899	Unchanged	0
QQAVAISPTAK	9	1	1	LOC_Os03g48140.1	myosin, putative, expressed	S7(Phospho)	1193.6	0.473267	Unchanged	0
TTSETDFMTEYVVTR	5	2	1	LOC_Os06g06090.2	CGMC_MAPKCMGC_2_ERK.12 - CGMC includes CDA, MAPK, GSK3, and CLKC kinases, expressed	T9(Phospho); Y11(Phospho)	1939.75	0.47327	Unchanged	0
SAPGPIDVPSPR	14	1	1	LOC_Os06g05860.1	6-phosphofructokinase, putative, expressed	S10(Phospho)	1272.6	0.473319	Unchanged	0
LQSFEEEHK	10	2	1	LOC_Os06g14490.2	calmodulin-binding heat-shock protein, putative, expressed	S3(Phospho)	1226.51	0.473635	Unchanged	0
SPMEDEGHYEK	7	2	2	LOC_Os07g01880.1 ;LOC_Os12g38970.1	VIP4, putative, expressed	S1(Phospho)	1401.5	0.477726	Unchanged	0
KPLLMHTGSWYR	30	1	1	LOC_Os05g49270.1	transporter family protein, putative, expressed	S9(Phospho)	1568.75	0.478085	Unchanged	0
TLHGLQPPDAK	28	2	1	LOC_Os12g44150.1	plasma membrane ATPase, putative, expressed	T1(Phospho)	1256.61	0.478182	Unchanged	0
GNEAVNTSAEHR	5	1	1	LOC_Os01g49310.2	expressed protein	S8(Phospho)	1364.56	0.479778	Unchanged	0
GRPEPPSDAGAAPHAPPSPPR	19	1	1	LOC_Os06g12780.1	OsDegp10 - Putative Deg protease homologue, expressed	S18(Phospho)	2141	0.480408	Unchanged	0
YPAAIHSDAPISSPSHNK	11	1	1	LOC_Os04g40720.1	expressed protein	S13(Phospho)	1971.9	0.48058	Unchanged	0
AEGPSALHNPSASMR	12	3	1	LOC_Os07g05610.4	zinc ion binding protein, putative, expressed	S13(Phospho)	1604.69	0.480897	Unchanged	0
LGANKFSER	9	1	1	LOC_Os04g47220.1	aquaporin protein, putative, expressed	S7(Phospho)	1101.51	0.48115	Unchanged	1
SFASISPPR	36	1	1	LOC_Os05g33620.1	expressed protein	S6(Phospho)	1041.48	0.481698	Unchanged	0
SGLEPSSPHVVKPIK	10	1	1	LOC_Os01g37790.1	expressed protein	S7(Phospho)	1654.86	0.481712	Unchanged	0
EVIEDEMDQDSSDR	17	1	1	LOC_Os03g55704.1	expressed protein	S12(Phospho)	1747.63	0.482954	Unchanged	0
HQVVDDDDDEDDVRSEGHAR	9	1	1	LOC_Os07g01880.1	VIP4, putative, expressed	S15(Phospho)	2388.94	0.48344	Unchanged	1
DIGNASNSYSFK	5	1	1	LOC_Os06g40704.2	stromal membrane-associated protein, putative, expressed	S10(Phospho)	1382.56	0.484376	Unchanged	0
SELSPSPIQAPATPK	10	1	1	LOC_Os05g06980.1	expressed protein	T13(Phospho)	1602.78	0.484628	Unchanged	0
SNSPLFDDYGR	10	1	1	LOC_Os06g50840.1	zinc finger family protein, putative, expressed	S3(Phospho)	1350.53	0.484709	Unchanged	0
GDEPKEEEPDDHNLNSKEESDNETLSVWK	11	1	1	LOC_Os06g17840.1	expressed protein	S20(Phospho)	3450.44	0.487246	Unchanged	2
ADSDDEDDPVESFLR	5	1	1	LOC_Os03g19530.1	DEAD-box ATP-dependent RNA helicase, putative, expressed	S3(Phospho)	1789.68	0.487416	Unchanged	0
DNSSAPRSPVASK	8	1	1	LOC_Os02g47880.1	tetratricopeptide repeat domain containing protein, expressed	S3(Phospho); S8(Phospho)	1475.59	0.488496	Unchanged	1
ATNFFSSSSFK	5	1	1	LOC_Os07g30300.1	small G protein family protein, putative, expressed	S9(Phospho)	1302.54	0.488881	Unchanged	0
NDTEVSGHLSSDSEHR	5	1	1	LOC_Os03g16369.2	retrotransposon protein, putative, unclassified, expressed	S10(Phospho); S11(Phospho)	1929.7	0.489217	Unchanged	0
AELSDGEKGGSEK	4	1	1	LOC_Os03g25450.1	h/ACA ribonucleoprotein complex subunit 4, putative, expressed	S4(Phospho)	1386.58	0.489735	Unchanged	1
ATSFSHNQAVTK	8	1	1	LOC_Os04g51710.1	expressed protein	S3(Phospho)	1370.61	0.490389	Unchanged	0
SDLGTLMKPK	12	1	1	LOC_Os03g45340.1	hsp20/alpha crystallin family protein, putative, expressed	S1(Phospho)	1169.56	0.491852	-1.5029	0
SSTMPGGINNVEITNETAGPSNLER	14	1	1	LOC_Os04g04254.1	sterol 3-beta-glucosyltransferase, putative, expressed	T3(Phospho)	2668.2	0.492112	Unchanged	0
DRDVDDADSDLEEEIQDVPR	10	1	1	LOC_Os07g01320.1	expressed protein	S9(Phospho)	2411	0.494883	Unchanged	1
GDHEGINVVGFEVPTSPDSSYNNPVPGNEDEAR	9	1	1	LOC_Os09g20010.1	SNF1-related protein kinase regulatory subunit beta-2, putative, expressed	S16(Phospho)	3578.54	0.495109	Unchanged	0
QALGDGDISPPR	13	2	1	LOC_Os08g08080.2	BUD13, putative, expressed	S9(Phospho)	1305.59	0.496365	Unchanged	0
VAPATAATSAAAAAEASSPEVEEK	8	1	1	LOC_Os12g29950.1	nodulin, putative, expressed	S17(Phospho); S18(Phospho)	2389.03	0.497263	Unchanged	0
SYASASSGELGVVAGGGGR	12	2	1	LOC_Os09g06499.2	sulfate transporter 4.1, chloroplast precursor, putative, expressed	S6(Phospho)	1761.79	0.498096	Unchanged	0
SKSDVEDDENDGSGEDE	10	2	1	LOC_Os04g47690.3	HMG1/2, putative, expressed	S3(Phospho); S13(Phospho)	1986.6	0.499956	Unchanged	1
TSSVLDR	5	1	1	LOC_Os05g46340.1	expressed protein	S3(Phospho)	857.378	2.00075	Unchanged	0
SLGLGNEDGSR	8	1	1	LOC_Os08g02060.1	expressed protein	S10(Phospho)	1184.5	2.01805	Unchanged	0
TASLALPR	14	1	1	LOC_Os09g38090.1	expressed protein	S3(Phospho)	908.462	2.01818	Unchanged	0
AMSFGIPDVALGLVMGFVEDPWDR	4	1	1	LOC_Os03g15880.1	coronatine-insensitive protein, putative, expressed	M2(Oxidation); S3(Phospho)	2718.24	2.02289	Unchanged	0
AAYPDSEVQPPSPPR	27	1	1	LOC_Os02g45110.1	MT-A70 domain containing protein, expressed	S12(Phospho)	1690.75	2.02445	Unchanged	0
ENSLQVETSPR	14	1	1	LOC_Os05g46620.1	chaperone protein dnaJ 10, putative, expressed	S3(Phospho)	1339.59	2.04695	Unchanged	0
DALSPEAAASASGVADR	10	1	1	LOC_Os08g41820.1	exo70 exocyst complex subunit domain containing protein, expressed	S4(Phospho)	1667.73	2.07626	Unchanged	0
GGNVSDDSEDEKPLAAR	6	1	1	LOC_Os08g05840.1	DNA topoisomerase 1, putative, expressed	S5(Phospho); S8(Phospho)	1919.74	2.08066	Unchanged	0
RDSFSAVQPGNNALR	10	1	1	LOC_Os06g20390.1	expressed protein	S3(Phospho)	1711.79	2.08112	Unchanged	1
INFLDSAR	5	3	1	LOC_Os02g48790.4	AML1, putative, expressed	S6(Phospho)	1015.46	2.0879	Unchanged	0
FRSLDFGER	5	1	1	LOC_Os12g38000.1	60S ribosomal protein L8, putative, expressed	S3(Phospho)	1206.53	2.09786	Unchanged	1
QGSPVLIHAQR	6	2	1	LOC_Os12g38730.2	expressed protein	S3(Phospho)	1285.65	2.10209	Unchanged	0
SVSMDSAGHSLGAR	9	1	1	LOC_Os10g41749.4	crcB-like protein, expressed	S3(Phospho)	1454.61	2.12214	Unchanged	0
SDTENVDVAPVQQPELR	12	1	1	LOC_Os05g50480.1	protein of unknown function DUF1296 domain containing protein, expressed	S1(Phospho)	1976.9	2.14651	Unchanged	0
APSSAGAAAGRPGLMVLR	5	1	1	LOC_Os03g59390.1	CAMK_CAMK_like.24 - CAMK includes calcium/calmodulin depedent protein kinases, expressed	S3(Phospho)	1761.89	2.14712	Unchanged	0
FPINFHPEPSTSAGQQQQEPQTASPENHTGGEGSKPAADQ	9	1	1	LOC_Os05g48030.1	anti-silencing protein, ASF1-like domain containing protein, expressed	S24(Phospho)	4281.88	2.15864	Unchanged	0
SLSALDSRPGALSK	7	1	1	LOC_Os02g02290.1	SNF2 family N-terminal domain containing protein, expressed	S3(Phospho)	1481.74	2.16133	Unchanged	0
LSTSFNVR	12	11	1	LOC_Os03g03034.3	flavonol synthase/flavanone 3-hydroxylase, putative, expressed	S4(Phospho)	1003.46	2.18462	Unchanged	0
DGSSLIDMSVR	5	1	1	LOC_Os02g51470.3	ATP synthase F1, delta subunit family protein, putative, expressed	S3(Phospho)	1259.54	2.1894	-1.30867	0
ANLHITSDDDDKEVEDWLK	7	1	1	LOC_Os01g56100.1	BSD domain containing protein, expressed	S7(Phospho)	2323.01	2.19638	Unchanged	1
LLGEDTSVHK	13	2	1	LOC_Os06g30750.2	reticulon domain containing protein, putative, expressed	S7(Phospho)	1178.55	2.20541	Unchanged	0
LQEQLSGNLAR	11	1	1	LOC_Os01g69990.1	GYF domain containing protein, putative, expressed	S6(Phospho)	1308.63	2.25869	Unchanged	0
VLSHGVSGSDESVHSTFASR	10	1	1	LOC_Os03g51080.1	glutamate decarboxylase, putative, expressed	S9(Phospho)	2138.96	2.26262	Unchanged	0
RTQSMPTTPTTPVTPSSSSPTTTATTTPR	16	2	1	LOC_Os11g44810.2	auxin-repressed protein, putative, expressed	S4(Phospho)	3070.45	2.28765	1.79657	1
MASIDAQLR	27	1	1	LOC_Os08g27840.1	phosphoenolpyruvate carboxylase, putative, expressed	S3(Phospho)	1084.49	2.30392	Unchanged	0
SISAEGLR	6	2	1	LOC_Os06g39600.2	protein phosphatase 2C, putative, expressed	S3(Phospho)	912.422	2.32081	Unchanged	0
QSNSDGALDTMAR	10	1	1	LOC_Os06g13820.1	dynamin, putative, expressed	S4(Phospho)	1445.57	2.35209	Unchanged	0
GGWDSDGEDRFR	7	2	1	LOC_Os03g61220.2	DEAD-box ATP-dependent RNA helicase 3, putative, expressed	S5(Phospho)	1476.56	2.36013	Unchanged	1
DVHVTTDVSPGISPK	7	1	1	LOC_Os03g31730.1	expressed protein	S9(Phospho)	1631.77	2.38903	Unchanged	0
MFSLDTEK	4	1	1	LOC_Os10g35840.1	shikimate/quinate 5-dehydrogenase, putative, expressed	S3(Phospho)	1050.42	2.41855	-1.23159	0
DGAPDSFHFVEDWVR	8	3	1	LOC_Os01g45274.2	carbonic anhydrase, chloroplast precursor, putative, expressed	S6(Phospho)	1856.77	2.44442	Unchanged	0
AANKEPISPGSPSLASGAGK	26	1	1	LOC_Os01g12270.1	hypothetical protein	S8(Phospho)	1918.93	2.4527	Unchanged	1
STASATAPPSR	14	1	1	LOC_Os12g07190.1	CBS domain-containing protein, putative, expressed	N-Term(Acetyl); S1(Phospho)	1167.51	2.45545	Unchanged	0
SKSDGDLYIGAK	5	3	1	LOC_Os05g38710.3	lipin, N-terminal conserved region family protein, expressed	S3(Phospho)	1333.61	2.47798	Unchanged	1
TVQFVDWCPTGFK	6	2	1	LOC_Os03g11970.1	tubulin/FtsZ domain containing protein, putative, expressed	C8(Carbamidomethyl); T10(Phospho)	1664.72	2.50147	Unchanged	0
SISSSQFFGDQASFEK	8	1	1	LOC_Os10g42420.1	GTPase-activating protein, putative, expressed	S1(Phospho)	1844.78	2.50828	Unchanged	0
SVTPTGGFLGR	9	1	1	LOC_Os01g68300.1	expressed protein	T3(Phospho)	1171.55	2.52795	Unchanged	0
NLSMVYNR	14	1	1	LOC_Os07g32880.1	ATP synthase gamma chain, putative, expressed	S3(Phospho)	1076.46	2.53802	Unchanged	0
NAVGIPEGISDEDEVVAVVHK	10	1	1	LOC_Os03g10100.1	transporter family protein, putative, expressed	S10(Phospho)	2257.09	2.56728	11.9591	0
KNLSMVYNR	17	1	1	LOC_Os07g32880.1	ATP synthase gamma chain, putative, expressed	S4(Phospho)	1204.56	2.58732	Unchanged	1
GGFSGSISSPR	17	1	1	LOC_Os05g02060.1	mitochondrial import inner membrane translocase subunit Tim17, putative, expressed	S6(Phospho)	1131.49	2.60581	Unchanged	0
LETTVVADAQTEDTR	9	2	1	LOC_Os01g61880.1	respiratory burst oxidase, putative, expressed	T3(Phospho)	1728.77	2.60583	-1.57622	0
SRSHLDLASK	20	1	1	LOC_Os03g17634.1	PPR repeat domain containing protein, putative, expressed	S3(Phospho)	1193.57	2.62812	Unchanged	1
RLTFDEIQSK	8	2	1	LOC_Os01g31690.1	oxygen-evolving enhancer protein 1, chloroplast precursor, putative, expressed	T3(Phospho)	1316.63	2.67638	Unchanged	1
AASFNIIPSSTGAAK	8	8	2	LOC_Os08g03290.3 ;LOC_Os04g40950.2	glyceraldehyde-3-phosphate dehydrogenase, putative, expressed	S3(Phospho)	1514.73	2.71145	Unchanged	0
LPMFGCTDATQVLK	5	4	1	LOC_Os12g17600.1	ribulose bisphosphate carboxylase small chain, chloroplast precursor, putative, expressed	M3(Oxidation); T7(Phospho)	1619.72	2.74112	Unchanged	0
KTLSQINVK	8	3	1	LOC_Os09g36240.2	deoxyribodipyrimidine photolyase family protein, expressed	S4(Phospho)	1110.6	2.74975	Unchanged	1
SAETRPGSSQLSR	7	1	1	LOC_Os12g37860.1	expressed protein	S1(Phospho)	1455.66	2.80068	Unchanged	0
LSSEFSADEINK	6	1	1	LOC_Os08g41400.1	expressed protein	S2(Phospho)	1419.6	2.83178	Unchanged	0
LTSGLGLR	8	1	1	LOC_Os12g21890.1	PTEN, putative, expressed	S3(Phospho)	896.461	2.84865	Unchanged	0
GGDSWDEPFPSSAAAAAAAAGGGR	11	1	1	LOC_Os01g04650.1	PB1 domain containing protein, expressed	S4(Phospho)	2255.93	2.85775	Unchanged	0
GQPPPGAGGPGASPFYPGGAHSNSFHFNPR	13	1	1	LOC_Os01g13760.1	dnaJ domain containing protein, expressed	S24(Phospho)	3042.34	2.91547	Unchanged	0
FRPSSSFDTK	31	3	1	LOC_Os02g02400.2	catalase isozyme A, putative, expressed	S6(Phospho)	1251.54	2.91978	Unchanged	0
GDSPPPLPDHLR	9	1	1	LOC_Os07g37140.1	expressed protein	S3(Phospho)	1380.63	3.03247	Unchanged	0
FSFEETTATLHLK	4	1	1	LOC_Os03g62620.3	late embryogenesis abundant protein, putative, expressed	S2(Phospho)	1603.75	3.08732	Unchanged	0
RPFPPPSPAK	46	4	1	LOC_Os06g50030.1	CAMK_CAMK_like.30 - CAMK includes calcium/calmodulin depedent protein kinases, expressed	S7(Phospho)	1173.58	3.14511	Unchanged	0
SFSFKDK	6	1	1	LOC_Os07g03180.1	GCRP3 - Glycine and cysteine rich family protein precursor, expressed	S3(Phospho)	938.404	3.15806	1.58015	1
SDSPSLTADSAAK	6	1	1	LOC_Os09g29810.1	retrotransposon protein, putative, unclassified, expressed	S3(Phospho)	1329.56	3.19727	Unchanged	0
NVVIEQSYGSPK	8	1	1	LOC_Os10g32550.1	T-complex protein, putative, expressed	S10(Phospho)	1400.65	3.23427	Unchanged	0
RTQSMPTTPTTPVTPSSSSPTTTATTTPR	12	2	1	LOC_Os11g44810.2	auxin-repressed protein, putative, expressed	T2(Phospho); M5(Oxidation)	3086.43	3.23965	1.79657	1
NLSMVYNR	102	1	1	LOC_Os07g32880.1	ATP synthase gamma chain, putative, expressed	S3(Phospho); M4(Oxidation)	1092.46	3.25596	Unchanged	0
MPSAVGYQPTLSTEMGSLQER	14	5	2	LOC_Os10g21266.1 ;LOC_Os06g39740.1	ATP synthase subunit beta, putative	S3(Phospho)	2362.05	3.27744	Unchanged	0
LIHPLPPPVNSPESSPER	17	2	1	LOC_Os05g05240.2	serine/threonine protein phosphatase, putative, expressed	S11(Phospho)	2046.01	3.38178	Unchanged	0
EIVIESSSPPDDR	13	1	1	LOC_Os12g40520.1	MATH domain containing protein, expressed	S7(Phospho)	1523.67	3.39279	Unchanged	0
LTFDEIQSK	7	2	1	LOC_Os01g31690.1	oxygen-evolving enhancer protein 1, chloroplast precursor, putative, expressed	T2(Phospho)	1160.53	3.42941	Unchanged	0
LVEPTASVSATEAESK	5	2	1	LOC_Os12g35630.3	elongation factor TS family protein, expressed	S7(Phospho)	1698.79	3.45394	1.43698	0
MASIDAQLR	18	1	1	LOC_Os08g27840.1	phosphoenolpyruvate carboxylase, putative, expressed	M1(Oxidation); S3(Phospho)	1100.48	3.55754	Unchanged	0
QDSFGGGELPR	7	1	1	LOC_Os02g48640.1	expressed protein	S3(Phospho)	1242.52	3.59062	Unchanged	0
LGSPPNYDVVNK	8	2	1	LOC_Os01g14550.1	pathogen-related protein, putative, expressed	S3(Phospho)	1382.64	3.61923	Unchanged	0
KTSPGSSPASVAAAPGGLDAVR	20	1	1	LOC_Os02g45110.1	MT-A70 domain containing protein, expressed	S3(Phospho)	2076.02	3.70654	Unchanged	1
FLTQSGTFK	7	1	1	LOC_Os06g05520.1	OsMKK1 - putative MAPKK based on amino acid sequence homology, expressed	T7(Phospho)	1108.51	3.806	Unchanged	0
LLDFIAEPHAMADSGHSDDQGSNSR	9	1	1	LOC_Os03g40010.1	DEK C terminal domain containing protein, expressed	S17(Phospho)	2750.16	4.13428	Unchanged	0
YDSTLGIFDADVKPVGDNAISVDGK	8	3	1	LOC_Os04g38600.3	glyceraldehyde-3-phosphate dehydrogenase, putative, expressed	T4(Phospho)	2676.26	4.48192	Unchanged	0
TDVQMSDSEPQAAPPAAPAASALHHLK	7	1	1	LOC_Os08g43640.1	26S proteasome non-ATPase regulatory subunit 3, putative, expressed	N-Term(Acetyl); M5(Oxidation); S6(Phospho)	2878.33	5.0326	Unchanged	0
SISIECGDLR	5	1	1	LOC_Os02g56219.1	acetyltransferase, GNAT family, putative, expressed	S3(Phospho); C6(Carbamidomethyl)	1229.53	5.25649	Unchanged	0
AEEHETRPPSAGRPPSSGR	8	1	1	LOC_Os01g73880.1	eukaryotic translation initiation factor, putative, expressed	N-Term(Acetyl); S10(Phospho); S16(Phospho)	2219.93	5.50997	Unchanged	0
SYTNLLDLAEGNFAALGPGGGGGGR	12	2	1	LOC_Os01g54560.3	trehalose synthase, putative, expressed	T3(Phospho)	2444.13	5.62548	Unchanged	0
SPGAQTPVIVR	6	3	1	LOC_Os02g02400.2	catalase isozyme A, putative, expressed	S1(Phospho)	1204.61	5.68853	Unchanged	0
SPIPDNHVVSFDAAVR	8	1	1	LOC_Os03g55704.1	expressed protein	S1(Phospho)	1803.85	5.81455	Unchanged	0
FKDLIPQSGSPPR	18	1	1	LOC_Os12g35030.1	plus-3 domain containing protein, expressed	S8(Phospho)	1521.75	13.2342	Unchanged	1
SSASASASAATR	4	1	1	LOC_Os06g50130.1	expressed protein	S2(Phospho)	1146.48	24h specific	Unchanged	0
ISADGIGSISGR	3	1	1	LOC_Os08g45180.1	kinase, pfkB family, putative, expressed	S10(Phospho)	1212.56	24h specific	Unchanged	0
SAKEDESLSLDPVSR	4	1	1	LOC_Os03g46920.1	expressed protein	S1(Phospho)	1712.77	24h specific	Unchanged	1
ASSFVAR	2	1	1	LOC_Os02g33450.2	peroxiredoxin, putative, expressed	S3(Phospho)	817.362	24h specific	Unchanged	0
FADETGSPPR	3	1	1	LOC_Os05g02140.1	clathrin assembly protein, putative, expressed	S7(Phospho)	1156.47	24h specific	Unchanged	0
IASSAGDAAAVK	2	1	1	LOC_Os04g13220.1	ABC transporter family protein, putative, expressed	S3(Phospho)	1140.53	24h specific	1.74551	0
HDSEEPQDLSPPR	5	2	1	LOC_Os08g08080.2	BUD13, putative, expressed	S10(Phospho)	1586.66	24h specific	Unchanged	0
DLCASNPNTDTTR	2	1	1	LOC_Os07g01940.1	sister chromatid cohesion 2, putative, expressed	C3(Carbamidomethyl); T9(Phospho)	1544.61	24h specific	Unchanged	0
SQGGEMTAETGTYR	2	1	1	LOC_Os04g59000.1	protein kinase family protein, putative, expressed	T7(Phospho)	1567.61	24h specific	Unchanged	0
ALSSDHRPR	2	1	1	LOC_Os09g36090.1	plus-3 domain containing protein, expressed	S4(Phospho)	1118.51	24h specific	Unchanged	0
GGNVSDDSEDEKPLAAR	2	1	1	LOC_Os08g05840.1	DNA topoisomerase 1, putative, expressed	S8(Phospho)	1839.78	24h specific	Unchanged	0
NRSPHADDSLFK	2	1	1	LOC_Os05g03630.1	dnaJ domain containing protein, expressed	S3(Phospho)	1466.65	24h specific	Unchanged	1
ELPSVSPR	4	2	1	LOC_Os07g37560.2	myosin-Vb, putative, expressed	S6(Phospho)	964.453	24h specific	Unchanged	0
STTPTPTLGGLTSPR	4	2	2	LOC_Os05g31920.2 ;LOC_Os01g72320.1	FYVE zinc finger domain containing protein, expressed	S1(Phospho)	1565.76	24h specific	Unchanged	0
SDGIAAALRSPELK	2	1	1	LOC_Os10g43040.1	ankyrin repeat domain-containing protein 28, putative, expressed	S10(Phospho)	1507.75	24h specific	Unchanged	1
HGANQSADFFR	2	2	1	LOC_Os05g07130.2	6PF-2-K/Fru-2,6-P2ASE liver isozyme, putative, expressed	S6(Phospho)	1329.54	24h specific	Unchanged	0
ENTQSNLSSQPK	3	2	1	LOC_Os07g12830.2	cytochrome b5-like Heme/Steroid binding domain containing protein, expressed	T3(Phospho)	1412.61	24h specific	Unchanged	0
SYFDSDDSEDELAQR	3	2	1	LOC_Os01g51010.2	DUF292 domain containing protein, expressed	S5(Phospho); S8(Phospho)	1936.66	24h specific	Unchanged	0
NEGSWSGSSHSSAAER	5	1	1	LOC_Os12g06670.1	protein kinase family protein, putative, expressed	S4(Phospho); S8(Phospho)	1808.63	24h specific	Unchanged	0
AAAASPPVPSK	4	1	1	LOC_Os08g44560.1	expressed protein	N-Term(Acetyl); S5(Phospho)	1117.53	24h specific	Unchanged	0
ELPSSISPGADYMSR	2	2	1	LOC_Os10g35220.2	KH domain containing protein, putative, expressed	S7(Phospho)	1689.72	24h specific	Unchanged	0
EVVHDSAHAWR	3	1	1	LOC_Os09g38090.1	expressed protein	S6(Phospho)	1386.6	24h specific	Unchanged	0
SSLADAMHFR	6	1	1	LOC_Os11g43970.1	AAA-type ATPase family protein, putative, expressed	S1(Phospho)	1214.51	24h specific	Unchanged	0
SDVSDASEGAEVQHAR	5	2	1	LOC_Os01g01800.2	expressed protein	S4(Phospho)	1737.71	24h specific	Unchanged	0
QSNSDGALDTMAR	3	1	1	LOC_Os06g13820.1	dynamin, putative, expressed	S4(Phospho); M11(Oxidation)	1461.57	24h specific	Unchanged	0
LESNAELDGELDSDSETGK	4	1	1	LOC_Os12g37720.1	zinc knuckle family protein, expressed	S13(Phospho)	2088.85	24h specific	Unchanged	0
SATAAPRPEGSDDAADAAPDR	4	1	1	LOC_Os01g49410.1	expressed protein	S11(Phospho)	2120.89	24h specific	Unchanged	0
LSIQSFAR	2	1	1	LOC_Os01g72080.1	calmodulin-like protein 1, putative, expressed	S5(Phospho)	1001.48	24h specific	Unchanged	0
TSRSVSPGNQVEGNNK	13	3	1	LOC_Os01g36860.3	DEAD-box ATP-dependent RNA helicase 40, putative, expressed	T1(Phospho); S2(Phospho); S6(Phospho)	1913.72	24h specific	Unchanged	1
LEDTLHSPR	2	1	1	LOC_Os06g45800.1	PAP/25A associated domain containing protein, putative, expressed	S7(Phospho)	1147.52	24h specific	Unchanged	0
TQPDLLAGVR	4	1	1	LOC_Os04g33310.1	expressed protein	T1(Phospho)	1149.57	24h specific	Unchanged	0
EAIPTTATTTATASEEK	3	1	1	LOC_Os08g03650.1	BTBN17 - Bric-a-Brac, Tramtrack, Broad Complex BTB domain with non-phototropic hypocotyl 3 NPH3 and coiled-coil domains, expressed	S14(Phospho)	1801.82	24h specific	Unchanged	0
ESSSSISIGGDSMSPPQSSHVISNDR	6	1	1	LOC_Os05g37500.1	expressed protein	S14(Phospho)	2741.18	24h specific	Unchanged	0
DSLMQETDLSPSTASHK	3	1	1	LOC_Os02g34500.1	expressed protein	S10(Phospho)	1926.82	24h specific	Unchanged	0
DANSPQVTGNNLLLAAR	2	1	1	LOC_Os07g47360.3	CW-type Zinc Finger, putative, expressed	S4(Phospho)	1833.88	24h specific	Unchanged	0
SSPTASPPADSDDEGSPR	3	1	1	LOC_Os03g51790.1	GTPase of unknown function domain containing protein, putative, expressed	S11(Phospho)	1852.73	24h specific	Unchanged	0
SSEPQPPVVNDGVGAVTGK	6	1	1	LOC_Os06g43840.1	protein kinase domain containing protein, expressed	S1(Phospho)	1917.9	24h specific	Unchanged	0
IGSFSTSLGTK	2	1	1	LOC_Os10g21418.1	NADPH-dependent oxidoreductase, putative	S3(Phospho)	1177.55	24h specific	Unchanged	0
KLISQLDIR	2	2	1	LOC_Os12g10580.1	ribulose bisphosphate carboxylase large chain precursor, putative	S4(Phospho)	1165.63	24h specific	Unchanged	1
ETDSIAAVEK	3	2	1	LOC_Os12g35630.3	elongation factor TS family protein, expressed	S4(Phospho)	1142.5	24h specific	1.43698	0
LDVLHQELTSVR	5	1	1	LOC_Os02g20410.1	GTP binding protein, putative, expressed	T9(Phospho)	1489.74	24h specific	Unchanged	0
SSSFGPQTSGFQQSESFK	3	3	1	LOC_Os06g40650.4	copine-1, putative, expressed	S1(Phospho); S16(Phospho)	2095.8	24h specific	Unchanged	0
VVPGLLGGSADLASSNMTLLK	4	1	1	LOC_Os06g04270.1	transketolase, chloroplast precursor, putative, expressed	S14(Phospho)	2123.09	24h specific	Unchanged	0
SATGSGSALPDSGHGER	5	3	1	LOC_Os01g36860.3	DEAD-box ATP-dependent RNA helicase 40, putative, expressed	S1(Phospho); S5(Phospho)	1745.66	24h specific	Unchanged	0
NSSFGSTSSAPSLSNLPPIR	4	1	1	LOC_Os01g04650.1	PB1 domain containing protein, expressed	S2(Phospho)	2098.99	24h specific	Unchanged	0
NPQAPSSASLPGTPDR	5	1	1	LOC_Os01g18220.1	expressed protein	S9(Phospho); T13(Phospho)	1754.71	24h specific	Unchanged	0
FDSINNSK	3	1	1	LOC_Os03g03830.1	EF hand family protein, putative, expressed	S3(Phospho)	1004.41	24h specific	Unchanged	0
SPPAVQPPAPPLSK	2	1	1	LOC_Os03g07910.1	nitrilase, putative, expressed	S1(Phospho)	1465.75	24h specific	Unchanged	0
SFTSTAYDPVTK	2	1	1	LOC_Os03g10400.2	peptidyl-prolyl cis-trans isomerase, putative, expressed	S1(Phospho)	1396.61	24h specific	Unchanged	0
VMSAASPASPTSPSTPAPAR	4	3	1	LOC_Os02g54820.3	trehalose-6-phosphate synthase, putative, expressed	S9(Phospho)	1962.91	24h specific	Unchanged	0
GGSTGYDNAVALPAGGR	6	2	1	LOC_Os01g31690.1	oxygen-evolving enhancer protein 1, chloroplast precursor, putative, expressed	T4(Phospho)	1642.72	24h specific	Unchanged	0
TEQLYTVASDSETTGEDK	3	1	1	LOC_Os03g11910.1	DnaK family protein, putative, expressed	N-Term(Acetyl); S9(Phospho)	2095.86	24h specific	Unchanged	0
TINESMDELSSQSK	4	1	1	LOC_Os05g47560.1	serine/threonine-protein kinase SNT7, chloroplast precursor, putative, expressed	T1(Phospho); S5(Phospho); M6(Oxidation)	1744.64	24h specific	Unchanged	0
LTSLASNIMSDLQDR	2	1	1	LOC_Os10g42420.1	GTPase-activating protein, putative, expressed	S6(Phospho)	1743.81	24h specific	Unchanged	0
GPQLPPTPGPR	33	1	1	LOC_Os05g48630.2	expressed protein	T7(Phospho)	1196.58	24h specific	-1.16689	0
YNVTSPQVDTR	4	1	1	LOC_Os10g26520.1	protein kinase domain containing protein, expressed	S5(Phospho)	1359.6	24h specific	Unchanged	0
VASEATDVGR	2	1	1	LOC_Os01g69900.1	CBS domain-containing protein, putative, expressed	S3(Phospho)	1084.47	24h specific	Unchanged	0
HDSEEPEDLSPPR	4	2	1	LOC_Os08g08080.2	BUD13, putative, expressed	S10(Phospho)	1587.63	24h specific	Unchanged	0
QGNQEGQMTAETGTYR	3	3	1	LOC_Os08g01270.3	protein kinase family protein, putative, expressed	T9(Phospho)	1850.74	24h specific	Unchanged	0
AEPPSQSPAQTPPQAAQQQQQGPGESAR	4	1	1	LOC_Os05g06290.1	expressed protein	N-Term(Acetyl); S7(Phospho)	2993.35	24h specific	Unchanged	0
HPEYFADSPSAGMAPAAR	2	1	1	LOC_Os09g26180.1	transcription initiation factor TFIID subunit 10, putative, expressed	S8(Phospho)	1954.82	24h specific	Unchanged	0
GLAAAATVERPR	2	1	1	LOC_Os07g09800.1	expressed protein	T7(Phospho)	1291.66	24h specific	Unchanged	0
QGSYGVELVR	2	1	1	LOC_Os02g48640.1	expressed protein	S3(Phospho)	1187.55	24h specific	Unchanged	0
TSPGSSPASVAAAPGGLDAVR	4	1	1	LOC_Os02g45110.1	MT-A70 domain containing protein, expressed	T1(Phospho)	1947.92	24h specific	Unchanged	0
ANSIEVSILK	3	2	1	LOC_Os09g33470.1	mitochondrial carrier protein, putative, expressed	S3(Phospho)	1153.59	24h specific	Unchanged	0
ESSSPEMDEAAAEK	7	1	1	LOC_Os11g42490.1	retrotransposon protein, putative, unclassified, expressed	S3(Phospho)	1560.58	24h specific	Unchanged	0
SPIKSPVR	2	2	2	LOC_Os05g35530.1 ;LOC_Os01g65330.1	expressed protein	S5(Phospho)	963.502	24h specific	Unchanged	1
LSSSPHGIPTGSSPVGSVPK	3	2	1	LOC_Os01g16110.2	la domain containing protein, putative, expressed	S4(Phospho); T10(Phospho)	2050.92	24h specific	Unchanged	0
ELNLLDTGCSTPQREEQHKD	6	1	1	LOC_Os02g54910.1	atATG18b, putative, expressed	C9(Carbamidomethyl); T11(Phospho)	2450.07	24h specific	Unchanged	2
LVYTNDQGEIVK	3	3	2	LOC_Os06g01850.1 ;LOC_Os02g01340.2	ferredoxin--NADP reductase, chloroplast precursor, putative, expressed	T4(Phospho)	1458.69	24h specific	Unchanged	0
AAAAAAGLGSGGGGGGGSVHGSPDIR	3	1	1	LOC_Os04g59000.1	protein kinase family protein, putative, expressed	S18(Phospho)	2187	24h specific	Unchanged	0
AELPSDDNQAK	3	1	1	LOC_Os04g42320.1	AT hook motif family protein, expressed	S5(Phospho)	1267.52	24h specific	Unchanged	0
TLDAHIEEQFGSGR	2	1	1	LOC_Os02g28810.1	ribosomal protein, putative, expressed	S12(Phospho)	1639.72	24h specific	Unchanged	0
LDSSSLSPPK	3	5	1	LOC_Os03g16130.4	CAMK_CAMK_like_ULKh_APGy.2 - CAMK includes calcium/calmodulin depedent protein kinases, expressed	S7(Phospho)	1110.51	24h specific	Unchanged	0
FGTDMSPDAK	3	2	1	LOC_Os03g30570.2	protein of unknown function DUF1675 domain containing protein, expressed	S6(Phospho)	1148.43	24h specific	Unchanged	0
GGSPQDSQTPGR	4	2	1	LOC_Os03g43800.2	DIRP family protein, putative, expressed	S3(Phospho)	1266.51	24h specific	Unchanged	0
DPDEENSAAPADR	4	1	1	LOC_Os02g48480.1	expressed protein	S7(Phospho)	1466.55	24h specific	Unchanged	0
SQSFACMSEVR	4	2	1	LOC_Os05g44900.1	expressed protein	S3(Phospho); C6(Carbamidomethyl)	1381.53	24h specific	Unchanged	0
GRLPISSSPDAAEDNDNFR	10	1	1	ChrSy.fgenesh.mRNA.49	#N/A	S8(Phospho)	2140.93	24h specific	Unchanged	1
GSEVAGGHDDLSPPRK	3	2	1	LOC_Os08g08080.2	BUD13, putative, expressed	S12(Phospho)	1701.76	24h specific	Unchanged	1
SQEVVNPK	3	1	1	LOC_Os03g13800.1	ribosomal protein L7Ae, putative, expressed	N-Term(Acetyl); S1(Phospho)	1022.46	24h specific	Unchanged	0
MLEHSESATEK	4	1	1	LOC_Os03g56900.1	reticulon domain containing protein, putative, expressed	T9(Phospho)	1341.54	24h specific	Unchanged	0
QNRPSESPVTPSR	4	1	1	LOC_Os04g41500.2	expressed protein	S7(Phospho)	1534.71	24h specific	Unchanged	0
GSMFADGGAPESPK	4	2	1	LOC_Os02g05470.2	CCT motif family protein, expressed	S12(Phospho)	1430.57	24h specific	Unchanged	0
SQSFDGPRD	3	2	1	LOC_Os01g72690.1	NAD kinase, putative, expressed	S3(Phospho)	1088.41	24h specific	Unchanged	1
LKSSIFDKEER	2	1	1	LOC_Os11g42000.1	FRA10AC1, putative, expressed	S3(Phospho)	1431.69	24h specific	Unchanged	2
NQHLLSPR	3	1	1	LOC_Os01g60700.1	serine/threonine-protein kinase NAK, putative, expressed	S6(Phospho)	1044.5	24h specific	Unchanged	0
TNINDTPMDESQASDEAR	5	1	1	LOC_Os08g25080.1	expressed protein	S14(Phospho)	2073.81	24h specific	Unchanged	0
VAGAAAELLHAASQYGK	3	1	1	LOC_Os03g11220.1	keratin, type I cytoskeletal 9, putative, expressed	S13(Phospho)	1736.84	24h specific	Unchanged	0
MDLSAVPSSYCSGQLDPNK	2	1	1	LOC_Os04g51390.2	aldose 1-epimerase, putative, expressed	C11(Carbamidomethyl); S12(Phospho)	2148.9	24h specific	Unchanged	0
IAVSPGTEGTSSPLTLHGR	6	1	1	LOC_Os08g44860.1	aminopeptidase, putative, expressed	S4(Phospho)	1959.96	24h specific	Unchanged	0
FRSPSPMSSPNPR	2	1	1	LOC_Os03g60110.1	KH domain containing protein, putative, expressed	S3(Phospho); S5(Phospho)	1619.65	24h specific	Unchanged	1
LSGIVGVPTSK	5	1	1	LOC_Os07g08030.1	ribose-5-phosphate isomerase A, putative, expressed	S2(Phospho)	1137.59	24h specific	Unchanged	0
AMDATWMQELNIQRPPTPTR	2	2	1	LOC_Os05g05240.2	serine/threonine protein phosphatase, putative, expressed	T19(Phospho)	2436.12	24h specific	Unchanged	0
LNSFYISHNR	4	1	1	LOC_Os08g14950.1	receptor-like protein kinase 2 precursor, putative, expressed	S3(Phospho)	1330.6	24h specific	Unchanged	0
GPTHLESFSAK	3	1	1	LOC_Os05g37500.1	expressed protein	S7(Phospho)	1253.56	24h specific	Unchanged	0
AGSVTSDVPSSLASDR	4	2	1	LOC_Os01g53000.2	trehalose synthase, putative, expressed	S10(Phospho); S11(Phospho)	1708.68	24h specific	Unchanged	0
FEETLYGSSR	2	1	1	LOC_Os04g16680.1	fructose-1,6-bisphosphatase, putative, expressed	S8(Phospho)	1268.52	24h specific	Unchanged	0
QDSFGVELVR	3	1	1	LOC_Os02g48640.1	expressed protein	S3(Phospho)	1229.56	24h specific	Unchanged	0
SPLLGPVPVR	3	4	1	LOC_Os01g62810.2	regulator of chromosome condensation, putative, expressed	S1(Phospho)	1114.6	24h specific	Unchanged	0
KVMPDLPLEDGDSHHK	3	1	1	LOC_Os09g24924.1	transporter family protein, putative, expressed	S13(Phospho)	1897.86	24h specific	2.30287	1
SPGLHVLSHGADLAPTLAR	3	1	1	LOC_Os01g08750.1	expressed protein	S1(Phospho)	1992.01	24h specific	Unchanged	0
EGESSEEEEHVSAK	3	1	1	LOC_Os04g42320.1	AT hook motif family protein, expressed	S4(Phospho); S5(Phospho)	1706.59	24h specific	Unchanged	0
KPPSDGSDDEEEEQEDWR	4	2	1	LOC_Os08g36480.1	nitrate reductase, putative, expressed	S7(Phospho)	2227.83	24h specific	Unchanged	0
KASSHASMAAAAADPDDFDLTR	12	1	1	LOC_Os04g35280.1	neutral/alkaline invertase, putative, expressed	S4(Phospho); M8(Oxidation)	2343.99	24h specific	Unchanged	1
AGGGGGGGSPSPVAASAAPVQVR	4	1	1	LOC_Os08g12680.1	zinc finger domain, LSD1 subclass family protein, expressed	N-Term(Acetyl); S9(Phospho)	2028.95	24h specific	Unchanged	0
KTDDQLEDDREACSGTEEGHSAK	4	2	1	LOC_Os03g43800.2	DIRP family protein, putative, expressed	C13(Carbamidomethyl); S14(Phospho)	2658.06	24h specific	Unchanged	2
APSLAEEYSLPPQEAPVEK	5	1	1	LOC_Os03g27290.1	cytochrome c oxidase subunit, putative, expressed	S9(Phospho)	2135.01	24h specific	Unchanged	0
FHRFSFEETTATLHLK	2	1	1	LOC_Os03g62620.3	late embryogenesis abundant protein, putative, expressed	S5(Phospho)	2043.97	24h specific	Unchanged	1
AQDHAEQVGGWAHSFRQ	3	3	1	LOC_Os01g62430.3	C2 domain containing protein, putative, expressed	S14(Phospho)	2003.86	24h specific	Unchanged	1
EMSFDLDDK	3	1	1	LOC_Os07g11110.1	NAD dependent epimerase/dehydratase family protein, putative, expressed	S3(Phospho)	1179.43	24h specific	-1.48155	0
SAPAFIELDTK	2	4	2	LOC_Os10g21266.1 ;LOC_Os06g39740.1	ATP synthase subunit beta, putative	S1(Phospho)	1271.6	24h specific	Unchanged	0
SKDDSSDVPAAEAPAK	7	1	1	LOC_Os03g10100.1	transporter family protein, putative, expressed	S1(Phospho)	1667.72	24h specific	11.9591	1
MSASIGNVK	2	1	1	LOC_Os09g24440.1	expressed protein	S2(Phospho)	986.44	24h specific	Unchanged	0
SFNHPDGASGHIR	3	1	1	LOC_Os01g56190.1	HVT1, putative, expressed	S1(Phospho)	1474.62	24h specific	Unchanged	0
GGWDSDGEDR	4	2	1	LOC_Os03g61220.2	DEAD-box ATP-dependent RNA helicase 3, putative, expressed	S5(Phospho)	1173.39	24h specific	Unchanged	0
ENHRSPGYYDGR	3	5	1	LOC_Os12g17600.1	ribulose bisphosphate carboxylase small chain, chloroplast precursor, putative, expressed	S5(Phospho)	1530.61	24h specific	Unchanged	1
LYEHGATPATTR	3	1	1	LOC_Os06g10790.1	lectin-like receptor kinase, putative, expressed	T10(Phospho)	1396.63	24h specific	Unchanged	0
DTVAPAADEHVASSTKSDTENVDVAPVQQPELR	20	1	1	LOC_Os05g50480.1	protein of unknown function DUF1296 domain containing protein, expressed	T15(Phospho); S17(Phospho)	3636.63	24h specific	Unchanged	1
ESFTTSPLR	3	2	1	LOC_Os01g58400.2	zinc finger C3HC4 type family protein, putative, expressed	S6(Phospho)	1117.49	24h specific	Unchanged	0
TINESMDELSSQSK	5	1	1	LOC_Os05g47560.1	serine/threonine-protein kinase SNT7, chloroplast precursor, putative, expressed	T1(Phospho); M6(Oxidation)	1664.67	24h specific	Unchanged	0
VSEQSIDECK	3	1	1	LOC_Os02g52390.1	M16 domain containing zinc peptidase, putative, expressed	S5(Phospho); C9(Carbamidomethyl)	1274.5	24h specific	Unchanged	0
MISSLAGHSSVK	4	1	1	LOC_Os12g44130.1	expressed protein	S3(Phospho)	1296.6	24h specific	Unchanged	0
ADASPGADEGVTLIQELEDAVLK	5	1	1	LOC_Os05g05230.1	expressed protein	S4(Phospho)	2421.15	24h specific	Unchanged	0
YDSMLGTFK	3	1	1	LOC_Os03g03720.1	glyceraldehyde-3-phosphate dehydrogenase, putative, expressed	T7(Phospho)	1141.46	24h specific	Unchanged	0
KVLSTVEK	3	1	1	LOC_Os01g40310.1	expressed protein	T5(Phospho)	983.52	24h specific	-1.42838	1
FVPGISKSQEFDTK	5	1	1	LOC_Os05g35530.1	expressed protein	S8(Phospho)	1662.78	24h specific	Unchanged	1
YAHALSQSSLAAK	7	1	1	LOC_Os05g19970.1	ZOS5-06 - C2H2 zinc finger protein, expressed	S6(Phospho)	1426.68	24h specific	Unchanged	0
LSSDPVGIR	2	1	1	LOC_Os05g39390.1	outer membrane protein, OMP85 family protein, expressed	S3(Phospho)	1023.49	24h specific	Unchanged	0
GLAASQEDLDR	2	1	1	LOC_Os11g38260.1	PAP fibrillin family domain containing protein, expressed	S5(Phospho)	1254.54	24h specific	Unchanged	0
VYSGIDLSK	3	3	1	LOC_Os07g05610.4	zinc ion binding protein, putative, expressed	S3(Phospho)	1061.49	24h specific	Unchanged	0
AEESATLDAPPPLERSPQR	3	1	1	LOC_Os02g02810.1	expressed protein	N-Term(Acetyl); S16(Phospho)	2186.02	24h specific	Unchanged	1
AATADFGGKSFVR	3	1	1	LOC_Os07g38420.1	pre-mRNA-splicing factor, putative, expressed	S10(Phospho)	1406.65	24h specific	Unchanged	1
SGSAPPTIEGSLNAISGLLR	4	2	1	LOC_Os01g62650.2	pumilio-family RNA binding protein, putative, expressed	S3(Phospho)	2020.02	24h specific	Unchanged	0
QVSVDVPDVR	4	4	1	LOC_Os06g45820.4	OsFtsH2 FtsH protease, homologue of AtFtsH2/8, expressed	S3(Phospho)	1193.56	24h specific	Unchanged	0
GRPPPQQHRPSSGGGGGGGSGDLASSAK	6	1	1	LOC_Os03g11220.1	keratin, type I cytoskeletal 9, putative, expressed	S12(Phospho)	2639.21	24h specific	Unchanged	0
TIHGLQPAATAAVFR	5	1	1	LOC_Os07g09340.1	plasma membrane ATPase, putative, expressed	T1(Phospho)	1632.83	24h specific	Unchanged	0
LVESLSDQDFR	4	1	1	LOC_Os04g26910.1	oxidoreductase, aldo/keto reductase family protein, putative, expressed	S6(Phospho)	1388.61	24h specific	Unchanged	0
SSFSYTPSR	8	1	1	LOC_Os03g17950.1	expressed protein	S1(Phospho)	1111.45	24h specific	Unchanged	0
GSEVAGGHDDLSPPR	8	2	1	LOC_Os08g08080.2	BUD13, putative, expressed	S12(Phospho)	1573.67	24h specific	Unchanged	0
FAGATISEQDEDSEAHSESVSLGGQR	4	1	1	LOC_Os02g48010.1	nuclear matrix constituent protein 1-like, putative, expressed	S13(Phospho)	2787.18	24h specific	1.53794	0
AAQDSSEPSSGSVVK	3	3	1	LOC_Os01g55570.4	expressed protein	S10(Phospho)	1528.66	24h specific	Unchanged	0
VNSSVDKTPQSQHILALPAR	2	1	1	LOC_Os08g08240.1	transposon protein, putative, unclassified, expressed	S3(Phospho)	2241.14	24h specific	Unchanged	1
KLSLDASSSDSR	4	1	1	LOC_Os03g24180.1	pleckstrin homology domain-containing protein, putative, expressed	S3(Phospho)	1345.6	24h specific	Unchanged	1
MVSYIDQEGGDQFR	4	1	1	LOC_Os01g52550.1	ABC transporter, ATP-binding protein, putative, expressed	S3(Phospho)	1724.7	24h specific	Unchanged	0
SVDADGEDGAGDGSSHPSDSASASGASWR	5	1	1	LOC_Os01g16670.1	BSD domain-containing protein, putative, expressed	S14(Phospho)	2815.08	24h specific	Unchanged	0
SLAGDLTDPEMAQPYMK	4	1	1	LOC_Os03g12590.1	coatomer subunit gamma-1, putative, expressed	S1(Phospho)	1946.83	24h specific	Unchanged	0
AMSFGIPDVALGLVMGFVEDPWDR	7	1	1	LOC_Os03g15880.1	coronatine-insensitive protein, putative, expressed	S3(Phospho)	2702.24	24h specific	Unchanged	0
RVPSPCLPPIGVK	4	2	1	LOC_Os05g01910.1	pumilio-family RNA binding protein, putative, expressed	S4(Phospho); C6(Carbamidomethyl)	1499.78	24h specific	Unchanged	1
GVSLVLHGASGLPHELVK	3	1	1	LOC_Os06g14740.1	NAD binding domain of 6-phosphogluconate dehydrogenase containing protein, expressed	S10(Phospho)	1893	24h specific	Unchanged	0
SPPPDSDGSPPHR	2	1	1	LOC_Os12g38430.1	SR repressor protein, putative, expressed	S1(Phospho); S6(Phospho); S9(Phospho)	1585.52	24h specific	Unchanged	0
LLAHLGFNPPQEQTSSSTDELNR	4	1	1	LOC_Os07g46370.1	WD domain, G-beta repeat domain containing protein, expressed	S16(Phospho)	2634.22	24h specific	Unchanged	0
TLDLIGVQPPSPKPK	2	1	1	LOC_Os03g19760.1	HAD-superfamily hydrolase, subfamily IA, variant 3 containing protein, expressed	S11(Phospho)	1669.89	24h specific	Unchanged	0
SLSLGNMLHK	3	1	1	LOC_Os07g01550.1	leucine rich repeat domain containing protein, putative, expressed	S3(Phospho)	1179.56	24h specific	Unchanged	0
QLSLEPVYTPR	3	2	1	LOC_Os02g39560.2	non-receptor tyrosine kinase spore lysis A, putative, expressed	S3(Phospho)	1382.67	24h specific	Unchanged	0
IIMQSFSDR	5	1	1	LOC_Os03g15033.1	expressed protein	S5(Phospho)	1176.51	24h specific	Unchanged	0
RPSSPAPEQEPAGQLR	4	1	1	LOC_Os06g04140.1	expressed protein	S4(Phospho)	1799.84	24h specific	Unchanged	0
NASSSTGNITLSVTK	3	2	1	LOC_Os01g31690.1	oxygen-evolving enhancer protein 1, chloroplast precursor, putative, expressed	S5(Phospho)	1559.73	24h specific	Unchanged	0
SQSVWGQLSDGGDTSGR	2	2	2	LOC_Os03g57854.1 ;LOC_Os07g07270.1	MBTB3 - Bric-a-Brac, Tramtrack, Broad Complex BTB domain with Meprin and TRAF Homology MATH domain, expressed	S9(Phospho)	1816.75	24h specific	Unchanged	0
TLHPSVHGGILAR	2	2	1	LOC_Os08g10570.2	bifunctional purine biosynthesis protein purH, putative, expressed	S5(Phospho)	1437.74	24h specific	Unchanged	0
VRSVQFGQK	3	3	1	LOC_Os05g30530.1	40S ribosomal protein S4, putative, expressed	S3(Phospho)	1128.56	24h specific	Unchanged	1
IAHIPKPEASLDSLSFK	2	1	1	LOC_Os05g50710.1	late embryogenesis abundant protein, putative, expressed	S15(Phospho)	1932.99	24h specific	Unchanged	0
TLSSAGTEPTAR	3	3	1	LOC_Os03g44830.3	OsRhmbd9 - Putative Rhomboid homologue, expressed	S3(Phospho)	1270.57	24h specific	Unchanged	0
NSLNISMR	5	2	2	LOC_Os02g46090.1 ;LOC_Os04g49510.1	CAMK_CAMK_like.15 - CAMK includes calcium/calmodulin depedent protein kinases, expressed	S6(Phospho); M7(Oxidation)	1030.44	24h specific	Unchanged	0
KPPTPVR	3	1	1	LOC_Os03g16800.1	clathrin assembly protein, putative, expressed	T4(Phospho)	874.456	24h specific	Unchanged	0
LTPTKGSPSPDLR	3	1	1	LOC_Os09g38090.1	expressed protein	S7(Phospho); S9(Phospho)	1528.68	24h specific	Unchanged	1
AASPSPGPSPPPPPPPAQLK	8	2	1	LOC_Os10g30880.2	expressed protein	S3(Phospho)	1969.98	24h specific	Unchanged	0
SITPPADR	3	1	1	LOC_Os08g29650.1	RNA recognition motif containing protein, expressed	T3(Phospho)	936.419	24h specific	Unchanged	0
KASPAPESVVLHIDHLSR	3	2	1	LOC_Os01g72890.2	transposon protein, putative, CACTA, En/Spm sub-class, expressed	S3(Phospho)	2036.03	24h specific	Unchanged	1
LVTASSSASRTTTSR	6	1	1	LOC_Os02g49680.1	arsenate reductase, putative, expressed	T3(Phospho); S5(Phospho); S6(Phospho)	1764.7	24h specific	-1.37419	1
KLSQTNVSEDEHVIIPAHLR	4	2	1	LOC_Os03g29750.2	expressed protein	S3(Phospho)	2366.19	24h specific	Unchanged	1
SPDEITGPYKDDPAPTSFVPAAGYHK	2	1	1	LOC_Os01g32080.1	thiamine pyrophosphate enzyme, C-terminal TPP binding domain containing protein, expressed	S1(Phospho)	2840.29	24h specific	Unchanged	1
VLSSIFSSLAAEQAR	3	2	1	LOC_Os12g03340.1	protein of unknown function, DUF618 domain containing protein, expressed	S7(Phospho)	1658.82	24h specific	Unchanged	0
ATQTVEDSSRPGPR	3	2	1	LOC_Os04g16848.1	photosystem II reaction center protein H, putative	N-Term(Acetyl); T4(Phospho)	1622.72	24h specific	Unchanged	0
QWSPYHR	3	1	1	LOC_Os09g28220.1	NFKB, putative, expressed	S3(Phospho)	1053.43	24h specific	Unchanged	0
TFQGPPHGIQVER	4	3	2	LOC_Os12g10580.1 ;LOC_Os10g21268.1	ribulose bisphosphate carboxylase large chain precursor, putative	T1(Phospho)	1545.73	24h specific	Unchanged	0
GNPPHVASVSSPSLPSAPPGALAGGR	3	1	1	LOC_Os06g44150.1	CorA-like magnesium transporter protein, putative, expressed	S10(Phospho)	2460.21	24h specific	Unchanged	0
VSPNTSPPLLSSPK	5	1	1	LOC_Os09g33510.1	hydroxyproline-rich glycoprotein family protein, putative, expressed	S2(Phospho); S6(Phospho); S12(Phospho)	1663.68	24h specific	Unchanged	0
HIIEEVINSMSDDEEGEEDNAEDDKDK	6	1	1	LOC_Os01g70020.1	DEK C terminal domain containing protein, expressed	M10(Oxidation); S11(Phospho)	3201.26	24h specific	1.72532	1
SISAEGLHSLR	2	1	1	LOC_Os02g55560.1	protein phosphatase 2C, putative, expressed	S3(Phospho)	1249.6	24h specific	Unchanged	0
LTEGCSFR	2	1	1	LOC_Os04g27860.1	40S ribosomal protein S27, putative	C5(Carbamidomethyl); S6(Phospho)	1049.41	24h specific	Unchanged	0
EGTEAGHASRSPTEELLDR	3	1	1	LOC_Os09g33510.1	hydroxyproline-rich glycoprotein family protein, putative, expressed	S9(Phospho)	2134.95	24h specific	Unchanged	1
YPAHTASAAEEEEASET	4	1	1	LOC_Os04g32650.1	tRNA synthetase class II core domain containing protein, expressed	S15(Phospho)	1872.72	24h specific	Unchanged	0
SPNLESHIK	3	1	1	LOC_Os04g57300.1	phosphatidylinositol 3- and 4-kinase family protein, putative, expressed	S1(Phospho)	1104.51	24h specific	Unchanged	0
TKDFLSK	2	1	1	LOC_Os01g50100.1	ABC transporter, ATP-binding protein, putative, expressed	T1(Phospho)	918.434	24h specific	2.44721	1
VVGQFSSAESR	3	1	1	LOC_Os03g55820.1	thioredoxin, putative, expressed	S10(Phospho)	1246.55	24h specific	Unchanged	0
VMHASSVHSPR	5	3	1	LOC_Os03g27019.5	expressed protein	S6(Phospho)	1287.57	24h specific	Unchanged	0
SPPADSDGSPPHRR	2	3	1	LOC_Os02g15310.1	RNA recognition motif containing protein, expressed	S1(Phospho); S6(Phospho); S9(Phospho)	1715.6	24h specific	Unchanged	1
NPEVETSSSIHR	6	1	1	LOC_Os07g36420.1	proteasome inhibitor-related, putative, expressed	S8(Phospho)	1435.62	24h specific	Unchanged	0
LISQLDIR	2	2	1	LOC_Os12g10580.1	ribulose bisphosphate carboxylase large chain precursor, putative	S3(Phospho)	1037.54	24h specific	Unchanged	0
LDSSGPSPSPSPTAAAAAAPVLVLSNSGKR	2	1	1	LOC_Os03g17240.1	ankyrin repeat-containing protein, putative, expressed	S27(Phospho)	2885.45	24h specific	Unchanged	1
SYTNLLDLAAGNFEALGPAGGGR	4	1	1	LOC_Os05g44100.1	trehalose synthase, putative, expressed	S1(Phospho)	2344.1	24h specific	1.66542	0
IVGDSPQQQVVELHHHHQR	4	1	1	LOC_Os03g01170.1	transporter family protein, putative, expressed	S5(Phospho)	2324.11	24h specific	Unchanged	0
GQGDTDLETASSAPSSPR	8	3	1	LOC_Os11g01439.2	chloroplast unusual positioning protein, putative, expressed	S11(Phospho); S15(Phospho)	1935.74	24h specific	Unchanged	0
VHSGSVSPLHPR	3	2	1	LOC_Os04g47240.2	STE_MEKK_ste11_MAP3K.17 - STE kinases include homologs to sterile 7, sterile 11 and sterile 20 from yeast, expressed	S3(Phospho); S5(Phospho)	1432.61	24h specific	Unchanged	0
AQSMGDMSSLDFMR	3	1	1	LOC_Os12g32986.1	heat shock protein, putative, expressed	S3(Phospho)	1655.63	24h specific	Unchanged	0
ECSAPPMLPGEMR	2	1	1	LOC_Os10g39820.1	zinc knuckle domain containing protein, expressed	C2(Carbamidomethyl); S3(Phospho)	1554.63	24h specific	Unchanged	0
MLSIQLR	3	1	1	LOC_Os04g18090.1	histone H1, putative, expressed	S3(Phospho)	940.469	24h specific	Unchanged	0
YLRPLYSSLAR	5	1	1	LOC_Os03g60460.1	aminopeptidase, putative, expressed	S7(Phospho)	1418.72	24h specific	Unchanged	0
AADDLSSPAR	7	1	1	LOC_Os09g24250.1	ubiquitin carboxyl-terminal hydrolase domain containing protein, expressed	N-Term(Acetyl); S7(Phospho)	1124.46	24h specific	Unchanged	0
SASATAVLAAQDR	5	1	1	LOC_Os04g55810.1	expressed protein	S3(Phospho)	1340.62	24h specific	Unchanged	0
MSSSSDPDQEPTSPSAAGADGAQPR	14	1	1	LOC_Os02g44810.1	tRNA pseudouridine synthase family protein, putative, expressed	S13(Phospho)	2526.02	24h specific	Unchanged	0
SADGSVSTLLK	4	2	1	LOC_Os06g19660.2	WD domain, G-beta repeat domain containing protein, expressed	S1(Phospho)	1157.55	24h specific	Unchanged	0
SHNLSFKDYVSSLEEPIHQK	4	1	1	LOC_Os01g51890.1	endonuclease/exonuclease/phosphatase family domain containing protein, expressed	S5(Phospho)	2438.15	24h specific	Unchanged	1
DQLEGGGGAHGPEVVADEEVTSHR	6	1	1	LOC_Os10g31040.1	Citrate transporter protein, putative, expressed	S22(Phospho)	2526.08	24h specific	-1.76017	0
GLAYDISDDQQDITR	5	2	1	LOC_Os11g47970.1	AAA-type ATPase family protein, putative, expressed	S7(Phospho)	1789.77	24h specific	Unchanged	0
IPDHLTALSPAPVSLLPSSPPPPSSSR	5	1	1	LOC_Os12g42260.1	initiation factor 2 subunit family domain containing protein, expressed	S19(Phospho)	2800.44	24h specific	Unchanged	0
AGDRGDSPPPLPDHLR	7	1	1	LOC_Os07g37140.1	expressed protein	S7(Phospho)	1779.82	24h specific	Unchanged	1
LASIGLENTEANR	5	3	1	LOC_Os11g07020.1	fructose-bisphospate aldolase isozyme, putative, expressed	S3(Phospho)	1467.69	24h specific	Unchanged	0
DLPSQPTSPER	6	1	1	LOC_Os01g12280.1	hAT dimerisation domain-containing protein, putative, expressed	S8(Phospho)	1306.57	24h specific	Unchanged	0
NVSSENPPSHR	3	1	1	LOC_Os01g59850.1	GTPase-activating protein, putative, expressed	S3(Phospho)	1303.54	24h specific	Unchanged	0
SVGDLTAADLEGK	4	2	1	LOC_Os05g41640.1	phosphoglycerate kinase protein, putative, expressed	S1(Phospho)	1355.61	24h specific	Unchanged	0
VFSNNNQPHGAAFQHSHSYQDHK	5	3	1	LOC_Os02g48790.4	AML1, putative, expressed	S18(Phospho)	2730.16	24h specific	Unchanged	0
SIIPQQSFR	3	1	1	LOC_Os06g46366.1	zinc finger, C3HC4 type, domain containing protein, expressed	S7(Phospho)	1155.56	24h specific	Unchanged	0
SASILSR	6	1	1	LOC_Os10g41749.4	crcB-like protein, expressed	S3(Phospho)	813.387	24h specific	Unchanged	0
ALHPSPK	2	2	1	LOC_Os05g01540.2	serine/arginine repetitive matrix protein 1, putative, expressed	S5(Phospho)	829.397	24h specific	Unchanged	0
RSSILGVGSGAAAVLVDLLAPGAAGEFR	3	1	1	LOC_Os05g43460.1	DUF567 domain containing protein, putative, expressed	S3(Phospho)	2734.44	24h specific	Unchanged	1
VLVNIEQQSPDIAQGVHGHFTK	2	5	1	LOC_Os01g10940.1	S-adenosylmethionine synthetase 2, putative	S9(Phospho)	2497.24	24h specific	Unchanged	0
FRSENNAMR	3	1	1	LOC_Os08g30060.2	proton pump interactor, putative, expressed	S3(Phospho)	1204.49	24h specific	Unchanged	1
APSPSPPPPPR	4	1	1	LOC_Os02g57500.1	expressed protein	S3(Phospho)	1179.56	24h specific	Unchanged	0
GGDPVEEDVDICGNASPILIEK	5	4	1	LOC_Os02g38980.4	bromodomain domain containing protein, expressed	C12(Carbamidomethyl); S16(Phospho)	2407.08	24h specific	Unchanged	0
SVSPGNQVEGNNK	3	3	1	LOC_Os01g36860.3	DEAD-box ATP-dependent RNA helicase 40, putative, expressed	S3(Phospho)	1409.61	24h specific	Unchanged	0
DQQEIDEDSHRSPMEDEGHYEK	5	1	1	LOC_Os12g38970.1	VIP4, putative, expressed	S12(Phospho)	2754.06	24h specific	Unchanged	1
TISDELPQEPAK	10	1	1	LOC_Os02g39920.1	AT hook motif family protein, expressed	S3(Phospho)	1407.64	24h specific	Unchanged	0
VLGNVDTLHNILIPTLSVLSIAR	3	1	1	ChrSy.fgenesh.mRNA.86	#N/A	S17(Phospho)	2538.42	24h specific	Unchanged	0
TFEQAQSLGIPLSTLDDHPR	3	1	1	LOC_Os07g08030.1	ribose-5-phosphate isomerase A, putative, expressed	S7(Phospho)	2305.07	24h specific	Unchanged	0
STSLSFR	4	1	1	LOC_Os01g50100.1	ABC transporter, ATP-binding protein, putative, expressed	S5(Phospho)	877.383	24h specific	2.44721	0
DLEIGSPR	5	1	1	LOC_Os07g49460.3	response regulator receiver domain containing protein, expressed	S6(Phospho)	966.431	24h specific	Unchanged	0
GTSAEELESHVEDK	6	1	1	LOC_Os06g34710.1	expressed protein	S3(Phospho)	1610.66	24h specific	Unchanged	0
TSSAPPNLDEQKR	4	1	1	LOC_Os07g36940.1	eukaryotic translation initiation factor 4G, putative, expressed	S3(Phospho)	1522.69	24h specific	Unchanged	1
MVSPLLDLHADYDENSLPSPTR	4	1	1	LOC_Os11g31890.1	NLI interacting factor-like phosphatase, putative, expressed	S19(Phospho)	2550.16	24h specific	Unchanged	0
ASRDSDVNLSLK	4	3	1	LOC_Os03g15650.2	vacuolar sorting protein, putative, expressed	S5(Phospho)	1384.65	24h specific	Unchanged	1
FAESVSAPLSAPSGVAAAR	6	2	1	LOC_Os11g33120.2	respiratory burst oxidase, putative, expressed	S6(Phospho)	1867.91	24h specific	1.36796	0
GDRSPSLDGADDQMFDAFR	7	1	1	LOC_Os06g48530.1	ZOS6-09 - C2H2 zinc finger protein, expressed	S4(Phospho)	2179.87	24h specific	Unchanged	1
SGSSLQLSHTLR	6	1	1	LOC_Os03g49500.2	ethylene receptor, putative, expressed	S1(Phospho)	1365.66	24h specific	Unchanged	0
VIHDNFGIIEGLMTTVHAITATQK	4	4	1	LOC_Os08g03290.3	glyceraldehyde-3-phosphate dehydrogenase, putative, expressed	T22(Phospho)	2689.35	24h specific	Unchanged	0
SHDGDNVAADEDDDDDVQWQTDTSLEAAK	2	2	1	LOC_Os09g15770.1	CPuORF13 - conserved peptide uORF-containing transcript, expressed	S1(Phospho)	3242.27	24h specific	Unchanged	0
LPSVNEAIVVPTQVNYVGK	3	1	1	LOC_Os02g52390.1	M16 domain containing zinc peptidase, putative, expressed	S3(Phospho)	2107.08	24h specific	Unchanged	0
VLSDLGSHPR	4	1	1	LOC_Os03g63560.1	pentatricopeptide, putative, expressed	S3(Phospho)	1160.55	24h specific	Unchanged	0
AGSFSFK	3	1	1	LOC_Os03g51250.1	adenylyl cyclase-associated protein, putative, expressed	S3(Phospho)	823.34	24h specific	Unchanged	0
SGSTSPSLVR	8	1	1	LOC_Os02g57390.1	pumilio-family RNA binding protein, putative, expressed	S3(Phospho); S5(Phospho)	1150.46	24h specific	Unchanged	0
GDRSPSLDGADDQMFDAFR	5	1	1	LOC_Os06g48530.1	ZOS6-09 - C2H2 zinc finger protein, expressed	S4(Phospho); S6(Phospho)	2259.85	24h specific	Unchanged	1
VGSATNWAATWDDAAA	3	1	1	LOC_Os04g58280.2	stem-specific protein TSJT1, putative, expressed	S3(Phospho)	1686.68	24h specific	Unchanged	0
KTSPGSSPASVAAAPGGLDAVR	8	1	1	LOC_Os02g45110.1	MT-A70 domain containing protein, expressed	S3(Phospho); S6(Phospho)	2155.97	24h specific	Unchanged	1
DLFGSDNEDYVK	3	2	1	LOC_Os05g32580.2	glycine-rich protein, putative, expressed	S5(Phospho)	1481.59	24h specific	Unchanged	0
SKSFTSLAEATASPAAAANELAKPENPFNK	4	1	1	LOC_Os09g32330.1	expressed protein	S3(Phospho)	3142.51	24h specific	Unchanged	1
GSSFLAGNLSFSR	3	3	1	LOC_Os12g06810.2	WD domain, G-beta repeat domain containing protein, expressed	S10(Phospho)	1422.64	24h specific	Unchanged	0
VTIADSDLSSSTPNK	4	1	1	LOC_Os07g06740.2	CAMK_CAMK_like.31 - CAMK includes calcium/calmodulin depedent protein kinases, expressed	S6(Phospho)	1614.73	24h specific	Unchanged	0
KLTLQLDLEKPSLGDEKSPSER	6	3	1	LOC_Os07g38360.2	expressed protein	S18(Phospho)	2563.31	24h specific	Unchanged	2
LRSFGLYR	4	2	1	LOC_Os05g46340.1	expressed protein	S3(Phospho)	1091.54	24h specific	Unchanged	1
SFSGACFNCGESGHR	8	2	1	LOC_Os03g61220.2	DEAD-box ATP-dependent RNA helicase 3, putative, expressed	S1(Phospho); C6(Carbamidomethyl); C9(Carbamidomethyl)	1752.63	24h specific	Unchanged	0
DNVALPSDSFK	5	2	1	LOC_Os05g07130.2	6PF-2-K/Fru-2,6-P2ASE liver isozyme, putative, expressed	S9(Phospho)	1272.55	24h specific	Unchanged	0
INSTVESNEVSLSK	4	1	1	LOC_Os08g10580.1	expressed protein	S3(Phospho)	1586.73	24h specific	Unchanged	0
NPSINIVCVEPSESPVISGGSPGPHK	4	1	1	LOC_Os06g36840.1	cysteine synthase, putative, expressed	C8(Carbamidomethyl); S21(Phospho)	2738.29	24h specific	Unchanged	0
RDSSPPPPPSR	4	1	1	LOC_Os12g35030.1	plus-3 domain containing protein, expressed	S3(Phospho)	1272.57	24h specific	Unchanged	1
MDKPSADASFHLSDDPDASER	7	2	1	LOC_Os03g15920.2	expressed protein	S13(Phospho)	2370.96	24h specific	Unchanged	0
NNGSSIGSPGPGR	5	1	1	LOC_Os07g39560.3	RNA recognition motif containing protein, putative, expressed	S8(Phospho)	1279.55	24h specific	Unchanged	0
AAAALPSLEDVSPSHPNSDDEK	6	1	1	LOC_Os12g34330.1	protein binding protein, putative, expressed	S12(Phospho); S18(Phospho)	2409.99	24h specific	Unchanged	0
GGAPAEFQPSFR	7	3	1	LOC_Os02g34460.2	40S ribosomal protein S10, putative, expressed	S10(Phospho)	1343.58	24h specific	Unchanged	0
SPPREPEPEPVKEEEPEPDMNEIK	3	1	1	LOC_Os03g16800.1	clathrin assembly protein, putative, expressed	S1(Phospho); M20(Oxidation)	2898.28	24h specific	Unchanged	2
LKESFESSPR	11	1	1	LOC_Os07g27300.1	RNA-binding protein Luc7-like, putative, expressed	S7(Phospho)	1259.57	24h specific	Unchanged	1
RRDDYSASPQR	4	3	1	LOC_Os02g15310.1	RNA recognition motif containing protein, expressed	S6(Phospho); S8(Phospho)	1510.58	24h specific	Unchanged	2
CVLVESSSPR	6	2	1	LOC_Os06g39344.2	enoyl-CoA hydratase/isomerase family protein, putative, expressed	C1(Carbamidomethyl); S7(Phospho)	1213.53	24h specific	Unchanged	0
TAAEGDATPLFQPSPTQEAAVLPITVPHPHGWR	6	1	1	LOC_Os09g36890.2	hydroxyproline-rich glycoprotein family protein, putative, expressed	S14(Phospho)	3571.75	24h specific	Unchanged	0
SQSATGSLHGAQHNPVAADILR	6	1	1	LOC_Os07g49270.1	AMP deaminase, putative, expressed	S3(Phospho)	2310.1	24h specific	Unchanged	0
TVDGPSSKDWR	4	7	2	LOC_Os08g03290.3 ;LOC_Os04g40950.2	glyceraldehyde-3-phosphate dehydrogenase, putative, expressed	S6(Phospho)	1327.57	24h specific	Unchanged	1
SADKQAVEDEGNTTPVPDTVQVGSSPK	3	1	1	LOC_Os01g54100.1	CK1_CaseinKinase_1a.2 - CK1 includes the casein kinase 1 kinases, expressed	S1(Phospho)	2836.29	24h specific	Unchanged	1
RPQSPPSLPAEVVPAFAPPESEDEESWVWSQIK	4	1	1	LOC_Os05g45710.1	serine acetyltransferase protein, putative, expressed	S4(Phospho)	3769.79	24h specific	Unchanged	0
AFSGLGGLGVDEPAMVSALAK	4	1	1	LOC_Os05g31750.1	annexin, putative, expressed	S3(Phospho); M15(Oxidation)	2086	24h specific	Unchanged	0
LLSEEISFQK	2	1	1	LOC_Os05g48500.3	expressed protein	S7(Phospho)	1273.61	24h specific	Unchanged	0
VLRPAEVGVTEGGPIEEEPEEKSDKSD	5	2	1	LOC_Os08g25090.1	co-chaperone GrpE protein, putative, expressed	S23(Phospho); S26(Phospho)	3056.35	24h specific	Unchanged	2
IGLATSPSTTAVQDR	7	1	1	LOC_Os01g67120.1	rhodanese-like domain containing protein, putative, expressed	S8(Phospho)	1596.77	24h specific	Unchanged	0
MPSAVGYQPTLSTEMGSLQER	4	5	2	LOC_Os10g21266.1 ;LOC_Os06g39740.1	ATP synthase subunit beta, putative	S3(Phospho); M15(Oxidation)	2378.04	24h specific	Unchanged	0
ALSHIGMNR	4	1	1	LOC_Os09g38090.1	expressed protein	S3(Phospho)	1078.49	24h specific	Unchanged	0
DGSLQLTTTQ	8	1	1	LOC_Os07g38120.1	CAMK_CAMK_like.34 - CAMK includes calcium/calmodulin depedent protein kinases, expressed	S3(Phospho)	1143.5	24h specific	Unchanged	0
AAPSPSLDAIFDSFKEPSAPDAPPKPK	4	1	1	LOC_Os12g36180.1	auxilin, putative, expressed	S13(Phospho)	2860.38	24h specific	Unchanged	1
GPLAISPTR	6	1	1	LOC_Os12g06890.1	OsNucAP3 - Putative Nucleoporin Autopeptidase homologue, expressed	S6(Phospho)	991.5	24h specific	Unchanged	0
ELDYLVGAVSSPK	7	2	1	LOC_Os05g41640.1	phosphoglycerate kinase protein, putative, expressed	S11(Phospho)	1457.69	24h specific	Unchanged	0
RSSFSVVR	3	1	1	LOC_Os05g04830.1	expressed protein	S3(Phospho)	1017.49	24h specific	Unchanged	1
AQGTAPSAGGGAAVPTPSAAAAVSTTTTTPPGTPR	3	1	1	LOC_Os09g20860.1	calmodulin-binding protein, putative, expressed	N-Term(Acetyl); T33(Phospho)	3199.53	24h specific	Unchanged	0
KNLSMVYNR	3	1	1	LOC_Os07g32880.1	ATP synthase gamma chain, putative, expressed	S4(Phospho); M5(Oxidation)	1220.55	24h specific	Unchanged	1
GQQQGLPGSSSPK	7	1	1	LOC_Os01g10690.1	POLD3 - Putative DNA polymerase delta complex subunit, expressed	S9(Phospho)	1350.61	24h specific	Unchanged	0
MVSLPVGRSPR	4	2	1	LOC_Os01g26940.1	transposon protein, putative, CACTA, En/Spm sub-class, expressed	S9(Phospho)	1278.64	24h specific	Unchanged	1
DRSPYMQHSR	3	3	1	LOC_Os02g07070.3	RNA recognition motif family protein, expressed	S3(Phospho)	1356.55	24h specific	Unchanged	1
KNPKPPPNPSPSSSPLAQTLASIR	5	2	1	LOC_Os02g15220.4	bromodomain containing protein, expressed	S10(Phospho); S13(Phospho)	2644.29	24h specific	Unchanged	1
KLLPGSVDG	5	1	1	LOC_Os02g49680.1	arsenate reductase, putative, expressed	S6(Phospho)	965.472	24h specific	-1.37419	1
WGSPDPYGR	4	1	1	LOC_Os03g16800.1	clathrin assembly protein, putative, expressed	S3(Phospho)	1114.44	24h specific	Unchanged	0
ASGSRSPPKF	8	1	1	LOC_Os03g03830.1	EF hand family protein, putative, expressed	S4(Phospho)	1113.51	24h specific	Unchanged	2
KDSELTNEDEKPIAPKPNDQVPEVSPDLGSPIK	5	1	1	LOC_Os03g26630.2	SAP domain containing protein, expressed	S30(Phospho)	3666.78	24h specific	Unchanged	1
RKPASPPR	3	2	1	LOC_Os01g72890.2	transposon protein, putative, CACTA, En/Spm sub-class, expressed	S5(Phospho)	988.509	24h specific	Unchanged	1
FEFEPVDKLDS	3	2	1	LOC_Os10g21268.1	ribulose bisphosphate carboxylase large chain precursor, putative, expressed	S11(Phospho)	1405.59	24h specific	Unchanged	1
RRDDYSASPPR	9	1	1	LOC_Os12g38430.1	SR repressor protein, putative, expressed	Y5(Phospho); S6(Phospho)	1479.58	24h specific	Unchanged	2
RRPDSPPIR	2	2	1	LOC_Os01g72890.2	transposon protein, putative, CACTA, En/Spm sub-class, expressed	S5(Phospho)	1173.59	24h specific	Unchanged	1
QQQAGGVGDGVSPGNVPVCYYGPGGRVPSSLERR	12	1	1	LOC_Os03g10030.1	membrane associated DUF588 domain containing protein, putative, expressed	C19(DeStreak); Y21(Phospho); S30(Phospho)	3679.65	24h specific	Unchanged	2
LHSSFSMK	2	1	1	LOC_Os03g10180.1	expressed protein	S6(Phospho)	1016.43	24h specific	Unchanged	0
TPSPPPR	3	5	1	LOC_Os03g14930.1	retrotransposon protein, putative, unclassified	S3(Phospho)	831.377	24h specific	Unchanged	0
HREESLSPSK	6	1	1	LOC_Os01g01150.2	RNA recognition motif, putative, expressed	S5(Phospho); S7(Phospho)	1329.53	24h specific	Unchanged	1
SITPPADR	5	1	1	LOC_Os08g29650.1	RNA recognition motif containing protein, expressed	S1(Phospho); T3(Phospho)	1016.39	24h specific	Unchanged	0
APTPRPPTPASLQPESPGVFFTAAAAAAPVGSSHR	7	2	1	LOC_Os07g36600.2	universal stress protein domain containing protein, putative, expressed	S16(Phospho)	3520.74	24h specific	Unchanged	0
TEPEVIRSPR	5	1	1	LOC_Os10g42420.1	GTPase-activating protein, putative, expressed	S8(Phospho)	1263.61	24h specific	Unchanged	1
NPDPSSPPHHGK	3	3	1	LOC_Os01g36860.3	DEAD-box ATP-dependent RNA helicase 40, putative, expressed	S6(Phospho)	1349.57	24h specific	Unchanged	0
RLSLSPFR	4	1	1	LOC_Os09g38090.1	expressed protein	S3(Phospho)	1055.54	24h specific	Unchanged	1
