# Supplementary material for: A comprehensive quantitative phosphoproteome analysis of rice in response to bacterial blight
Source: BMC Plant Biol. 2015 Jun 26;15:163. doi: 10.1186/s12870-015-0541-2 (PMC4482044; doi:10.1186/s12870-015-0541-2)
Supplement: Additional file 3: Table S3. — The comparison of mRNA abundance and phosphorylation intensity changes of DP proteins in response to Xoo infection. [file 12870_2015_541_MOESM3_ESM.xlsx]

## Sheet: Sheet1
Primer name	Sequence (5'-3')
01g43540F	GACTGGGATAAACTGGAAG
01g43540R	CACTGTAGATGTCACGGAAA
04g47300F	TTACTTCGTGCATTTCAACA
04g47300R	ATAGTCAATTCTCCCGTCCT
05g03430F	AGGGATAAATGGACGGGATG
05g03430R	CGCCGAACACGAGCAAGA
05g51830F	CAGGTGACAAGAAGGGTG
05g51830R	GAGTGAGATTGCAGAGCC
07g49330F	CTCGGGTCACATCATCCA
07g49330R	CTTCACATAACCACAGCCAC
09g19830F	TACATGGTGGTGGATTATTG
09g19830R	CTGTTGGCTGCGTATCGT
09g34060F	ATGCTTTGAATGACACCCTGAA
09g34060R	CATGGCCTGGTTGTTCTGG
09g37230F	GGTGTATTCAAGCTCCCT
09g37230R	ATCCAACGATATGTCCCT
ubquitinF	CACCCTGGCTGACTACAACA
ubquitinR	TTCTTCTTGCGGCAGTTGAC
