# Supplementary material for: A comprehensive quantitative phosphoproteome analysis of rice in response to bacterial blight
Source: BMC Plant Biol. 2015 Jun 26;15:163. doi: 10.1186/s12870-015-0541-2 (PMC4482044; doi:10.1186/s12870-015-0541-2)
Supplement: Additional file 4: Table S4. — The locus IDs of proteins used for the interaction network construction of DP kinases and phosphatases. [file 12870_2015_541_MOESM4_ESM.xlsx]

## Sheet: Sheet1
Supplemental Table 5. The locus ID of DP proteins in PPI analysis.
Locus ID	Abbreviation	Annotation
LOC_Os05g32600	CDKD1	cyclin-dependent kinase D-1, putative, expressed
LOC_Os06g06090	CGMC_MAPK	CGMC_MAPKCMGC_2_ERK.12 - CGMC includes CDA, MAPK, GSK3, and CLKC kinases, expressed
LOC_Os05g34950	CRLPK6	cysteine-rich receptor-like protein kinase 6 precursor, putative, expressed
LOC_Os06g10790	LLRK	lectin-like receptor kinase, putative, expressed
LOC_Os07g03890	LLRK7	lectin-like receptor kinase 7, putative
LOC_Os11g31890	NIL Phosphatase	NLI interacting factor-like phosphatase, putative, expressed
LOC_Os06g14750	P4P5 kinase	phosphatidylinositol-4-phosphate 5-Kinase family protein, putative, expressed
LOC_Os06g39600	PP2C	protein phosphatase 2C, putative, expressed
LOC_Os06g44210	PP2C	protein phosphatase 2C, putative, expressed
LOC_Os08g39100	PP2C	protein phosphatase 2C, putative, expressed
LOC_Os04g59000	protein kinase	protein kinase family protein, putative, expressed
LOC_Os06g43840	protein kinase	protein kinase domain containing protein, expressed
LOC_Os07g25680	protein kinase	protein kinase domain containing protein, expressed
LOC_Os08g01270	protein kinase	protein kinase family protein, putative, expressed
LOC_Os09g37230	protein kinase	protein kinase family protein, putative, expressed
LOC_Os10g26520	protein kinase	protein kinase domain containing protein, expressed
LOC_Os12g06670	protein kinase	protein kinase family protein, putative, expressed
LOC_Os05g05240	Protein Phosphatase	serine/threonine protein phosphatase, putative, expressed
LOC_Os08g14950	RLPK2	receptor-like protein kinase 2 precursor, putative, expressed
LOC_Os05g47560	SNT7	serine/threonine-protein kinase SNT7, chloroplast precursor, putative, expressed
LOC_Os09g03620	WARKL20	wall-associated receptor kinase-like 20 precursor, putative, expressed
This is the end of this table
