# Supplementary material for: A comprehensive quantitative phosphoproteome analysis of rice in response to bacterial blight
Source: BMC Plant Biol. 2015 Jun 26;15:163. doi: 10.1186/s12870-015-0541-2 (PMC4482044; doi:10.1186/s12870-015-0541-2)
Supplement: Additional file 5: Table S5. — Sequences of the primers used in this study. [file 12870_2015_541_MOESM5_ESM.xlsx]

## Sheet: DP peptides
Sequence	# PSMs	# Proteins	# Protein Groups	Protein Group Accessions	Annotation	TF	epigenetic	Modifications	MH+ [Da]	phosphoRS Isoform Probability	phosphoRS Site Probabilities	A6: Area	B6: Area	C6: Area	D6: Area	E6: Area	F6: Area	average 0h	average 24h	24h/0h	q-Value	PEP	phosphoRS Binomial Peptide Score	A2	IonScore A2	Exp Value A2	B2	IonScore B2	Exp Value B2	C2	IonScore C2	Exp Value C2	D2	IonScore D2	Exp Value D2	E2	IonScore E2	Exp Value E2	F2	IonScore F2	Exp Value F2	# Missed Cleavages
EGPGTSSSSPLPVK	4	1	1	LOC_Os07g37610.1	B3 DNA binding domain containing protein, putative, expressed	B3		S9(Phospho)	1422.65	0.248993	T(5): 0.4; S(6): 24.9; S(7): 24.9; S(8): 24.9; S(9): 24.9	0	1.03294e+07	1.11457e+07	0	0	0	7.15836e+06	0	0h specific	0	0.003458	182.053				High	32.24	0.081555	High	24.97	0.432096										0
SPQTVDTTR	3	1	1	LOC_Os07g48200.1	B3 DNA binding domain containing protein, putative, expressed	B3		S1(Phospho)	1084.47	1	S(1): 100.0; T(4): 0.0; T(7): 0.0; T(8): 0.0	0	4.19118e+06	5.46934e+06	0	3.19892e+06	0	3.22018e+06	0	0h specific	0.001	0.03416	139.344				High	22.96	0.445126	High	20.88	0.685521				High	12.87	4.66066				0
SSGGAGFDDDDGVAAR	4	3	1	LOC_Os09g29930.3	transcription factor BIM2, putative, expressed	bHLH		S2(Phospho)	1576.59	0.5	S(1): 50.0; S(2): 50.0	0	1.33751e+07	1.24436e+07	0	0	0	8.60623e+06	0	0h specific	0	3.192e-05	302.001				High	55.38	0.000336961	High	63.44	5.17209e-05										0
SSTPAAAAEQEHR	9	1	1	LOC_Os10g42430.1	transcription factor MYC7E, putative, expressed	bHLH		S1(Phospho)	1434.6	8.32683e-05	S(1): 0.0; S(2): 0.0; T(3): 100.0	0	1.08825e+07	0	0	7.93692e+06	9.40664e+06	0	5.78119e+06	24h specific	0	0.0001626	221.227				High	53.88	0.00052058	High	41.53	0.008697				High	48.72	0.00164556	High	26.21	0.302156	0
SAPSTLLAEFCDDFLPPAAAPR	6	1	1	LOC_Os08g39630.1	helix-loop-helix DNA-binding domain containing protein, expressed	bHLH		S1(Phospho); C11(Carbamidomethyl)	2426.12	0.0107938	S(1): 1.1; S(4): 1.1; T(5): 97.8	0	6.42226e+06	0	2.01116e+07	15595089	1.7879e+07	0	1.78619e+07	24h specific	0	4.22e-16	376.02				High	12.53	18.5859				High	94.9	1.01317e-07	High	28.9	0.403931	High	88.64	4.30151e-07	0
YRSAPSTLLAEFCDDFLPPAAAPR	4	1	1	LOC_Os08g39630.1	helix-loop-helix DNA-binding domain containing protein, expressed	bHLH		S3(Phospho); C13(Carbamidomethyl)	2745.28	0.0114893	Y(1): 97.7; S(3): 1.1; S(6): 0.0; T(7): 1.1	0	0	0	66805682	5.53085e+07	29969389	0	5.06945e+07	24h specific	0	4.22e-16	522.75										High	66.21	8.59918e-05	High	66.26	8.99996e-05	High	72.89	1.90916e-05	1
AEELVGASPGTEGMSSAEAK	4	1	1	LOC_Os09g34060.1	transcription factor RF2a, putative, expressed	bZIP		S8(Phospho)	2000.85	1	S(8): 100.0; T(11): 0.0; S(15): 0.0; S(16): 0.0	0	0	6.2832e+06	10094385	9.5768e+06	1.02585e+07	0	9.97657e+06	24h specific	0	1.759e-05	360.709							High	51.42	0.00152839	High	56.12	0.000514464	High	67.93	3.3888e-05	High	49.94	0.00218346	0
RVPEMGGGGGSASSGAGADER	4	1	1	LOC_Os01g07880.1	transcription factor HY5, putative, expressed	bZIP		S13(Phospho); S14(Phospho)	2064.78	0.901736	S(11): 9.8; S(13): 95.1; S(14): 95.1	5.24208e+06	0	4.52089e+06	0	0	0	3.25432e+06	0	0h specific	0.002	0.05955	101.231	High	7.22	32.6139				High	15.93	4.67783										1
DFGSMNMDELLR	4	6	1	LOC_Os06g10880.3	bZIP transcription factor, putative, expressed	bZIP		S4(Phospho)	1507.6	1	S(4): 100.0	0	1.18947e+06	0	4.28614e+06	3.57118e+06	4.36179e+06	0	4.07303e+06	24h specific	0	2.641e-09	269.627				High	34.25	0.0436911				High	41.99	0.00735179	High	57.46	0.000210791	High	49.98	0.00112668	0
GSLGSLNMITGK	4	3	1	LOC_Os12g13170.3	transcription factor, putative, expressed	bZIP		S5(Phospho)	1257.59	0.999998	S(2): 0.0; S(5): 100.0; T(10): 0.0	7.36787e+06	0	0	0	8.40742e+06	9.38006e+06	0	5.92916e+06	24h specific	0	3.576e-05	259.607	High	69.76	1.21693e-05										High	35.98	0.0290831	High	51.71	0.000767276	0
SGSMDGVNSPFEGESALSGGLPDYAK	8	1	1	LOC_Os12g06520.1	bZIP transcription factor domain containing protein, expressed	bZIP		S1(Phospho)	2652.13	0.5	S(1): 50.0; S(3): 50.0; S(9): 0.0; S(15): 0.0; S(18): 0.0; Y(24): 0.0	0	0	0	1.90443e+07	3.91866e+07	0	0	1.94103e+07	24h specific	0	4.123e-16	445.169										High	98.71	5.15263e-08	High	91.77	2.544e-07	High	29.03	0.477974	0
VSQPAEEDEMDFDSEEVEDEEEEEK	3	1	1	LOC_Os05g51830.1	ZOS5-12 - C2H2 zinc finger protein, expressed	C2H2		S14(Phospho)	3053.11	1	S(2): 0.0; S(14): 100.0	4.8972e+07	5.46218e+07	0	0	3.72803e+07	0	3.45313e+07	0	0h specific	0	0.000154	268.017	High	39.83	0.0199977	High	26.32	0.464125							High	24.98	0.63331				0
NLPADPDAEVIALSPK	2	2	1	LOC_Os04g47860.3	ZOS4-11 - C2H2 zinc finger protein, expressed	C2H2		S14(Phospho)	1729.84	1	S(14): 100.0	0	1.21157e+08	1.23045e+08	0	0	0	8.14004e+07	0	0h specific	0	0.001151	449.329				High	27.7	0.288871	High	27.73	0.299953										0
EGESSDEEETPAK	11	4	1	LOC_Os01g68160.5	ZOS1-22 - C2H2 zinc finger protein, expressed	C2H2		S4(Phospho)	1487.54	0.98734	S(4): 98.7; S(5): 1.3; T(10): 0.0	3.56524e+06	1.27801e+07	1.49705e+07	1.94664e+06	4.87388e+06	3137513	1.04386e+07	3.31935e+06	0.317987	0	0.0011	166.529	High	51.24	0.000755381	High	49.89	0.0012436	High	38.16	0.0185981	High	13.61	5.52665	High	19.82	1.28049	High	28.56	0.170174	0
NLPGTPDPDAEVIALSPGTLLATNR	3	1	1	LOC_Os07g39310.1	ZOS7-06 - C2H2 zinc finger protein, expressed	C2H2		S16(Phospho)	2612.31	1	T(5): 0.0; S(16): 100.0; T(19): 0.0; T(23): 0.0	0	0	0	1.90873e+07	2.35255e+07	1.50842e+07	0	1.92323e+07	24h specific	0	3.253e-12	385.816										High	52.14	0.00157256	High	64.11	0.00010123	High	58.53	0.000379181	0
RDSFITHR	5	11	6	LOC_Os02g45054.1 ;LOC_Os09g38340.3 ;LOC_Os08g44050.3 ;LOC_Os03g10140.1 ;LOC_Os04g47860.5 ;LOC_Os04g47860.3	ZOS2-15 - C2H2 zinc finger protein, expressed	C2H2		S3(Phospho)	1111.51	0.999907	S(3): 100.0; T(6): 0.0	0	2.64997e+07	0	53264622	4.47378e+07	6.25708e+07	0	5.35244e+07	24h specific	0.001	0.01309	180.018				High	26.3	0.246378				High	34.05	0.0413621	High	34.83	0.0349076	High	27.03	0.208258	1
LLLKSPAVSPSSSPK	2	1	1	LOC_Os05g03760.1	zinc finger family protein, putative, expressed	C3H		S5(Phospho); S9(Phospho); S13(Phospho)	1750.78	0.9991	S(5): 100.0; S(9): 100.0; S(11): 0.0; S(12): 0.0; S(13): 99.9	0	9.01378e+06	5.36413e+06	0	0	0	4.79263e+06	0	0h specific	0.007	0.0826	232.343				High	4.31	86.6652	High	9	29.333										1
AVNPSAVSVGMQPTVSSPR	5	1	1	LOC_Os05g03760.1	zinc finger family protein, putative, expressed	C3H		S17(Phospho)	1963.94	0.990215	S(5): 0.0; S(8): 0.0; T(14): 0.0; S(16): 1.0; S(17): 99.0	0	2.33874e+07	2.25128e+07	0	0	0	1.53001e+07	0	0h specific	0	2.378e-05	390.824				High	43.36	0.0146445	High	38.82	0.0414983										0
YSNADQGGMFSPSHK	4	2	1	LOC_Os03g49170.3	zinc finger family protein, putative, expressed	C3H		S11(Phospho)	1705.67	0.992624	Y(1): 0.0; S(2): 0.0; S(11): 99.3; S(13): 0.7	1.06621e+07	1.75007e+07	16475710	0	0	0	1.48795e+07	0	0h specific	0	2.681e-06	385.629	High	40.61	0.0108968	High	49.8	0.001222	High	40.15	0.0123606										0
YADQGGAAFSPTRK	3	1	1	LOC_Os12g33090.1	zinc finger family protein, putative, expressed	C3H		T12(Phospho)	1548.68	0.0104904	Y(1): 0.0; S(10): 99.0; T(12): 1.0	0	1.63543e+07	1.58996e+07	0	0	7.78644e+06	1.07513e+07	0	0h specific	0	0.0006805	287.29				High	43.94	0.00671464	High	66.57	3.59407e-05							High	35.81	0.0429847	1
GANEEGSSVNEDLNER	3	3	1	LOC_Os02g06584.2	zinc finger C-x8-C-x5-C-x3-H type family protein, expressed	C3H		S8(Phospho)	1799.71	0.991942	S(7): 0.8; S(8): 99.2	0	1.21496e+07	1.17326e+07	0	5.78716e+06	0	7.96073e+06	0	0h specific	0	4.593e-06	300.622				High	47.93	0.00308519	High	70.03	1.90033e-05				High	43.05	0.00923024				0
SQSFIDR	4	1	1	LOC_Os05g03760.1	zinc finger family protein, putative, expressed	C3H		S3(Phospho)	932.389	1	S(1): 0.0; S(3): 100.0	5.15272e+07	2.13094e+07	42375485	0	3.51667e+07	0	3.8404e+07	0	0h specific	0.001	0.02404	152.818	High	28.91	0.0985172	High	25.84	0.199762	High	25.06	0.239063				High	27.65	0.131678				0
LQSPGAQQTYGTSQQVDASAGNQGMLSPYR	6	3	1	LOC_Os01g68860.3	zinc finger C-x8-C-x5-C-x3-H type family protein, expressed	C3H		S3(Phospho)	3220.44	1	S(3): 100.0; T(9): 0.0; Y(10): 0.0; T(12): 0.0; S(13): 0.0; S(19): 0.0; S(27): 0.0; Y(29): 0.0	9.68032e+07	8.61119e+07	8.24337e+07	0	5.42375e+07	0	8.84496e+07	0	0h specific	0	3.345e-09	373.86	High	68.18	6.61742e-05	High	83.65	1.90019e-06	High	88.89	5.65038e-07				High	85.77	1.16534e-06				0
RGANEEGSSVNEDLNERSPNTAATK	6	3	1	LOC_Os02g06584.2	zinc finger C-x8-C-x5-C-x3-H type family protein, expressed	C3H		S18(Phospho)	2726.2	0.999989	S(8): 0.0; S(9): 0.0; S(18): 100.0; T(21): 0.0; T(24): 0.0	1.6723e+07	2.03562e+07	25495454	0	2.53007e+07	0	2.08582e+07	0	0h specific	0	0.001367	208.222	High	14.98	10.9888	High	15.03	10.9729	High	13.9	14.2216	High	9.36	40.0705	High	14.21	13.2077	High	13.71	14.7172	2
DKFSSGDEKEDHEK	5	3	1	LOC_Os02g06584.2	zinc finger C-x8-C-x5-C-x3-H type family protein, expressed	C3H		S5(Phospho)	1730.69	0.999877	S(4): 0.0; S(5): 100.0	8.10746e+06	3.09835e+07	3.16965e+07	1.12308e+07	0	0	2.35958e+07	0	0h specific	0	0.005487	263.725	High	0.71	121.857	High	22.32	0.842574	High	13.77	6.01515	High	12.28	8.62793							2
DQSVNQVTSPVAASEPVGSILPK	11	2	1	LOC_Os01g15460.3	zinc finger C-x8-C-x5-C-x3-H type family protein, expressed	C3H		S9(Phospho)	2403.19	0.999996	S(3): 0.0; T(8): 0.0; S(9): 100.0; S(14): 0.0; S(19): 0.0	6.46753e+07	8.9696e+07	5.16149e+07	16431512	0	4.27101e+07	6.86621e+07	1.97139e+07	0.287115	0	1.812e-06	337.742	High	50.93	0.0019083	High	57.46	0.000418532	High	43.82	0.00987591	High	37.81	0.0399206	High	42.79	0.0127401	High	52.13	0.00142861	0
DKFSSGDEKEDHEK	7	3	1	LOC_Os02g06584.2	zinc finger C-x8-C-x5-C-x3-H type family protein, expressed	C3H		S4(Phospho); S5(Phospho)	1810.66	1	S(4): 100.0; S(5): 100.0	1.15818e+08	88332804	1.48659e+08	0	4.40698e+07	6.32161e+07	1.17603e+08	3.5762e+07	0.30409	0	1.394e-11	485.306	High	6.2	22.0693	High	37.41	0.0165484	High	8.42	13.129				High	43.03	0.00455181	High	15.38	2.64093	2
SASFIASPR	14	4	1	LOC_Os11g28270.2	zinc finger C-x8-C-x5-C-x3-H type family protein, expressed	C3H		S3(Phospho); S7(Phospho)	1095.43	1	S(1): 0.0; S(3): 100.0; S(7): 100.0	301441868	349173716	331100288	1.64499e+08	151960991	1.41876e+08	327238624	1.52779e+08	0.466873	0	0.004674	324.887	High	38.34	0.0180995	High	41.21	0.0093204	High	44.88	0.0040197	High	40.88	0.0100685	High	41.96	0.00786442	High	40.96	0.00988469	0
GSFIPSPR	15	3	1	LOC_Os01g68860.3	zinc finger C-x8-C-x5-C-x3-H type family protein, expressed	C3H		S6(Phospho)	940.432	1	S(2): 0.0; S(6): 100.0	3.77058e+07	5.62419e+07	1.36451e+07	1.38536e+07	1.44122e+07	2.26078e+07	3.58643e+07	1.69578e+07	0.472833	0	0.001249	198.529	High	24.6	0.389385	High	24.57	0.340586	High	21.82	0.661604	High	23.43	0.452353	High	28.02	0.156893	High	28.76	0.148612	0
GANEEGSSVNEDLNERSPNTAATK	8	3	1	LOC_Os02g06584.2	zinc finger C-x8-C-x5-C-x3-H type family protein, expressed	C3H		S7(Phospho); S8(Phospho); S17(Phospho)	2730.04	0.973772	S(7): 100.0; S(8): 100.0; S(17): 97.4; T(20): 2.6; T(23): 0.0	4.76875e+07	5.53313e+07	5.02286e+07	3.6579e+07	3.94033e+07	0	5.10824e+07	2.53274e+07	0.495815	0	0.0006992	224.899	High	15.41	6.83094	High	15.58	6.47464	High	18.08	3.62618	High	19.04	2.84403	High	20.31	2.22302				1
MLAPVPAHSEVSPDNVSGR	9	2	1	LOC_Os11g28270.2	zinc finger C-x8-C-x5-C-x3-H type family protein, expressed	C3H		M1(Oxidation); S9(Phospho)	2058.94	0.999896	S(9): 100.0; S(12): 0.0; S(17): 0.0	0	9.09638e+06	2.32405e+06	24418110	24765471	3.77887e+07	3.80681e+06	2.89907e+07	7.6155	0	4.231e-16	433.175				High	43.67	0.0112152	High	55.48	0.000741683	High	47.05	0.00516282	High	47.47	0.00463856	High	37.37	0.0476127	0
HESIDALLENDADDKTR	3	1	1	LOC_Os02g06584.2	zinc finger C-x8-C-x5-C-x3-H type family protein, expressed	C3H		S3(Phospho)	2021.89	1	S(3): 100.0; T(16): 0.0	0	0	0	1.10613e+07	7.71063e+06	1.00695e+07	0	9.6138e+06	24h specific	0	8.015e-08	301.691										High	25.97	0.662929	High	38.87	0.033584	High	34.16	0.0994569	1
SGQLDPLHAAASR	2	1	1	LOC_Os10g22950.1	calmodulin-binding transcription activator, putative, expressed	CAMTA		S1(Phospho)	1402.65	1	S(1): 100.0; S(12): 0.0	0	1.01941e+07	8.3652e+06	0	0	0	6.18643e+06	0	0h specific	0.001	0.02884	180.88				High	16.93	3.04659	High	15.05	4.68287										0
QSSLDLFK	3	1	1	LOC_Os07g43030.1	calmodulin-binding transcription activator, putative, expressed	CAMTA		S3(Phospho)	1017.47	0.989819	S(2): 1.0; S(3): 99.0	4.58078e+06	8469392	0	1.14504e+07	0	0	4.35006e+06	0	0h specific	0.006	0.09201	159.424	High	33.57	0.0338227	High	35.41	0.022156				High	43.24	0.00418044							0
SMVQYPDAR	2	1	1	LOC_Os03g09100.1	calmodulin-binding transcription activator, putative, expressed	CAMTA		S1(Phospho)	1146.46	1	S(1): 100.0; Y(5): 0.0	0	0	0	0	5.39352e+06	5.39804e+06	0	3.59719e+06	24h specific	0.001	0.001249	167.129													High	27.04	0.137301	High	30.41	0.0625565	0
TQSSNLSDILK	2	1	1	LOC_Os10g22950.1	calmodulin-binding transcription activator, putative, expressed	CAMTA		S4(Phospho)	1285.61	0.999558	T(1): 0.0; S(3): 0.0; S(4): 100.0; S(7): 0.0	0	0	0	0	8.66031e+06	9.4325e+06	0	6.03094e+06	24h specific	0	1.943e-10	187.951													High	38.12	0.017876	High	30.37	0.10772	0
EAETAHPHTQPHSDLSPR	5	1	1	LOC_Os08g42440.1	CCT/B-box zinc finger protein, putative, expressed	CO-like	CONS721	S16(Phospho)	2089.91	0.5	T(4): 0.0; T(9): 0.0; S(13): 50.0; S(16): 50.0	2.03279e+07	47939944	3.97803e+07	0	2.30431e+07	2.56997e+07	3.6016e+07	1.62476e+07	0.451121	0	0.001208	254.876	High	7.87	44.1332	High	11.5	19.2667	High	3.52	122.718				High	9.65	29.3094	High	9.41	31.4787	0
ESSFQQTPPHIR	5	1	1	LOC_Os05g43380.1	tesmin/TSO1-like CXC domain containing protein, expressed	CPP		S3(Phospho); T7(Phospho)	1586.64	0.99964	S(2): 0.0; S(3): 100.0; T(7): 100.0	0	0	0	1.78168e+07	2.27937e+07	2.32445e+07	0	2.1285e+07	24h specific	0	0.001249	188.802										High	6.23	39.3202	High	10.31	15.489	High	24.74	0.5585	0
AKNPDLNQAPSPENSDAE	4	1	1	LOC_Os04g55520.1	AP2 domain containing protein, expressed	ERF		S11(Phospho); S15(Phospho)	2056.79	1	S(11): 100.0; S(15): 100.0	0	1.64883e+07	1.26496e+07	1.5511e+06	0	1.0154e+07	9.71263e+06	3.90169e+06	0.401713	0	0.002061	258.495				High	31.25	0.141468	High	47.03	0.00368267	High	22.3	1.10909				High	39.2	0.0223441	1
KPPQDEAAAASPPPPR	13	1	1	LOC_Os07g31400.1	transposon protein, putative, unclassified, expressed	FAR1		S11(Phospho)	1708.81	1	S(11): 100.0	2.83983e+07	2.51868e+07	8.86299e+06	1.44175e+07	9.27875e+06	0	2.0816e+07	7.89877e+06	0.379456	0	0.0002101	348.869	High	37.92	0.0307455	High	40.32	0.0175296	High	32.99	0.0936367	High	29.28	0.224615	High	48.85	0.00245842	High	27.91	0.301287	0
SDSFVQR	6	1	1	LOC_Os03g15010.1	transposon protein, putative, unclassified, expressed	FAR1		S3(Phospho)	918.374	1	S(1): 0.0; S(3): 100.0	0	0	6.03744e+07	6.73867e+07	6.19466e+07	4.85981e+07	0	5.93104e+07	24h specific	0.003	0.03608	185.631							High	37.98	0.0104927	High	28.95	0.0839239	High	25.9	0.165919	High	38.38	0.00957668	0
TNCQATVVAR	4	2	1	LOC_Os03g62660.2	transposon protein, putative, unclassified, expressed	FAR1		T1(Phospho); C3(DeStreak); T6(Phospho)	1298.47	1	T(1): 100.0; T(6): 100.0	0	112019896	0	225257040	76575048	0	0	100610696	24h specific	0.003	0.02724	72.3775				High	17.2	1.4996				High	14.78	2.65795	High	17.42	1.41556				0
HEPLTPDSNCQPGSPTASPK	6	2	1	LOC_Os09g12770.2	Myb-like DNA-binding domain containing protein, putative, expressed	G2-like		C10(Carbamidomethyl); S14(Phospho); S18(Phospho)	2279.91	0.499994	T(5): 0.0; S(8): 0.0; S(14): 100.0; T(16): 50.0; S(18): 50.0	3.67074e+07	4.15694e+07	0	0	0	0	2.60923e+07	0	0h specific	0	0.0005911	274.456	High	11.09	19.7855	High	16.52	5.64463													0
TDPSTPAPTSESPTQGVPSNR	12	2	1	LOC_Os09g12770.2	Myb-like DNA-binding domain containing protein, putative, expressed	G2-like		S12(Phospho)	2205.98	0.98944	T(1): 0.0; S(4): 0.0; T(5): 0.0; T(9): 0.0; S(10): 0.0; S(12): 98.9; T(14): 1.1; S(19): 0.0	3.26189e+07	1.98558e+07	2.11739e+07	0	16542095	0	2.45495e+07	0	0h specific	0	2.05e-06	483.662	High	6.19	68.1877	High	12.27	16.9132	High	60.58	0.00025357				High	32.67	0.155548				0
QAPPTAPAPAPPPPPPQPASPK	3	1	1	LOC_Os12g07120.1	GATA zinc finger domain containing protein, expressed	GATA		S20(Phospho)	2191.1	1	T(5): 0.0; S(20): 100.0	1.68859e+07	0	0	0	4.20158e+06	1.15339e+07	0	5.24516e+06	24h specific	0	2.571e-05	344.055	High	25.4	0.506292										High	15.06	5.54383	High	21.92	1.16744	0
KVGGGDEEGEEVEGDSSESEPEPEPVKK	2	1	1	LOC_Os02g18660.1	expressed protein	GeBP		S16(Phospho); S19(Phospho)	3089.24	0.971488	S(16): 99.9; S(17): 2.9; S(19): 97.2	0	3.18919e+07	2.81858e+07	0	0	0	2.00259e+07	0	0h specific	0	0.0003116	349.682				High	24.61	1.3649	High	22.9	1.974										2
VGGGDEEGEEVEGDSSESEPEPEPVKK	2	1	1	LOC_Os02g18660.1	expressed protein	GeBP		S15(Phospho); S18(Phospho)	2961.15	0.945648	S(15): 97.3; S(16): 5.4; S(18): 97.3	23634651	0	11438719	0	0	0	1.16911e+07	0	0h specific	0	0.001455	295.011	High	10.25	29.365				High	13.12	15.596										1
GHGSSPSPSKTPPPANPNPK	5	1	1	LOC_Os09g27850.1	transcription regulator, putative, expressed	GeBP		S5(Phospho); T11(Phospho)	2113.91	0.493266	S(4): 49.3; S(5): 49.3; S(7): 0.0; S(9): 1.3; T(11): 100.0	2.34322e+07	34940877	0	0	0	0	1.94577e+07	0	0h specific	0	0.008831	233.042	High	7.73	47.0886	High	19.69	3.07322													1
HPAPNPSPPPAAAAPASSR	38	1	1	LOC_Os02g52950.1	expressed protein	GeBP		S7(Phospho)	1872.88	1	S(7): 100.0; S(17): 0.0; S(18): 0.0	17832983	1.52416e+08	108614413	2.12266e+08	2.29699e+08	155942722	9.29545e+07	1.99302e+08	2.14409	0	7.167e-07	586.846	High	56.14	0.000481698	High	53.43	0.000906748	High	53.29	0.00092825	High	44.8	0.0065564	High	45.67	0.00540954	High	51.91	0.00127546	0
RPSQSAMDAGAAPASPSPPR	27	1	1	LOC_Os02g52950.1	expressed protein	GeBP		S15(Phospho)	2030.91	0.985349	S(3): 0.0; S(5): 0.0; S(15): 98.5; S(17): 1.5	1.40841e+07	2.07848e+07	9.55207e+06	4.49089e+07	5.01053e+07	4.12919e+07	1.4807e+07	4.54354e+07	3.06851	0	6.678e-06	334.963	High	46.14	0.00613402	High	30.9	0.205809	High	36.4	0.0577299	High	37.74	0.042395	High	33.78	0.105955	High	40.86	0.0204062	0
SPESGLSPSTSR	5	1	1	LOC_Os01g71970.1	GRAS family transcription factor containing protein, expressed	GRAS		S1(Phospho)	1284.55	1	S(1): 100.0; S(4): 0.0; S(7): 0.0; S(9): 0.0; T(10): 0.0; S(11): 0.0	4.47464e+07	5.41371e+07	4.9337e+07	2.8489e+07	0	0	4.94068e+07	0	0h specific	0	0.001302	212.975	High	29.12	0.198327	High	34.86	0.052597	High	37.31	0.0302915	High	32.74	0.0925602							0
YASDTQLFR	3	1	1	LOC_Os01g65900.1	chitin-inducible gibberellin-responsive protein, putative, expressed	GRAS		S3(Phospho)	1180.5	0.993486	Y(1): 0.0; S(3): 99.3; T(5): 0.7	0	9.37206e+06	0	0	1.08109e+07	9893105	0	6.90135e+06	24h specific	0	9.318e-06	228.914				High	22.8	0.499879							High	42.51	0.00532996	High	32.96	0.0487615	0
HDSPSSQSFTTR	8	1	1	LOC_Os07g39470.1	gibberellin response modulator protein, putative, expressed	GRAS		S3(Phospho)	1429.58	1	S(3): 100.0; S(5): 0.0; S(6): 0.0; S(8): 0.0; T(10): 0.0; T(11): 0.0	0	169753219	0	9.25177e+07	1.04511e+08	0	0	6.56762e+07	24h specific	0	0.0007572	226.99				High	17.69	2.22727				High	22.19	0.784831	High	13.23	6.18649				0
SINSPPRPQDNETCLSPTDK	5	1	1	LOC_Os02g05450.1	Homeobox domain containing protein, expressed	HB-other		S4(Phospho); C14(Carbamidomethyl)	2336.02	1	S(1): 0.0; S(4): 100.0; T(13): 0.0; S(16): 0.0; T(18): 0.0	3.10809e+06	2.19759e+07	2.78009e+07	1.9282e+06	0	1.26036e+07	1.76283e+07	4.84393e+06	0.274782	0	0.002701	224.537	High	7.07	66.6757	High	16.49	7.53608	High	18.86	4.39327	High	11.92	22.2081				High	9.21	40.4771	0
QIDASDLPSDDSADNDYDPTLAQGHK	2	1	1	LOC_Os06g12400.1	Homeobox domain containing protein, expressed	HB-PHD		S5(Phospho); S9(Phospho)	2948.15	2.70417e-06	S(5): 0.0; S(9): 99.8; S(12): 99.9; Y(17): 0.3; T(20): 0.0	0	7.95459e+06	1.20784e+07	0	0	0	6.67768e+06	0	0h specific	0	0.0002933	143.315				High	17.25	6.46657	High	22.81	1.5852										0
ADAGGLVDEFESK	2	1	1	LOC_Os08g08820.1	homeobox and START domains containing protein, putative, expressed	HD-ZIP		S12(Phospho)	1417.59	1	S(12): 100.0	14553048	1.22245e+07	0	0	0	0	8.92584e+06	0	0h specific	0	1.635e-07	382.065	High	49.34	0.0013079	High	54.49	0.000400085													0
SRASDPLGGDEFESK	6	2	1	LOC_Os04g53540.4	homeobox and START domains containing protein, putative, expressed	HD-ZIP		S1(Phospho)	1674.7	0.986868	S(1): 98.7; S(4): 1.3; S(14): 0.0	0	1.41569e+07	2.45024e+07	0	1.07454e+07	0	1.28864e+07	0	0h specific	0.001	0.01006	220.956				High	12.56	9.40091	High	12.32	9.979				High	16.98	3.01272				1
SCSENVDGAGDGLSGDDQDPNQRPR	4	1	1	LOC_Os08g08820.1	homeobox and START domains containing protein, putative, expressed	HD-ZIP		C2(Carbamidomethyl); S14(Phospho)	2726.08	1	S(1): 0.0; S(3): 0.0; S(14): 100.0	1.31053e+07	2.63075e+07	2.17249e+07	0	1.01451e+07	0	2.03792e+07	0	0h specific	0	2.292e-07	293.474	High	42.28	0.016688	High	63.23	0.0001325	High	64.31	0.000105014				High	28.45	0.402805				0
DGSSFGLTPK	2	1	1	LOC_Os04g28090.1	MYB family transcription factor, putative, expressed	MYB		T8(Phospho)	1088.47	1	S(3): 0.0; S(4): 0.0; T(8): 100.0	0	1.9378e+07	1.1554e+07	0	0	0	1.03107e+07	0	0h specific	0	0.01511	232.772				High	35.24	0.0245815	High	25.95	0.20747										0
HLSDLQLR	3	1	1	LOC_Os01g09280.1	myb-related transcription activator, putative, expressed	MYB_related		S3(Phospho)	1061.52	1	S(3): 100.0	1.49528e+07	1.40493e+07	0	0	0	2.1872e+07	9.66737e+06	0	0h specific	0.001	0.02678	146.529	High	13.14	4.94509	High	13.48	4.60413										High	5.34	29.9141	0
KGGASLDSTGRDSPK	6	2	1	LOC_Os03g53960.2	transcriptional adaptor, putative, expressed	MYB_related	HXA701	S13(Phospho)	1555.71	1	S(5): 0.0; S(8): 0.0; T(9): 0.0; S(13): 100.0	4.31954e+07	3.0914e+07	2.71004e+07	1.71383e+07	0	0	3.37366e+07	0	0h specific	0	0.0009593	344.664	High	32.08	0.105955	High	48.89	0.00216473	High	15.9	4.30927	High	15.94	4.40092							2
ESNSTDLKPAAR	5	1	1	LOC_Os09g31454.1	MYB family transcription factor, putative, expressed	MYB_related		S4(Phospho)	1368.62	0.984113	S(2): 0.0; S(4): 98.4; T(5): 1.6	23383062	25347947	2.28963e+07	0	1.4742e+07	1.63873e+07	2.38758e+07	1.03764e+07	0.434601	0	0.01017	169.22	High	29.5	0.167798	High	20.92	1.21	High	24.78	0.499987				High	18.99	1.89716	High	20	1.496	0
QEPGTAAAAAVAAAAGSPPAEDTR	6	1	1	LOC_Os09g31454.1	MYB family transcription factor, putative, expressed	MYB_related		S17(Phospho)	2260.04	1	T(5): 0.0; S(17): 100.0; T(23): 0.0	3.6573e+06	4.32636e+06	6427256	14710235	1.31025e+07	4.19895e+06	4.80364e+06	1.06705e+07	2.22135	0	3.357e-05	356.417	High	50.58	0.00246264	High	29.69	0.305174	High	25.23	0.844114	High	28.65	0.383516	High	48.99	0.00348769	High	33.5	0.124133	0
SMSVLGSYDR	3	1	1	LOC_Os09g32040.1	no apical meristem protein, putative, expressed	NAC		S3(Phospho)	1194.49	1	S(1): 0.0; S(3): 100.0; S(7): 0.0; Y(8): 0.0	7.02606e+06	7.38048e+06	0	0	4.79039e+06	0	4.80218e+06	0	0h specific	0	0.01717	273.377	High	14.24	3.75574	High	29.37	0.11538							High	20.92	0.8006				0
DMPSDGDDAEPTGITILR	3	3	1	LOC_Os08g06140.3	no apical meristem protein, putative, expressed	NAC		M2(Oxidation); S4(Phospho)	1998.85	1	S(4): 100.0; T(12): 0.0; T(15): 0.0	0	5.41541e+06	4.77175e+06	0	0	6.6344e+06	3.39572e+06	0	0h specific	0	0.0003616	235.705				High	32	0.179066	High	21.11	2.12551							High	13.7	11.861	0
ADGPGSPGGGGGSHESGSPR	4	1	1	LOC_Os05g38820.4	histone-like transcription factor and archaeal histone, putative, expressed	NF-YB		N-Term(Acetyl); S6(Phospho); S18(Phospho)	1924.69	0.98132	S(6): 100.0; S(13): 0.0; S(16): 1.9; S(18): 98.1	22100600	0	3.42376e+07	0	2.42192e+07	0	1.87794e+07	0	0h specific	0	0.004362	325.264	High	28.63	0.134004				High	25.23	0.295268				High	1.04	78.193				0
PDSDNDSGGPSNYAGGELSSPR	4	1	1	LOC_Os03g29970.1	histone-like transcription factor and archaeal histone, putative, expressed	NF-YB		S3(Phospho)	2258.88	1	S(3): 100.0; S(7): 0.0; S(11): 0.0; Y(13): 0.0; S(19): 0.0; S(20): 0.0	0	1.55023e+07	7.90504e+06	0	0	0	7.80246e+06	0	0h specific	0	1.859e-15	553.581				High	137.55	3.72504e-12	High	89.11	2.70712e-07				High	96.34	5.03685e-08				0
PDSDNESGGPSNAGEYASAR	6	1	1	LOC_Os07g41580.1	histone-like transcription factor and archaeal histone, putative, expressed	NF-YB		S3(Phospho)	2060.79	1	S(3): 100.0; S(7): 0.0; S(11): 0.0; Y(16): 0.0; S(18): 0.0	9.02712e+06	2.94321e+07	2.46363e+07	0	2.19409e+07	9.17043e+06	2.10318e+07	1.03705e+07	0.493084	0	9.669e-09	421.825	High	68.81	2.39568e-05	High	82.17	1.10881e-06	High	98.13	2.66331e-08				High	100.7	1.46694e-08	High	86.83	3.52943e-07	0
SGGAPPPPEMSTAER	3	1	1	LOC_Os11g06020.1	homeobox domain containing protein, expressed	TALE		S1(Phospho); M10(Oxidation)	1579.65	1	S(1): 100.0; S(11): 0.0; T(12): 0.0	0	29197600	2.92219e+07	0	0	2.86645e+07	1.94732e+07	0	0h specific	0	0.001793	225.149				High	13.56	6.47175	High	34.93	0.0446217							High	27.29	0.271932	0
GKDEAISSEDRDEFQSPSSAAAAR	7	1	1	LOC_Os03g06930.1	homeodomain protein, putative, expressed	TALE		S16(Phospho)	2604.13	0.963026	S(7): 0.0; S(8): 1.8; S(16): 96.3; S(18): 1.8; S(19): 0.0	4.83196e+07	6.8082e+07	19858388	0	3.13101e+07	3.14706e+07	4.542e+07	2.09269e+07	0.460742	0	1.211e-05	324.343	High	21.75	2.2991	High	32.37	0.197556	High	15.15	10.5502				High	19.74	3.68727	High	9.81	35.7347	2
AQLLHDAGSLASVVSIGHGGAGR	4	1	1	LOC_Os10g39030.1	homeobox domain containing protein, expressed	TALE		S15(Phospho)	2253.12	1	S(9): 0.0; S(12): 0.0; S(15): 100.0	0	0	3.66379e+07	7.0345e+07	7.11919e+07	5.61042e+07	0	6.58804e+07	24h specific	0	4.123e-16	467.186							High	43.36	0.0108363	High	63.26	0.000109094	High	63.04	0.000109946	High	73.39	1.04731e-05	0
AAESDVNVSSPR	3	1	1	LOC_Os09g38570.1	transcription factor like protein, putative, expressed	Trihelix		S10(Phospho)	1311.56	4.16069e-07	S(4): 0.0; S(9): 100.0; S(10): 0.0	5.27917e+07	6.66928e+07	5.91716e+07	0	0	0	5.9552e+07	0	0h specific	0	4.321e-05	322.468	High	46.78	0.00208949	High	42.02	0.00629629	High	52.26	0.000591321										0
TSPSDEEDVDDGHHHGGGGGSGK	4	1	1	LOC_Os02g33770.1	homeodomain, putative, expressed	Trihelix		S4(Phospho)	2313.87	1	T(1): 0.0; S(2): 0.0; S(4): 100.0; S(21): 0.0	4.54998e+07	7.346e+07	7.91342e+07	0	0	48084979	6.60313e+07	0	0h specific	0	2.3e-05	183.289	High	25.2	0.558993	High	12.12	11.3546	High	35.16	0.0584281							High	14.78	6.11595	0
SLSSPSSSSAAAGMGK	10	1	1	LOC_Os04g32590.1	transcription factor, putative, expressed	Trihelix		S4(Phospho)	1504.63	0.999692	S(1): 0.0; S(3): 0.0; S(4): 100.0; S(6): 0.0; S(7): 0.0; S(8): 0.0; S(9): 0.0	86346534	8.67075e+07	7.29365e+07	0	4.82208e+07	4.0689e+07	8.19968e+07	2.96366e+07	0.361436	0	0.0001823	268.62	High	68.51	2.0935e-05	High	73.79	6.13375e-06	High	52.13	0.000894644	High	42.15	0.00805503	High	37.05	0.0259472	High	39.3	0.0174766	0
AKQPEQIVEDSPAQGAHK	9	1	1	LOC_Os04g32590.1	transcription factor, putative, expressed	Trihelix		S11(Phospho)	2012.95	1	S(11): 100.0	4.10183e+07	30014560	3.1016e+07	9.53852e+06	1.22578e+07	1.70815e+07	3.40163e+07	1.29592e+07	0.380972	0	9.716e-06	366.729	High	34.72	0.0838665	High	39.17	0.0301802	High	46.48	0.00556641	High	20.82	2.07648	High	39.78	0.0261413	High	20.57	2.16838	1
TLEHFWDSFK	3	1	1	LOC_Os02g33610.1	metallo-beta-lactamase, putative, expressed	Trihelix		S8(Phospho)	1389.59	1	T(1): 0.0; S(8): 100.0	0	0	0	2.17563e+07	2.21686e+07	2.62702e+07	0	2.33984e+07	24h specific	0	1.739e-07	335.081										High	27.43	0.243878	High	35.02	0.0423687	High	17.91	2.16742	0
SPHGGDGDGAAGDDGGDAQAAAAGGR	4	1	1	LOC_Os11g29870.1	OsWRKY72 - Superfamily of TFs having WRKY and zinc finger domains, expressed	WRKY		S1(Phospho)	2289.88	1	S(1): 100.0	0	0	0	22574787	2.32885e+07	2.58062e+07	0	2.38898e+07	24h specific	0	4.22e-16	382.787										High	90.39	1.97586e-07	High	90.06	2.10521e-07	High	91.12	1.60718e-07	0
DASLDHSLVSPTQR	4	1	1	LOC_Os09g30400.3	OsWRKY80 - Superfamily of TFs having WRKY and zinc finger domains, expressed	WRKY		S10(Phospho)	1605.73	1	S(3): 0.0; S(7): 0.0; S(10): 100.0; T(12): 0.0	12872098	2.00069e+07	1.16119e+07	0	8.02131e+06	0	1.48303e+07	0	0h specific	0	0.0009575	357.192	High	45.39	0.00605887	High	44.55	0.00729389	High	39.83	0.0216771				High	24.15	0.800335				0
HMSPPTPPAAAEESK	7	1	1	LOC_Os12g10630.1	ZF-HD protein dimerisation region containing protein, expressed	ZF-HD		S3(Phospho)	1629.7	1	S(3): 100.0; T(6): 0.0; S(14): 0.0	3.82988e+07	5.72445e+07	3.66382e+07	3.00363e+07	3.31369e+06	0	4.40605e+07	1.11167e+07	0.252305	0	2.667e-05	473.879	High	55.49	0.000503676	High	26.36	0.41016	High	62.78	9.37415e-05	High	14.2	6.71985	High	9.39	20.3519				0
HMSPPTPPAAAEESK	18	1	1	LOC_Os12g10630.1	ZF-HD protein dimerisation region containing protein, expressed	ZF-HD		S3(Phospho); T6(Phospho)	1709.67	1	S(3): 100.0; T(6): 100.0; S(14): 0.0	1.03664e+07	0	1.43272e+06	1.19086e+07	4.54981e+06	8.44326e+06	3.93304e+06	8.30057e+06	2.11047	0	7.047e-05	395.83	High	40.68	0.0132664	High	45.9	0.00396998	High	43.35	0.00715303	High	25.22	0.463988	High	33.03	0.078294	High	37.88	0.0255799	0
ALNNIMHMSNSPTSSYR	6	3	1	LOC_Os05g03430.3	ATSIZ1/SIZ1, putative, expressed			T13(Phospho)	2002.86	0.0109986	S(9): 0.0; S(11): 98.9; T(13): 1.1; S(14): 0.0; S(15): 0.0; Y(16): 0.0	1.43823e+07	1.57122e+07	0	0	7.94095e+06	0	1.00315e+07	0	0h specific	0	3.496e-05	300.284	High	44.59	0.00897686	High	13.24	10.7866							High	43.15	0.0123924				0
ITVLTSDGSTARPKPIQK	9	1	1	LOC_Os08g01900.1	armadillo/beta-catenin repeat family protein, putative, expressed			S9(Phospho)	1992.06	0.975174	T(2): 0.0; T(5): 0.0; S(6): 0.1; S(9): 97.5; T(10): 2.4	17220320	1.52326e+07	1.06924e+07	0	7.77084e+06	1.03348e+07	1.43818e+07	6.03522e+06	0.419644	0	0.01275	171.071	High	19.25	1.06965	High	21.9	0.615308	High	7.26	17.0548				High	21.97	0.585775	High	23.1	0.47533	0
AMELSGPR	6	1	1	LOC_Os04g38480.1	BRASSINOSTEROID INSENSITIVE 1-associated receptor kinase 1 precursor, putative, expressed			S5(Phospho)	940.398	1	S(5): 100.0	3.24805e+07	2.86484e+07	2.32537e+07	1.58238e+07	0	0	2.81275e+07	0	0h specific	0	0.01228	208.132	High	18.87	1.98728	High	35.85	0.0403285	High	36.49	0.0347802	High	23.32	0.721426							0
LMDYKDTHVTTAVR	4	3	1	LOC_Os04g38480.1	BRASSINOSTEROID INSENSITIVE 1-associated receptor kinase 1 precursor, putative, expressed			T7(Phospho); T10(Phospho)	1809.77	0.988424	Y(4): 0.0; T(7): 100.0; T(10): 98.8; T(11): 1.2	0	0	0	1.14235e+07	1.48782e+07	1.37309e+07	0	1.33442e+07	24h specific	0	2.773e-05	302.027				High	8.52	28.2405				High	26.99	0.399072	High	26	0.499991	High	24.89	0.646409	1
SFDELSDDEGLYEDSD	2	1	1	LOC_Os07g39870.2	eukaryotic peptide chain release factor subunit 1-1, putative, expressed			S6(Phospho)	1915.67	0.999994	S(1): 0.0; S(6): 100.0; Y(12): 0.0; S(15): 0.0	0	2.2788e+07	3.88904e+07	0	0	0	2.05595e+07	0	0h specific	0	0.00655	193.158				High	9.4	10.3736	High	20.74	0.740448										0
YVISPDNQEIGEK	2	1	1	LOC_Os05g26890.1	G-protein alpha subunit, putative, expressed			S4(Phospho)	1571.7	1	Y(1): 0.0; S(4): 100.0	0	17385158	1.19481e+07	0	0	0	9.77776e+06	0	0h specific	0	0.00169	257.784				High	34.49	0.0656495	High	36.43	0.0415433										0
NCTVTGVEMFQK	3	1	1	LOC_Os02g38210.1	elongation factor Tu, putative, expressed			C2(Carbamidomethyl); T3(Phospho)	1493.62	1	T(3): 100.0; T(5): 0.0	0	0	5.88039e+06	0	8.12681e+06	8.80273e+06	0	5.64318e+06	24h specific	0	2.146e-05	248.962							High	22.92	0.781073				High	16.99	2.47583	High	30.48	0.136498	0
QSHSDGSLDTMAR	2	1	1	LOC_Os02g50550.1	dynamin, putative, expressed			S4(Phospho)	1484.59	0.999789	S(2): 0.0; S(4): 100.0; S(7): 0.0; T(10): 0.0	0	0	0	9.9483e+06	0	11156016	0	7.03477e+06	24h specific	0	0.001194	163.63										High	32.85	0.0569383				High	40.26	0.0105963	0
MSGPAMIHPSEAAAK	6	1	1	LOC_Os02g13560.1	transporter family protein, putative, expressed			S2(Phospho)	1577.69	1	S(2): 100.0; S(10): 0.0	7.26825e+07	7.19787e+07	5.55539e+07	0	0	0	6.67384e+07	0	0h specific	0	2.902e-06	392.815	High	59.65	0.000169635	High	45.67	0.00415472	High	47.83	0.00257031										0
GPSILGSVLSLTSR	11	1	1	LOC_Os02g13560.1	transporter family protein, putative, expressed			S10(Phospho); S13(Phospho)	1546.75	0.000116107	S(3): 0.0; S(7): 0.0; S(10): 100.0; T(12): 100.0; S(13): 0.0	54654174	6.43089e+07	8.21521e+07	1.10988e+07	1.34674e+07	0	6.70384e+07	8.18873e+06	0.12215	0	0.0002677	400.597	High	44.17	0.00628981	High	45.92	0.00420887	High	43.07	0.00810531	High	13.49	7.41189	High	29.17	0.199386				0
MPEIMGSMR	20	2	1	LOC_Os10g39440.2	transporter family protein, putative, expressed			S7(Phospho); M8(Oxidation)	1147.44	1	S(7): 100.0	3.14048e+07	3.3369e+07	2.78337e+07	9.67573e+06	1.09806e+07	0	3.08692e+07	6.88546e+06	0.223053	0	0.01915	276.064	High	35.19	0.0154827	High	38.7	0.00706182	High	45.6	0.00139777	High	31.76	0.0340738	High	21.65	0.358028				0
IYLHQEEVPGSR	20	1	1	LOC_Os02g13560.1	transporter family protein, putative, expressed			S11(Phospho)	1507.7	1	Y(2): 0.0; S(11): 100.0	265419002	342950033	2.53512e+08	7.45667e+07	8.29995e+07	4.40262e+07	2.87294e+08	6.71974e+07	0.233898	0	0.004404	380.742	High	40.78	0.0121413	High	40.78	0.0121037	High	41.05	0.0115155	High	40.05	0.0142451	High	39.86	0.0147427	High	30.17	0.137799	0
MPEIMGSMR	9	2	1	LOC_Os10g39440.2	transporter family protein, putative, expressed			S7(Phospho)	1131.44	1	S(7): 100.0	2.40125e+08	189130363	1.85357e+08	7.6546e+07	6.04062e+07	5.94317e+07	2.04871e+08	6.54613e+07	0.319525	0	0.0009999	305.451	High	49.18	0.000758507	High	34.76	0.021472	High	42.73	0.00334934	High	40.36	0.00578963	High	42.55	0.00349386	High	40.52	0.00557578	0
GPSILGSVLSLTSR	19	1	1	LOC_Os02g13560.1	transporter family protein, putative, expressed			S10(Phospho)	1466.76	0.991828	S(3): 0.0; S(7): 0.0; S(10): 99.2; T(12): 0.8; S(13): 0.0	2.76561e+08	2.94068e+08	2.72618e+08	117030515	1.06115e+08	1.00729e+08	2.81083e+08	1.07958e+08	0.38408	0	7.492e-10	404.448	High	61.12	8.35268e-05	High	76	2.83718e-06	High	73.38	5.18894e-06	High	77.12	2.09713e-06	High	68.3	1.59892e-05	High	68.67	1.37258e-05	0
EGEDYGSDHGGDDIEDSLQSPLISR	10	2	1	LOC_Os10g39440.2	transporter family protein, putative, expressed			Y5(Phospho); S20(Phospho)	2851.1	0.5	Y(5): 50.0; S(7): 50.0; S(17): 0.0; S(20): 100.0; S(24): 0.0	6.154e+07	9.12765e+07	9.60431e+07	4.34726e+07	0	5.29953e+07	8.29532e+07	3.2156e+07	0.38764	0	4.997e-05	284.45	High	29.58	0.31504	High	19.2	3.43487	High	30.33	0.264888	High	5.06	88.7324				High	21.13	2.19052	0
IYLHQEEVPGSRR	19	1	1	LOC_Os02g13560.1	transporter family protein, putative, expressed			S11(Phospho)	1663.8	1	Y(2): 0.0; S(11): 100.0	181607660	464107031	1.39252e+08	127727440	99197764	114946679	2.61656e+08	1.13957e+08	0.435524	0	0.0004062	360.627	High	36.84	0.0425828	High	41.97	0.0129925	High	38.15	0.0312495	High	21.78	1.37229	High	19.96	2.10984	High	31	0.163393	1
GDWDAESQR	23	2	1	LOC_Os10g39440.2	transporter family protein, putative, expressed			S7(Phospho)	1143.41	1	S(7): 100.0	1.17563e+08	6.64846e+07	6.30143e+07	3.28098e+07	4.52647e+07	42566773	8.23538e+07	4.02138e+07	0.488305	0	0.003164	264.201	High	36.29	0.0100799	High	40.15	0.004183	High	42.59	0.00236021	High	40.4	0.00390341	High	40.22	0.00431099	High	36.31	0.0101038	0
EGEDYGSDHGGDDIEDSLQSPLISR	8	2	1	LOC_Os10g39440.2	transporter family protein, putative, expressed			Y5(Phospho)	2771.14	0.5	Y(5): 50.0; S(7): 50.0; S(17): 0.0; S(20): 0.0; S(24): 0.0	0	25298409	0	5.30667e+07	5.94258e+07	4.66991e+07	0	5.30639e+07	24h specific	0	1.195e-11	200.163				High	3.8	150.136				High	44.35	0.0131818	High	32.33	0.210817	High	30.54	0.318704	0
SGSAGEPLLR	4	1	1	LOC_Os02g35190.2	chloride channel protein, putative, expressed			S3(Phospho)	1066.5	0.999792	S(1): 0.0; S(3): 100.0	5.15115e+07	3.62804e+07	3.45733e+07	0	0	0	4.07884e+07	0	0h specific	0	0.01293	149.02	High	28.42	0.112082	High	31.98	0.0470965	High	32.63	0.0439335										0
EGSHNYDIESTDGSGGLWR	5	1	1	LOC_Os02g35190.2	chloride channel protein, putative, expressed			S3(Phospho)	2159.87	1	S(3): 100.0; Y(6): 0.0; S(10): 0.0; T(11): 0.0; S(14): 0.0	2.61479e+07	3.2821e+07	4.03483e+07	2.01767e+07	0	2.30511e+07	3.31057e+07	1.44093e+07	0.43525	0	1.217e-06	322.106	High	66.93	5.61972e-05	High	56.89	0.000547936	High	33.62	0.114515	High	11.41	18.9546				High	59.23	0.000330317	0
TSGSFVLQR	3	1	1	LOC_Os02g35190.2	chloride channel protein, putative, expressed			S4(Phospho)	1074.5	1	T(1): 0.0; S(2): 0.0; S(4): 100.0	1.11382e+08	0	0	6.66584e+07	0	7.40313e+07	0	4.68966e+07	24h specific	0	0.01612	208.534	High	22.55	0.486694							High	19.34	1.0483				High	19.79	0.922023	0
IVNSDIASTQCPTPQSHVDNHAR	3	1	1	LOC_Os04g55230.1	tetratricopeptide repeat domain containing protein, putative, expressed			C11(Carbamidomethyl); T13(Phospho)	2627.17	0.999844	S(4): 0.0; S(8): 0.0; T(9): 0.0; T(13): 100.0; S(16): 0.0	0	5.7148e+07	54681055	0	11485758	0	3.72764e+07	0	0h specific	0	2.127e-08	467.1				High	57.99	0.000580773	High	62.27	0.000205597				High	13.49	15.9744				0
AGMPAAEQAIQGESTSPCK	35	1	1	LOC_Os04g55230.1	tetratricopeptide repeat domain containing protein, putative, expressed			S16(Phospho); C18(Carbamidomethyl)	2012.85	0.999883	S(14): 0.0; T(15): 0.0; S(16): 100.0	1.24492e+08	1.43721e+08	1.15297e+08	46571499	7.09339e+07	33090165	1.27837e+08	5.01985e+07	0.392677	0	5.806e-08	496.237	High	37.68	0.0419696	High	39.01	0.0303834	High	50.13	0.00233505	High	37.8	0.0408009	High	39.86	0.0247863	High	33.81	0.10063	0
GSNSPPTMNPHAAEFVPGK	15	1	1	LOC_Os04g55230.1	tetratricopeptide repeat domain containing protein, putative, expressed			S4(Phospho)	2017.88	0.999998	S(2): 0.0; S(4): 100.0; T(7): 0.0	6.43624e+07	4.3585e+07	6.46889e+07	43936334	2.71352e+07	0	5.75454e+07	2.36905e+07	0.411684	0	3.993e-05	400.815	High	29.38	0.297649	High	48.74	0.00343706	High	18.72	3.45359	High	4.78	86.3085	High	7.31	48.3958				0
EVLSSEPEEIGNDEK	3	1	1	LOC_Os04g55230.1	tetratricopeptide repeat domain containing protein, putative, expressed			S4(Phospho); S5(Phospho)	1834.71	1	S(4): 100.0; S(5): 100.0	5.19932e+06	0	0	0	5.2271e+06	9.68885e+06	0	4.97198e+06	24h specific	0	1.328e-11	387.22	High	31.61	0.104675										High	24.05	0.663132	High	44.31	0.00565659	0
HDTDDNNNAAAADSPKKPSRPPAAAK	6	4	1	LOC_Os04g49510.1	CAMK_CAMK_like.27 - CAMK includes calcium/calmodulin depedent protein kinases, expressed			S14(Phospho)	2739.25	0.999496	T(3): 0.0; S(14): 99.9; S(19): 0.1	2.87296e+07	4.80469e+07	6.2094e+07	0	0	0	4.62901e+07	0	0h specific	0	0.002142	216.48	High	0.38	323.792	High	24.87	1.14141	High	16.11	8.64152										1
ASGGGGEMGPVLQR	5	1	1	LOC_Os04g47300.1	CAMK_CAMK_like.26 - CAMK includes calcium/calmodulin depedent protein kinases, expressed			S2(Phospho)	1395.61	1	S(2): 100.0	1.13644e+07	1.69832e+07	6.68536e+06	0	4.58574e+06	1.02579e+07	1.16777e+07	4.94789e+06	0.423705	0	0.0002459	302.688	High	40.75	0.0134034	High	35.57	0.0464392	High	35.25	0.0483035				High	30.14	0.158798	High	39.94	0.0168816	0
TISKPVEDPSELPK	6	3	1	LOC_Os04g56400.1	glutamine synthetase, catalytic domain containing protein, expressed			S10(Phospho)	1619.8	1	T(1): 0.0; S(3): 0.0; S(10): 100.0	0	0	1.6964e+07	1.33747e+07	1.88299e+07	1.97012e+07	0	1.73019e+07	24h specific	0	0.001249	256.352							High	21.19	1.09525	High	16.11	3.67359	High	25.34	0.44491	High	19.4	1.73199	0
AASLDNQVGDLK	2	1	1	LOC_Os03g51030.3	phytochrome A, putative, expressed			S3(Phospho)	1310.6	1	S(3): 100.0	0	3.64394e+06	4.82704e+06	0	0	0	2.82366e+06	0	0h specific	0	0.007789	216.8				High	38.05	0.0211981	High	34.59	0.0475256										0
AGGGGGGGGGGGGGAAAAESVSK	2	1	1	LOC_Os03g19590.1	phytochrome B, putative, expressed			S20(Phospho)	1725.72	0.99976	S(20): 100.0; S(22): 0.0	0	2.65084e+07	2.28334e+07	0	0	0	1.64473e+07	0	0h specific	0	1.86e-06	373.961				High	60.39	0.000164723	High	73.35	8.34135e-06										0
LHAVFEQSGASGR	4	1	1	LOC_Os03g19590.1	phytochrome B, putative, expressed			S8(Phospho); S11(Phospho)	1518.61	1	S(8): 100.0; S(11): 100.0	1.69261e+07	40769141	2.19641e+07	0	0	0	2.65531e+07	0	0h specific	0.001	0.02951	303.083	High	9.05	15.9049	High	17.03	2.55023	High	13.85	5.33666										0
ASPTPSSEQQIAAYLSR	3	1	1	LOC_Os03g19590.1	phytochrome B, putative, expressed			S2(Phospho); S6(Phospho)	1965.84	0.982918	S(2): 100.0; T(4): 0.0; S(6): 98.3; S(7): 1.7; Y(14): 0.0; S(16): 0.0	5.87969e+07	0	7.54913e+07	0	0	4.13054e+07	4.47627e+07	0	0h specific	0	5.985e-05	295.424	High	57.13	0.000456415				High	53.2	0.00111401							High	42.72	0.0123752	0
LHAVFEQSGASGR	7	1	1	LOC_Os03g19590.1	phytochrome B, putative, expressed			S11(Phospho)	1438.65	0.991325	S(8): 0.9; S(11): 99.1	5.83445e+07	5.97802e+07	6.11783e+07	0	4.30626e+07	4.58892e+07	59767678	2.96506e+07	0.496097	0	0.006113	307.368	High	32.89	0.0802679	High	35.74	0.0428831	High	32.37	0.0904778				High	14.8	5.2981	High	26.57	0.343987	0
QNSDGTDTMLFLFR	2	1	1	LOC_Os03g19590.1	phytochrome B, putative, expressed			S3(Phospho)	1724.74	1	S(3): 100.0; T(6): 0.0; T(8): 0.0	0	0	0	0	1.22547e+07	1.04957e+07	0	7.58347e+06	24h specific	0	1.186e-11	215.04													High	88.95	2.34006e-07	High	56.12	0.000450324	0
KAPSMEWR	2	1	1	LOC_Os04g52120.1	potassium transporter, putative, expressed			S4(Phospho)	1084.47	1	S(4): 100.0	3.82386e+07	3.7941e+07	0	0	0	0	2.53932e+07	0	0h specific	0.001	0.02595	179.849	High	30.63	0.0715328	High	29.89	0.0848214													1
GGCSDSDDNYEEAEMLR	3	1	1	LOC_Os07g32530.1	potassium transporter, putative, expressed			C3(Carbamidomethyl); S4(Phospho)	2027.73	0.979298	S(4): 97.9; S(6): 2.1; Y(10): 0.0	0	8.81049e+06	1.37884e+06	0	0	0	3.39644e+06	0	0h specific	0.001	0.02215	168.201				High	23.35	0.498678	High	13.47	4.75192										0
KLVNSSFADLQKPQMELDGK	3	1	1	LOC_Os05g38150.1	amino acid kinase, putative, expressed			S5(Phospho)	2328.14	0.981356	S(5): 98.1; S(6): 1.9	4.15387e+07	4.5485e+07	0	0	6.16762e+07	0	2.90079e+07	0	0h specific	0	0.0004645	273.747	High	17.88	3.5258	High	13.8	8.96686							High	26.67	0.467907				1
MSPAEASREENVYMAK	3	1	1	LOC_Os03g50290.1	14-3-3 protein, putative, expressed			N-Term(Acetyl); S2(Phospho)	1934.8	1	S(2): 100.0; S(7): 0.0; Y(13): 0.0	3.01187e+07	0	0	2.3702e+07	21175780	0	0	1.49593e+07	24h specific	0	1.358e-05	442.704	High	50.17	0.00206987							High	38.63	0.0291038	High	30.58	0.186765				1
HMPPDSWHPSSPR	6	3	1	LOC_Os09g03610.4	flowering time control protein FCA, putative, expressed			M2(Oxidation); S11(Phospho)	1626.66	0.333333	S(6): 33.3; S(10): 33.3; S(11): 33.3	0	0	1.53044e+07	7.25271e+06	2.07956e+07	0	0	9.34943e+06	24h specific	0.005	0.06825	134.33							High	7.64	23.1419	High	7.22	25.321	High	6.59	29.4932				0
LEDSETEGGTTQAPSKK	2	1	1	LOC_Os02g28980.1	peptidyl-prolyl isomerase, putative, expressed			S4(Phospho)	1857.81	0.999876	S(4): 100.0; T(6): 0.0; T(10): 0.0; T(11): 0.0; S(15): 0.0	0	0	0	0	1.80856e+07	1.88594e+07	0	1.2315e+07	24h specific	0	4.799e-13	308.101													High	30.79	0.183076	High	53.23	0.000988697	1
SASHTSLSESDDFDLSR	3	2	1	LOC_Os02g34560.2	plant neutral invertase domain containing protein, expressed			T5(Phospho); S6(Phospho)	2013.75	0.000244447	S(1): 1.5; S(3): 98.5; T(5): 0.0; S(6): 100.0; S(8): 0.0; S(10): 0.0; S(16): 0.0	0	2.51016e+07	1.91486e+07	0	3.80331e+06	0	1.47501e+07	0	0h specific	0	1.644e-12	244.991				High	36.86	0.026067	High	20.03	1.25431				High	44.36	0.0049579				0
GGFDGMYSPGGGLR	6	2	1	LOC_Os02g34560.2	plant neutral invertase domain containing protein, expressed			M6(Oxidation); S8(Phospho)	1466.58	0.999893	Y(7): 0.0; S(8): 100.0	0	4.16526e+07	0	4.39184e+07	4.53642e+07	5.26506e+07	0	4.73111e+07	24h specific	0	0.0001512	340.677	High	37.61	0.0196787	High	47.26	0.00214336	High	41.2	0.0084809	High	33.87	0.047153	High	40.27	0.0107363	High	49.96	0.00115055	0
NAPGGPLSPGGFPMNRPGTGGMMPGMPGTPGMPGSR	4	1	1	LOC_Os04g42140.1	eukaryotic initiation factor iso-4F subunit p82-34, putative, expressed			S8(Phospho)	3502.55	1	S(8): 100.0; T(19): 0.0; T(29): 0.0; S(35): 0.0	1.48738e+08	1.54516e+08	1.37767e+08	0	0	0	1.47007e+08	0	0h specific	0	9.24e-06	256.091	High	15.09	14.211	High	16.53	10.3006	High	7.16	88.0584				High	4.59	159.658				0
KQSSPHVMHR	2	1	1	LOC_Os12g30020.1	cyclin-T1-4, putative, expressed			S3(Phospho); S4(Phospho)	1366.55	1	S(3): 100.0; S(4): 100.0	0	0	0	0	4.03867e+06	6.03424e+06	0	3.35764e+06	24h specific	0.001	0.001249	179.973													High	12.11	6.81616	High	23.95	0.447419	1
MAAVSPSK	3	1	1	LOC_Os04g53680.1	cyclin, putative, expressed			S5(Phospho)	870.382	0.987719	S(5): 98.8; S(7): 1.2	0	0	0	0	9.37176e+06	1.33924e+07	0	7.58806e+06	24h specific	0.001	0.009744	137.435							High	29.58	0.0768874				High	29.32	0.0828006	High	36.39	0.0161534	0
SIHGSQLGTVTEAEHS	11	1	1	LOC_Os05g05590.1	transporter, monovalent cation:proton antiporter-2 family, putative, expressed			S1(Phospho)	1732.76	1	S(1): 100.0; S(5): 0.0; T(9): 0.0; T(11): 0.0; S(16): 0.0	94043599	1.30583e+08	1.19767e+08	3.50064e+07	6.09706e+07	7.51485e+07	1.14798e+08	5.70418e+07	0.49689	0	1.451e-05	408.517	High	60.36	0.000188692	High	58.17	0.000296428	High	59.21	0.000233842	High	47.56	0.00340779	High	59.41	0.000223719	High	38.81	0.0256403	0
SDSIADMMPEALR	3	1	1	LOC_Os02g58480.1	sucrose synthase, putative, expressed			S3(Phospho); M7(Oxidation)	1531.62	0.987491	S(1): 1.3; S(3): 98.7	0	3.34182e+06	2.04871e+06	0	0	0	1.79684e+06	0	0h specific	0	0.0003515	209.155				High	31.05	0.101727	High	24.81	0.447486										0
RSDSIADMMPEALR	3	1	1	LOC_Os02g58480.1	sucrose synthase, putative, expressed			S4(Phospho)	1671.73	1	S(2): 0.0; S(4): 100.0	0	0	8.37258e+07	7.91334e+07	0	7.4108e+07	0	5.10805e+07	24h specific	0	0.0001075	458.964							High	54.15	0.000898599	High	33.2	0.110851				High	35.3	0.0690288	1
LTSVVEEDNRGEEVVEEEAR	5	1	1	LOC_Os03g18070.1	omega-3 fatty acid desaturase, chloroplast precursor, putative, expressed			S3(Phospho)	2369.06	0.999995	T(2): 0.0; S(3): 100.0	3.87859e+07	1.79414e+07	3.52846e+07	0	0	54285273	3.06706e+07	0	0h specific	0	0.0001297	304.009	High	37.34	0.0607933	High	39.83	0.0342758	High	28.54	0.460814							High	45.03	0.0103417	1
FLTASGTFKDGELR	5	4	1	LOC_Os01g32660.4	STE_MEK_ste7_MAP2K.2 - STE kinases include homologs to sterile 7, sterile 11 and sterile 20 from yeast, expressed			T7(Phospho)	1621.76	1	T(3): 0.0; S(5): 0.0; T(7): 100.0	0	0	0	3.87236e+07	0	4.17202e+07	0	2.68146e+07	24h specific	0	2.669e-07	414.657	High	52.76	0.000911551							High	55.39	0.000460196				High	63.91	6.55593e-05	1
RSQEEDEVEER	3	1	1	LOC_Os02g50970.1	protein kinase domain containing protein, expressed			S2(Phospho)	1485.59	1	S(2): 100.0	0	41819915	2.4524e+07	0	0	2.09226e+07	2.21146e+07	0	0h specific	0	0.005053	311.734				High	35.03	0.0340588	High	25.51	0.302701							High	34.14	0.0418822	1
LTENTEEGELSIDSQEYRSPELDNR	7	1	1	LOC_Os11g05850.2	cyclin-T1-3, putative, expressed			Y17(Phospho)	3004.31	0.499999	T(2): 0.0; T(5): 0.0; S(11): 0.0; S(14): 0.0; Y(17): 50.0; S(19): 50.0	0	0	4.72644e+07	40710679	4.09896e+07	39485366	0	4.03952e+07	24h specific	0	4.231e-16	369.68							High	31.4	0.297381	High	25.94	1.0209	High	26.27	1.00002	High	34.86	0.138604	1
IPDLNLQDGPVVLSPPRK	4	1	1	LOC_Os05g32600.1	cyclin-dependent kinase D-1, putative, expressed			S14(Phospho)	2038.08	1	S(14): 100.0	0	0	5.33281e+06	0	2.71338e+07	1.93437e+07	0	1.54925e+07	24h specific	0	4.231e-16	505.473				High	19.1	1.24319	High	29.38	0.120651				High	41.5	0.00755024	High	33.99	0.043394	1
DGGAASEYLIEEEEGLNEHNVVEK	2	2	1	LOC_Os06g43660.3	inorganic H+ pyrophosphatase, putative, expressed			S6(Phospho)	2711.18	0.999831	S(6): 100.0; Y(8): 0.0	1.48779e+07	0	2.99995e+07	0	0	0	1.49591e+07	0	0h specific	0	6.024e-09	449.079	High	66.53	9.24563e-05				High	69.27	4.93033e-05										0
DNLQGSAFLGSSR	2	3	1	LOC_Os07g06130.2	ethylene-insensitive protein, putative, expressed			S11(Phospho)	1431.64	0.991494	S(6): 0.0; S(11): 99.1; S(12): 0.9	0	0	0	0	1.19555e+07	1.32995e+07	0	8.41831e+06	24h specific	0	3.741e-15	338.789													High	63.98	5.51324e-05	High	66.06	3.33213e-05	0
SDSGSSLDLEK	2	1	1	LOC_Os04g52479.1	peptidase, trypsin-like serine and cysteine proteases, putative, expressed			S3(Phospho); S6(Phospho)	1297.46	0.978374	S(1): 0.0; S(3): 100.0; S(5): 2.2; S(6): 97.9	0	1.58834e+07	7.32036e+06	0	0	0	7.7346e+06	0	0h specific	0	0.005683	177.971				High	45.8	0.00198191	High	32.01	0.0474333										0
GLNVVSPK	3	1	1	LOC_Os02g03840.2	expressed protein			S6(Phospho)	893.451	1	S(6): 100.0	1.34777e+08	8.17164e+07	0	0	0	0	7.21644e+07	0	0h specific	0.001	0.05248	216.768	High	21.05	0.726343	High	15.17	2.84323													0
VVDDGWGSPR	2	1	1	LOC_Os05g46720.1	phosphatidylinositol transfer, putative, expressed			S8(Phospho)	1167.48	1	S(8): 100.0	17575581	8.64662e+06	0	0	0	0	8.74073e+06	0	0h specific	0	0.006126	238.493	High	25.46	0.237655	High	30.04	0.082784													0
KPMAGGPEKSPK	2	1	1	LOC_Os07g39620.1	C2 domain containing protein, putative, expressed			S10(Phospho)	1306.62	1	S(10): 100.0	6.00705e+07	5.87528e+07	0	0	0	0	3.96078e+07	0	0h specific	0.002	0.04653	270.335	High	34.05	0.059367	High	40.69	0.0118965													1
AGAGAGASPGWPQR	3	1	1	LOC_Os08g39100.1	protein phosphatase 2C, putative, expressed			S8(Phospho)	1362.6	1	S(8): 100.0	1.09317e+07	1.25776e+07	0	0	0	0	7.83644e+06	0	0h specific	0	0.001643	226.826	High	32	0.101679	High	22.04	1.01059				High	9.55	17.8466							0
IPDDFVRHSPK	2	1	1	LOC_Os02g54510.3	protein kinase domain containing protein, expressed			S9(Phospho)	1390.65	1	S(9): 100.0	16692525	0	1.8791e+07	0	0	0	1.18279e+07	0	0h specific	0.001	0.0545	195.526	High	8.17	21.7254				High	15.62	3.88207										1
DNNPVSPGKGEGR	2	1	1	LOC_Os09g36090.1	plus-3 domain containing protein, expressed			S6(Phospho)	1406.61	1	S(6): 100.0	6.92951e+07	93341803	0	0	0	0	5.42123e+07	0	0h specific	0	0.01577	351.56	High	32.7	0.0824881	High	41.09	0.0118573													1
QGSLHVNIPDQDPEDAK	2	1	1	LOC_Os06g40510.1	CRAL/TRIO domain containing protein			S3(Phospho)	1942.86	1	S(3): 100.0	3.47666e+07	0	1.58741e+07	0	0	0	1.68803e+07	0	0h specific	0	1.738e-05	290.485	High	39.45	0.0260769				High	38.03	0.0359262										0
YELAADAEAASPR	2	1	1	LOC_Os09g39870.1	2-phosphoglycerate kinase-related, putative, expressed			S11(Phospho)	1443.63	1	Y(1): 0.0; S(11): 100.0	0	5.5287e+06	2.71345e+06	0	0	0	2.74738e+06	0	0h specific	0	4.153e-06	304.869				High	46.18	0.00351846	High	78.9	1.92658e-06										0
GEVTPPAPPSPPR	6	1	1	LOC_Os09g37520.1	DUF630/DUF632 domains containing protein, putative, expressed			T4(Phospho); S10(Phospho)	1461.62	1	T(4): 100.0; S(10): 100.0	0	8.23841e+06	1.14363e+07	0	0	0	6.55825e+06	0	0h specific	0	0.00473	469.223				High	38.59	0.0216805	High	38.1	0.0233407							High	27.99	0.250355	0
RRTHSPDMHHQR	2	1	1	LOC_Os04g39629.1	RNA recognition motif containing protein, putative, expressed			T3(Phospho); S5(Phospho)	1717.69	1	T(3): 100.0; S(5): 100.0	0	794572	2.00953e+06	0	0	0	934700	0	0h specific	0.003	0.06273	134.523				High	5.6	47.896	High	14.33	6.37409										2
SPQDQVSPPPKDNAER	2	1	1	LOC_Os05g02880.1	splicing factor, arginine/serine-rich 7, putative, expressed			S1(Phospho); S7(Phospho)	1924.78	1	S(1): 100.0; S(7): 100.0	0	8.25882e+06	4.76852e+06	0	0	0	4.34245e+06	0	0h specific	0.006	0.1065	190.622				High	14.23	6.98697	High	14.71	6.23223										1
LSVSEISDDHGGGVVSPQR	2	1	1	LOC_Os06g41440.2	expressed protein			S16(Phospho)	2018.92	1	S(2): 0.0; S(4): 0.0; S(7): 0.0; S(16): 100.0	0	6.43091e+06	5.15047e+06	0	0	0	3.86046e+06	0	0h specific	0	0.0005584	472.004				High	54.85	0.000859106	High	50.03	0.00258657										0
GEATESVHDMDIDDDNTGR	2	1	1	LOC_Os05g48855.1	GTP binding protein, putative, expressed			T4(Phospho); S6(Phospho)	2236.79	1	T(4): 100.0; S(6): 100.0; T(17): 0.0	0	7.99149e+06	6449620	0	0	0	4.8137e+06	0	0h specific	0	6.454e-06	365.851				High	60.3	0.000109657	High	56.28	0.000273892										0
WTLDGEESDEEGNQEDGKK	3	1	1	LOC_Os08g06344.1	transposon protein, putative, CACTA, En/Spm sub-class, expressed			S8(Phospho)	2245.88	1	T(2): 0.0; S(8): 100.0	0	1.91626e+07	2.39436e+07	0	0	0	1.43688e+07	0	0h specific	0	2.373e-06	355.107				High	47.79	0.00345823	High	59.06	0.000263789				High	28.3	0.332282				1
LRGEATESVHDMDIDDDNTGR	2	1	1	LOC_Os05g48855.1	GTP binding protein, putative, expressed			T6(Phospho); S8(Phospho)	2505.96	1	T(6): 100.0; S(8): 100.0; T(19): 0.0	0	9.40156e+06	5.2077e+06	0	0	0	4.86975e+06	0	0h specific	0	0.004484	218.453				High	12.17	14.5404	High	15.41	6.80505										1
SQHVMTPLSR	2	1	1	LOC_Os05g39730.1	SAG20, putative, expressed			S1(Phospho)	1235.56	1	S(1): 100.0; T(6): 0.0; S(9): 0.0	0	6.62821e+06	6.36036e+06	0	0	0	4.32952e+06	0	0h specific	0.001	0.02317	166.671				High	24.86	0.506864	High	10.81	12.5349										0
FEDDDVEDKDDDDETDDDASDADIEDPEK	2	1	1	LOC_Os07g03230.1	eukaryotic translation initiation factor 3 subunit C, putative, expressed			T15(Phospho)	3397.2	1	T(15): 100.0; S(20): 0.0	0	33206616	3.49998e+07	0	0	0	2.27355e+07	0	0h specific	0	1.946e-06	340.175				High	72.9	8.99559e-06	High	68.33	2.59265e-05										1
DGSPAAAATDHK	2	1	1	LOC_Os02g26349.2	transposon protein, putative, CACTA, En/Spm sub-class, expressed			S3(Phospho)	1220.5	1	S(3): 100.0; T(9): 0.0	0	28862486	3.54699e+07	0	0	0	2.14441e+07	0	0h specific	0	0.003237	182.661				High	22.07	0.681714	High	22.56	0.608979										0
VQYLEMKPCPATPNNTPCEVR	2	1	1	LOC_Os06g18930.1	cadmium tolerance factor, putative			C9(Carbamidomethyl); T12(Phospho); C18(Carbamidomethyl)	2584.15	1	Y(3): 0.0; T(12): 100.0; T(16): 0.0	0	1.32886e+07	6.10515e+06	0	0	0	6.46459e+06	0	0h specific	0	0.0001133	386.356				High	43.02	0.0175508	High	20.01	3.53435										0
SGLTSNEDSGEEHLAR	2	1	1	LOC_Os03g03870.1	DNA-binding bromodomain-containing protein, putative, expressed		BRD701	S9(Phospho)	1781.74	1	S(1): 0.0; T(4): 0.0; S(5): 0.0; S(9): 100.0	0	9.38029e+06	9.62223e+06	0	0	0	6.33417e+06	0	0h specific	0	0.002202	332.207				High	44.05	0.00621612	High	33.87	0.0665556										0
SYGSDPEEQWMR	2	1	1	LOC_Os05g04830.1	expressed protein			S4(Phospho)	1564.58	1	S(1): 0.0; Y(2): 0.0; S(4): 100.0	0	2.69229e+07	1.91681e+07	0	0	0	1.53637e+07	0	0h specific	0	4.556e-05	286.271				High	31.55	0.0869204	High	72.32	6.99849e-06										0
LNEEPEVHADHTMDPDYESPEEQEQDTGR	2	1	1	LOC_Os09g36090.1	plus-3 domain containing protein, expressed			S19(Phospho)	3477.38	1	T(12): 0.0; Y(17): 0.0; S(19): 100.0; T(27): 0.0	0	7179328	2.84412e+07	0	0	0	1.18735e+07	0	0h specific	0	1.722e-06	415.364				High	44.62	0.0144891	High	33.86	0.171038										0
VKGSQLQTPPVADETER	2	1	1	LOC_Os03g46920.1	expressed protein			S4(Phospho)	1934.92	1	S(4): 100.0; T(8): 0.0; T(15): 0.0	0	2.14765e+07	1.18708e+07	0	0	0	1.11157e+07	0	0h specific	0	0.007982	219.649				High	18.89	3.4637	High	3.11	131.301										1
ASLEEEDDILSDEDDFYDR	2	1	1	LOC_Os06g16430.1	FHA domain containing protein, putative, expressed			S11(Phospho)	2355.9	1	S(2): 0.0; S(11): 100.0; Y(17): 0.0	0	1.67803e+07	12650686	0	0	0	9.81033e+06	0	0h specific	0	2.763e-10	404.439				High	86.39	4.88276e-07	High	87.28	4.09118e-07										0
LECISEIDSR	2	1	1	LOC_Os10g38850.1	amine oxidase, putative, expressed		HDMA704	C3(Carbamidomethyl); S5(Phospho)	1301.55	1	S(5): 100.0; S(9): 0.0	0	9.93331e+06	1.32043e+07	0	0	0	7.71255e+06	0	0h specific	0.001	0.03301	200.135				High	19.82	1.15385	High	23.94	0.449863										0
AASVSPAASPPRR	2	1	1	LOC_Os12g15420.1	nucampholin, putative, expressed			N-Term(Acetyl); S5(Phospho); S9(Phospho)	1468.64	1	S(3): 0.0; S(5): 100.0; S(9): 100.0	0	6.52255e+07	37641924	0	0	0	3.42891e+07	0	0h specific	0.003	0.05348	263.722				High	26.8	0.295635	High	19.25	1.68351										1
GSFDATNAVK	2	1	1	LOC_Os02g49070.1	ZAC, putative, expressed			S2(Phospho)	1089.46	1	S(2): 100.0; T(6): 0.0	14117552	0	1.17685e+07	0	0	0	8.62867e+06	0	0h specific	0.001	0.02609	144.933	High	14.3	2.91841				High	16.64	1.58459										0
SQSYVSWDIK	2	1	1	LOC_Os12g10740.1	leucine-rich repeat family protein, putative, expressed			S1(Phospho)	1292.56	1	S(1): 100.0; S(3): 0.0; Y(4): 0.0; S(6): 0.0	0	1.78864e+07	1.54685e+07	0	0	0	1.11183e+07	0	0h specific	0	0.004011	245.34				High	42.36	0.00697788	High	46.51	0.00271602										0
EVLDGALSTADSPR	2	1	1	LOC_Os05g34950.1	cysteine-rich receptor-like protein kinase 6 precursor, putative, expressed			S12(Phospho)	1510.68	1	S(8): 0.0; T(9): 0.0; S(12): 100.0	0	1.11222e+07	1.12393e+07	0	0	0	7.45384e+06	0	0h specific	0	0.0002073	388.148				High	65.84	4.88002e-05	High	57.02	0.000371201										0
MKQEVAPQDEASADSPAVK	2	1	1	LOC_Os07g49380.1	PWWP domain containing protein, expressed			S12(Phospho)	2080.93	0.999999	S(12): 100.0; S(15): 0.0	0	1.02996e+07	1.0426e+07	0	0	0	6.90854e+06	0	0h specific	0	0.0008749	290.116				High	29.16	0.318879	High	30.72	0.22299										1
SISPEDDAGVEGSGHR	2	1	1	LOC_Os03g59680.1	PAPA-1-like conserved region family protein, expressed			S3(Phospho)	1692.69	0.999999	S(1): 0.0; S(3): 100.0; S(13): 0.0	0	14031136	1.10254e+07	0	0	0	8.35219e+06	0	0h specific	0	2.237e-05	328.361				High	58.77	0.000252603	High	53.89	0.000780298										0
TMGGSQSGSVSQMQK	2	1	1	LOC_Os02g38430.1	steroid nuclear receptor, ligand-binding, putative, expressed			S5(Phospho)	1592.64	0.999998	T(1): 0.0; S(5): 100.0; S(7): 0.0; S(9): 0.0; S(11): 0.0	0	1.58259e+07	1.46603e+07	0	0	0	1.0162e+07	0	0h specific	0	1.574e-06	257.401				High	65.62	3.15966e-05	High	47.66	0.0020936										0
AEVSEQLATPKTPK	4	1	1	LOC_Os05g48620.1	tRNA-binding arm, putative, expressed			T9(Phospho); T12(Phospho)	1658.75	0.999998	S(4): 0.0; T(9): 100.0; T(12): 100.0	0	23121142	1.67103e+07	0	0	0	1.32771e+07	0	0h specific	0	0.009642	228.785	High	11.62	15.4052	High	12.86	11.7445	High	28.37	0.329734										1
HAETVDMASDLEK	2	1	1	LOC_Os03g16369.2	retrotransposon protein, putative, unclassified, expressed			M7(Oxidation); S9(Phospho)	1541.62	0.999998	T(4): 0.0; S(9): 100.0	0	7.45568e+06	3.4921e+06	0	0	0	3.64926e+06	0	0h specific	0	0.005316	183.419				High	20.63	1.27669	High	25.41	0.420963										0
DNFSSPGSPR	2	1	1	LOC_Os08g02354.1	expressed protein			S8(Phospho)	1143.45	0.999997	S(4): 0.0; S(5): 0.0; S(8): 100.0	1.11174e+07	1.62229e+07	0	0	0	0	9.11343e+06	0	0h specific	0.001	0.02802	195.139	High	27.35	0.127842	High	25.53	0.196488													0
DWSSDMPGDIDNDESVDK	3	1	1	LOC_Os03g11580.1	expressed protein			S3(Phospho)	2104.76	0.999997	S(3): 100.0; S(4): 0.0; S(15): 0.0	0	1.0371e+07	8.21787e+06	0	0	0	6.19631e+06	0	0h specific	0	3.439e-06	305.084				High	37.44	0.0238449	High	27.97	0.220471										0
ISPSELAAVTR	2	1	1	LOC_Os01g04330.1	OsCML16 - Calmodulin-related calcium sensor protein, expressed			S2(Phospho)	1223.6	0.999996	S(2): 100.0; S(4): 0.0; T(10): 0.0	4.73413e+07	3.66446e+07	0	0	0	0	2.79953e+07	0	0h specific	0	0.003773	149.157	High	17.49	3.08619	High	20.98	1.39809													0
SQHVMTPLSR	2	1	1	LOC_Os05g39730.1	SAG20, putative, expressed			S1(Phospho); T6(Phospho)	1315.53	0.999995	S(1): 100.0; T(6): 100.0; S(9): 0.0	0	1.22712e+07	1.28975e+07	0	0	0	8.38957e+06	0	0h specific	0.006	0.1004	144.311				High	14.83	4.93113	High	14.65	5.21007										0
TVQSSASPAANSPGAMSESAVDKPPVIR	11	1	1	LOC_Os07g39620.1	C2 domain containing protein, putative, expressed			S12(Phospho)	2834.34	0.999988	T(1): 0.0; S(4): 0.0; S(5): 0.0; S(7): 0.0; S(12): 100.0; S(17): 0.0; S(19): 0.0	4.16249e+07	0	6.88582e+07	0	0	0	3.68277e+07	0	0h specific	0	1.289e-05	299.422	High	19.27	3.86736	High	9.44	37.7123	High	8.26	47.2992				High	7.08	62.2031				0
KDDGQGDSVTVGGTRK	3	1	1	LOC_Os02g48010.1	nuclear matrix constituent protein 1-like, putative, expressed			S8(Phospho); T10(Phospho)	1779.73	0.999982	S(8): 100.0; T(10): 100.0; T(14): 0.0	2.26682e+07	4.35657e+07	0	0	0	0	2.2078e+07	0	0h specific	0.001	0.02132	128.513	High	11.13	15.9924	High	9.15	25.3453													2
ASSRELSPHGR	2	1	1	LOC_Os01g26940.1	transposon protein, putative, CACTA, En/Spm sub-class, expressed			S3(Phospho); S7(Phospho)	1356.55	0.999974	S(2): 0.0; S(3): 100.0; S(7): 100.0	9.59503e+07	1.14265e+08	0	0	0	0	7.00719e+07	0	0h specific	0.006	0.08116	144.242	High	14.88	2.96155	High	13.87	3.75337													1
SVSSQLSLSR	2	1	1	LOC_Os07g48690.1	DUF630/DUF632 domains containing protein, putative, expressed			S3(Phospho)	1143.54	0.999934	S(1): 0.0; S(3): 100.0; S(4): 0.0; S(7): 0.0; S(9): 0.0	0	1.33361e+07	1.20166e+07	0	0	0	8.4509e+06	0	0h specific	0	0.003145	251.729				High	39.88	0.0101054	High	39.13	0.0117659										0
GATDSDSEVDFDR	2	1	1	LOC_Os07g49380.1	PWWP domain containing protein, expressed			S5(Phospho)	1493.54	0.999925	T(3): 0.0; S(5): 100.0; S(7): 0.0	0	1.69019e+07	1.76636e+07	0	0	0	1.15219e+07	0	0h specific	0	0.0001439	265.513				High	64.77	3.03918e-05	High	76.13	2.19281e-06										0
ASSEAWSAGER	4	1	1	LOC_Os03g12450.1	nucleoporin, putative, expressed			S3(Phospho)	1230.48	0.999815	S(2): 0.0; S(3): 100.0; S(7): 0.0	6.2619e+06	13678387	0	0	0	0	6.64676e+06	0	0h specific	0	0.01841	137.923	High	15.7	1.77238	High	17.72	1.13598										High	22.63	0.366749	0
TPYHPMVDDDGSLSPTRPFDK	2	1	1	LOC_Os05g23610.1	protein phosphatase inhibitor 2 containing protein, expressed			S12(Phospho); S14(Phospho)	2535.03	0.999782	T(1): 0.0; Y(3): 0.0; S(12): 100.0; S(14): 100.0; T(16): 0.0	2.54333e+07	21369102	0	0	0	0	1.56008e+07	0	0h specific	0	0.001082	315.036	High	5.12	100.588	High	9.81	33.8855													0
ASSEGHGQHTPRR	2	1	1	LOC_Os04g31030.1	nitrate-induced NOI protein, expressed			T10(Phospho)	1499.65	0.999775	S(2): 0.0; S(3): 0.0; T(10): 100.0	0	791073	1.5712e+06	0	0	0	787424	0	0h specific	0	0.0107	175.15				High	33.05	0.0852174	High	30.2	0.163495										1
KQVSPTGSFAGAVVDDAELQR	6	1	1	LOC_Os02g13060.1	expressed protein			S4(Phospho)	2255.08	0.999725	S(4): 100.0; T(6): 0.0; S(8): 0.0	4.12038e+07	5.13795e+07	0	0	0	0	3.08611e+07	0	0h specific	0	9.457e-08	446.254	High	57.97	0.000422748	High	58.37	0.000395739													1
AGSSATVLSAPDSPR	2	1	1	LOC_Os02g54990.2	TMS membrane protein/tumour differentially expressed protein, putative, expressed			S9(Phospho); S13(Phospho)	1575.65	0.999722	S(3): 0.0; S(4): 0.0; T(6): 0.0; S(9): 100.0; S(13): 100.0	0	2.16784e+07	2.1177e+07	0	0	0	1.42851e+07	0	0h specific	0.002	0.04576	237.302				High	15.25	5.10351	High	17.23	3.39581										0
YGSEDDSEAKYDEK	3	1	1	LOC_Os04g51960.1	expressed protein			S3(Phospho)	1715.64	0.999703	Y(1): 0.0; S(3): 100.0; S(7): 0.0; Y(11): 0.0	0	1.57188e+07	9365385	0	0	0	8.36138e+06	0	0h specific	0.001	0.02089	181.204				High	9.45	15.1694	High	17.87	2.20952				High	6.38	30.7818				1
ELDTGDIDTDGSPNDEK	2	1	1	LOC_Os07g23990.1	tetratricopeptide repeat domain containing protein, putative, expressed			S12(Phospho)	1900.74	0.999693	T(4): 0.0; T(9): 0.0; S(12): 100.0	0	5.4238e+06	2.18147e+06	0	0	0	2.53509e+06	0	0h specific	0	0.004875	206.746				High	21.24	1.6111	High	10.15	19.3983										0
DVHVTTDVSPGISPK	3	1	1	LOC_Os03g31730.1	expressed protein			S9(Phospho); S13(Phospho)	1711.73	0.999656	T(5): 0.0; T(6): 0.0; S(9): 100.0; S(13): 100.0	0	21104578	2.02396e+07	0	0	0	1.37814e+07	0	0h specific	0.002	0.04089	266.071				High	4.46	61.5747	High	6.87	35.1249										0
KRDDSVDTELVTSPASVK	4	1	1	LOC_Os06g17840.1	expressed protein			S5(Phospho)	2026.98	0.999583	S(5): 100.0; T(8): 0.0; T(12): 0.0; S(13): 0.0; S(16): 0.0	5.35191e+06	0	4.34239e+06	0	0	0	3.23143e+06	0	0h specific	0	0.00759	233.318	High	10.98	17.3285				High	16.01	5.42447	High	6.6	48.8308	High	3.16	105.452				2
LISISNLSPDAQPTPCSPK	2	1	1	LOC_Os04g49954.1	expressed protein			C16(Carbamidomethyl); S17(Phospho)	2104.99	0.999567	S(3): 0.0; S(5): 0.0; S(8): 0.0; T(14): 0.0; S(17): 100.0	1.10782e+07	17301222	0	0	0	0	9.45981e+06	0	0h specific	0	0.003614	196.267	High	25.83	0.644159	High	21.77	1.55707													0
AEPLRPPPPPQETQPTPPSPATTMR	2	1	1	LOC_Os12g25180.1	expressed protein			S19(Phospho); M24(Oxidation)	2789.33	0.999528	T(13): 0.0; T(16): 0.0; S(19): 100.0; T(22): 0.0; T(23): 0.0	0	7.46701e+06	4.40573e+06	0	0	0	3.95758e+06	0	0h specific	0	0.0009344	290.952				High	2.55	171.246	High	6.62	63.796										0
SLLNTASPYGTDRPQR	2	1	1	LOC_Os03g40010.1	DEK C terminal domain containing protein, expressed			S7(Phospho)	1855.87	0.999469	S(1): 0.0; T(5): 0.0; S(7): 99.9; Y(9): 0.0; T(11): 0.0	8576210	0	1.22264e+07	0	0	0	6.93422e+06	0	0h specific	0.002	0.05843	237.14	High	10.78	19.808				High	16.96	4.41912										0
EGSPVDGVVQPQQQPSPTTASGQQSQQQK	3	1	1	LOC_Os01g10350.1	MPPN domain containing protein, expressed			S16(Phospho)	3101.41	0.999446	S(3): 0.0; S(16): 99.9; T(18): 0.1; T(19): 0.0; S(21): 0.0; S(25): 0.0	0	1.77282e+07	1.02723e+07	0	0	0	9.33353e+06	0	0h specific	0	0.002072	284.406				High	12.35	24.6957	High	10.03	44.7399										0
DQLEGGGGAHGPEVVADEEVTSHRFTPAR	4	1	1	LOC_Os10g31040.1	Citrate transporter protein, putative, expressed			S22(Phospho); T26(Phospho)	3178.36	0.999271	T(21): 0.1; S(22): 99.9; T(26): 100.0	5.076e+07	0	7.28138e+07	0	0	0	4.11913e+07	0	0h specific	0	0.007302	348.672	High	6.94	103.235				High	4.64	170.353										1
TIGSDLTDGGSPIRDSPSSK	2	1	1	LOC_Os03g57430.1	expressed protein			S11(Phospho)	2069.94	0.99912	T(1): 0.0; S(4): 0.0; T(7): 0.0; S(11): 99.9; S(16): 0.1; S(18): 0.0; S(19): 0.0	2.67705e+06	0	4120825	0	0	0	2.26596e+06	0	0h specific	0	0.009003	197.389	High	19.11	3.1091				High	22.7	1.43549										1
QALAAPSSPDSPANELLANR	5	1	1	LOC_Os01g73750.1	Leucine Rich Repeat family protein, expressed			S7(Phospho)	2101.99	0.99825	S(7): 99.8; S(8): 0.1; S(11): 0.1	1.83586e+07	2.05841e+07	0	0	0	0	1.29809e+07	0	0h specific	0	0.01264	163.451	High	4.43	84.5917	High	4.51	83.862													0
SLENLFVTNSQR	2	1	1	LOC_Os02g01960.1	tetratricopeptide repeat domain containing protein, expressed			S10(Phospho)	1487.68	0.99188	S(1): 0.0; T(8): 0.8; S(10): 99.2	0	1.93787e+07	1.20346e+07	0	0	0	1.04711e+07	0	0h specific	0	4.378e-05	296.355				High	48.07	0.00315809	High	38.33	0.0302085										0
AAAAATSPAR	6	1	1	LOC_Os02g46320.1	glucosyltransferase, putative, expressed			N-Term(Acetyl); T6(Phospho)	1008.45	0.990546	T(6): 99.1; S(7): 0.9	2.54061e+08	0	1.18472e+08	0	0	0	1.24177e+08	0	0h specific	0.002	0.08028	281.102	High	31.92	0.0493584				High	27.07	0.152553										0
QANLTGDVIEASSR	2	1	1	LOC_Os09g16330.2	pleiotropic drug resistance protein, putative, expressed			S12(Phospho)	1540.7	0.989287	T(5): 0.0; S(12): 98.9; S(13): 1.1	9.68346e+06	1.56034e+07	0	0	0	0	8.42896e+06	0	0h specific	0	0.000513	276.892	High	62.2	9.41801e-05	High	51.14	0.00120254													0
LGLGDTSPSSR	3	1	1	LOC_Os06g14750.1	phosphatidylinositol-4-phosphate 5-Kinase family protein, putative, expressed			S7(Phospho)	1169.52	0.988446	T(6): 1.1; S(7): 98.8; S(9): 0.0; S(10): 0.0	1.1204e+07	0	1.13922e+07	0	0	0	7.53206e+06	0	0h specific	0	0.01403	241.096	High	18.66	1.81549				High	23.15	0.624098										0
TMAGTAQSPTGNK	2	1	1	LOC_Os03g06190.1	3-5 exonuclease family protein, putative, expressed			S8(Phospho)	1343.57	0.98813	T(1): 0.0; T(5): 0.0; S(8): 98.8; T(10): 1.2	1.28378e+07	0	1.71026e+07	0	0	0	9.98014e+06	0	0h specific	0	0.001272	240.336	High	6.19	30.3911				High	42.76	0.00671613										0
MNVPHVSSDSDDDRPVIR	4	1	1	LOC_Os05g47690.1	reticulon domain containing protein, putative, expressed			N-Term(Acetyl); S7(Phospho); S10(Phospho)	2240.9	0.987963	S(7): 98.8; S(8): 1.2; S(10): 100.0	1.06338e+08	0	1.35059e+07	0	0	0	3.9948e+07	0	0h specific	0	0.005342	428.803	High	14.81	7.78846				High	19.37	2.67871										0
SKPIEASEPSPVYVEEK	2	1	1	LOC_Os07g36200.1	eukaryotic translation initiation factor-related, putative, expressed			S10(Phospho)	1968.93	0.987463	S(1): 0.0; S(7): 0.0; S(10): 98.7; Y(13): 1.3	0	2.91346e+07	2.77308e+07	0	0	0	1.89551e+07	0	0h specific	0	0.000425	335.066				High	22.35	1.60224	High	24.38	1.01165										0
YMAYSPSPSTTPHSPR	2	1	1	LOC_Os02g49080.1	KH domain containing protein, putative, expressed			S5(Phospho); S14(Phospho)	1938.75	0.986575	Y(1): 0.0; Y(4): 1.3; S(5): 98.7; S(7): 0.0; S(9): 0.0; T(10): 0.0; T(11): 0.0; S(14): 100.0	0	7877068	6.83605e+06	0	0	0	4.90437e+06	0	0h specific	0	0.007967	344.75				High	19.44	1.76617	High	17.87	2.54838										0
ILSSMSQK	2	1	1	LOC_Os02g47600.2	soluble inorganic pyrophosphatase, putative, expressed			S3(Phospho)	973.444	0.982219	S(3): 98.2; S(4): 1.8; S(6): 0.0	0	2.42531e+07	2.073e+07	0	0	0	1.49944e+07	0	0h specific	0.001	0.0365	122.995				High	18.56	1.39176	High	32.43	0.0576336										0
GPQQDESAEGSTTPTTAQSGVFGSFTK	4	1	1	LOC_Os12g21890.1	PTEN, putative, expressed			T13(Phospho)	2795.2	0.980993	S(7): 0.0; S(11): 0.0; T(12): 1.9; T(13): 98.1; T(15): 0.0; T(16): 0.0; S(19): 0.0; S(24): 0.0; T(26): 0.0	5.54843e+07	0	7.11168e+07	0	0	0	4.22004e+07	0	0h specific	0	8.047e-10	350.146	High	66.59	9.11878e-05	High	90.23	3.91649e-07	High	83.23	1.95672e-06										0
SGSPEHCQLVAALHPK	4	1	1	LOC_Os01g66130.1	armadillo/beta-catenin repeat family protein, putative, expressed			S3(Phospho); C7(Carbamidomethyl)	1810.83	0.980537	S(1): 1.9; S(3): 98.1	0	1.18039e+07	1.54597e+07	0	0	0	9.08786e+06	0	0h specific	0	0.004419	219.87				High	7.7	47.6612	High	7.47	40.5125										0
STSPTSSSLPSQSGK	2	1	1	LOC_Os07g37650.1	GTPase-activating protein, putative, expressed			S3(Phospho)	1530.67	0.980413	S(1): 1.0; T(2): 1.0; S(3): 98.0; T(5): 0.0; S(6): 0.0; S(7): 0.0; S(8): 0.0; S(11): 0.0; S(13): 0.0	0	1.45257e+07	11168321	0	0	0	8.56467e+06	0	0h specific	0	0.0001118	254.337				High	43.61	0.00705529	High	26.2	0.386932										0
MQPVSPSTAER	2	1	1	LOC_Os02g04490.1	histone acetyltransferase HAC1, putative, expressed		HAC703	M1(Oxidation); S5(Phospho)	1298.55	0.979176	S(5): 97.9; S(7): 1.0; T(8): 1.0	5.29823e+06	0	4.00396e+06	0	0	0	3.10073e+06	0	0h specific	0.001	0.05042	189.245	High	18.07	1.80986				High	26.41	0.263872										0
DADNKGQSSSPTPLFSFK	2	1	1	LOC_Os05g28190.1	ranBP1 domain containing protein, expressed			S10(Phospho)	2005.9	0.978615	S(8): 0.0; S(9): 1.1; S(10): 97.9; T(12): 1.1; S(16): 0.0	0	1.77875e+07	1.78659e+07	0	0	0	1.18845e+07	0	0h specific	0	0.001093	350.762				High	38.65	0.0372054	High	34.57	0.0937616										1
MVHGSASPAQPNNPSKPK	2	1	1	LOC_Os04g31030.1	nitrate-induced NOI protein, expressed			M1(Oxidation); S7(Phospho)	1942.88	0.978186	S(5): 2.2; S(7): 97.8; S(15): 0.0	0	2.20366e+07	2.51172e+07	0	0	0	1.57179e+07	0	0h specific	0.001	0.02643	200.769				High	2.81	126.162	High	2.61	130.545										0
LPPPPPSPVSPTDSGIAASPFK	3	1	1	LOC_Os01g42830.1	adaptin ear-binding coat-associated protein 2, putative, expressed			S7(Phospho); S10(Phospho)	2319.07	0.974111	S(7): 97.5; S(10): 99.9; T(12): 2.5; S(14): 0.1; S(19): 0.0	2.55611e+07	0	1.1013e+07	0	0	0	1.21914e+07	0	0h specific	0	0.0002966	240.326	High	25.07	1.03869				High	9.17	39.7984										0
HPYGGGGGDSASEYSGGGLPSMR	2	1	1	LOC_Os12g10740.1	leucine-rich repeat family protein, putative, expressed			S15(Phospho)	2275.91	0.973007	Y(3): 0.0; S(10): 0.0; S(12): 0.0; Y(14): 2.7; S(15): 97.3; S(21): 0.0	0	1.59602e+07	1.70118e+07	0	0	0	1.09907e+07	0	0h specific	0	0.0139	154.334				High	8.42	39.79	High	7.63	48.5478										0
LHIGGDGSSSDSDADER	7	1	1	LOC_Os01g12650.1	reticulon domain containing protein, putative, expressed			S8(Phospho); S12(Phospho)	1877.66	0.95778	S(8): 97.9; S(9): 2.1; S(10): 2.1; S(12): 97.9	0	1.60936e+07	16667581	0	0	0	1.09204e+07	0	0h specific	0	5.863e-05	323.953				High	26.74	0.200291	High	61.18	7.17116e-05										0
SFTHINEDAALESPKEE	3	1	1	LOC_Os01g28730.1	protein kinase domain containing protein, expressed			S1(Phospho); S13(Phospho)	2076.83	0.5	S(1): 50.0; T(3): 50.0; S(13): 100.0	0	1.50924e+07	1.30807e+07	0	0	0	9.39103e+06	0	0h specific	0.003	0.0576	415.808				High	23.57	0.872051	High	25.57	0.560488										1
NHPASHDQGHSPDVAPEQK	4	1	1	LOC_Os02g33320.1	RNA recognition motif containing protein, putative, expressed			S11(Phospho)	2130.9	0.5	S(5): 50.0; S(11): 50.0	0	2.10641e+07	1.73549e+07	0	0	0	1.28063e+07	0	0h specific	0	0.01737	184.332				High	2.94	136.034	High	7.6	46.1821										0
STPFQPYTEVFGLQR	4	1	1	LOC_Os07g37240.1	chlorophyll A-B binding protein, putative, expressed			T2(Phospho)	1849.85	0.5	S(1): 50.0; T(2): 50.0; Y(7): 0.0; T(8): 0.0	0	2.08866e+07	2.10453e+07	0	0	0	1.39773e+07	0	0h specific	0	0.008687	234.934				High	13.99	7.68522	High	27.99	0.310084										0
SIVLSPGSK	2	1	1	LOC_Os01g56590.1	guanine nucleotide exchange family protein, putative, expressed			S5(Phospho)	967.488	0.5	S(1): 0.0; S(5): 50.0; S(8): 50.0	0	1.5716e+07	1.4905e+07	0	0	0	1.0207e+07	0	0h specific	0.005	0.0927	172.487				High	39.55	0.0185509	High	23.91	0.679776										0
DQHEIDEDSHRSPMEDEGHYEK	4	1	1	LOC_Os07g01880.1	VIP4, putative, expressed		PAFB702	S12(Phospho)	2763.06	0.5	S(9): 50.0; S(12): 50.0; Y(20): 0.0	0	2.26281e+07	9.33425e+06	0	0	0	1.06541e+07	0	0h specific	0	0.01287	225.595				High	8.16	39.5716	High	4.07	102.108										1
STPSTDPLQGPPEK	4	1	1	LOC_Os03g54100.1	potassium channel protein, putative, expressed			S1(Phospho)	1533.69	0.5	S(1): 50.0; T(2): 50.0; S(4): 0.0; T(5): 0.0	0	7.36719e+06	1.24042e+07	0	0	0	6.59045e+06	0	0h specific	0	0.002881	175.746				High	9.87	18.5212	High	38.75	0.0238234										0
TPSPLTPSPTPSPVTPPPQQPPQPEPR	9	1	1	LOC_Os03g45340.1	hsp20/alpha crystallin family protein, putative, expressed			T1(Phospho)	2907.43	0.499996	T(1): 50.0; S(3): 50.0; T(6): 0.0; S(8): 0.0; T(10): 0.0; S(12): 0.0; T(15): 0.0	0	3885382	6.7924e+06	0	0	0	3.55926e+06	0	0h specific	0	0.0001003	220.432				High	23.52	1.0311	High	22.43	1.37898										0
LHGPSAPSSPSAAATAGAK	2	1	1	LOC_Os05g02240.1	ATCHX20, putative, expressed			S5(Phospho); S9(Phospho)	1837.79	0.499931	S(5): 100.0; S(8): 50.0; S(9): 50.0; S(11): 0.0; T(15): 0.0	0	1.7779e+07	2.94257e+07	0	0	0	1.57349e+07	0	0h specific	0	1.434e-05	405.453				High	43.16	0.00950418	High	62.51	0.000110386										0
SSPPPPQQQASSEDDKEKPTHLR	4	1	1	LOC_Os02g57640.1	KH domain containing protein, putative, expressed			S2(Phospho); S11(Phospho); S12(Phospho)	2799.14	0.499859	S(1): 50.0; S(2): 50.0; S(11): 100.0; S(12): 100.0; T(20): 0.0	0	4.19585e+07	3.43882e+07	0	0	0	2.54489e+07	0	0h specific	0.002	0.05349	134.35				High	6.63	75.5883	High	2	214.178										1
ASSPSALDASPSPPR	6	1	1	LOC_Os05g13750.1	retrotransposon protein, putative, unclassified			S3(Phospho); S10(Phospho); S12(Phospho)	1679.62	0.32246	S(2): 34.4; S(3): 34.4; S(5): 34.4; S(10): 96.7; S(12): 100.0	4037417	0	7.96201e+06	0	0	0	3.99981e+06	0	0h specific	0.003	0.07205	70.4591	High	3.14	44.962				High	9.2	12.0888										0
GTTSAGSSPLPEIDSK	4	1	1	LOC_Os02g50840.1	BAH domain containing protein, putative, expressed			T3(Phospho); S8(Phospho)	1706.7	0.244592	T(2): 25.9; T(3): 25.9; S(4): 25.9; S(7): 24.5; S(8): 97.8; S(15): 0.0	0	2.38396e+06	6.04056e+06	0	0	0	2.80817e+06	0	0h specific	0	0.01422	130.441				High	6.87	37.7359	High	18.61	2.52305										0
EETPSIYKNPSDVQDR	2	1	1	LOC_Os08g43680.1	glutathione S-transferase, C-terminal domain containing protein, expressed			S11(Phospho)	1957.86	0.0102477	T(3): 0.0; S(5): 97.9; Y(7): 1.0; S(11): 1.0	0	8293850	5.55554e+06	0	0	0	4.61646e+06	0	0h specific	0	0.01067	217.06				High	29.56	0.289825	High	33.51	0.117052										1
SSAYSGHSSVTSPFDAGSHTGR	3	1	1	LOC_Os05g33620.1	expressed protein			S12(Phospho)	2274.95	0.00492447	S(1): 19.9; S(2): 19.9; Y(4): 19.9; S(5): 19.9; S(8): 19.9; S(9): 0.0; T(11): 0.0; S(12): 0.5; S(18): 0.0; T(20): 0.0	1.98561e+07	2.014e+07	0	0	0	0	1.3332e+07	0	0h specific	0	0.0001554	201.423	High	19.99	2.61602	High	19.23	3.0381													0
ISPGSSEPAASLPSPVTTK	2	1	1	LOC_Os07g37140.1	expressed protein			S2(Phospho); T18(Phospho)	1985.88	1.18419e-05	S(2): 100.0; S(5): 0.0; S(6): 0.0; S(11): 0.0; S(14): 100.0; T(17): 0.0; T(18): 0.0	1.09133e+07	1.8228e+07	0	0	0	0	9.71379e+06	0	0h specific	0.003	0.09066	238.525	High	14.24	8.82994	High	8.48	33.1563													0
RRSPLPR	2	2	1	LOC_Os05g01540.2	serine/arginine repetitive matrix protein 1, putative, expressed			S3(Phospho)	961.511	1	S(3): 100.0	8.99242e+07	8.59168e+07	0	0	0	0	5.86137e+07	0	0h specific	0.006	0.1336	120.003	High	12.29	6.10268	High	31.37	0.0739305													2
GEGMSAVADSGEGR	2	2	1	LOC_Os06g02370.3	expressed protein			S10(Phospho)	1402.53	1	S(5): 0.0; S(10): 100.0	12424424	0	1.5429e+07	0	0	0	9.28447e+06	0	0h specific	0	3.485e-05	277.124	High	49.78	0.000887856				High	44.92	0.00269765										0
SNQATEDQVKGSPR	2	2	1	LOC_Os03g28300.2	protein kinase domain containing protein, expressed			S12(Phospho)	1596.7	1	S(1): 0.0; T(5): 0.0; S(12): 100.0	7.98104e+06	1.4761e+07	0	0	0	0	7.58069e+06	0	0h specific	0	0.001582	361.817	High	34.94	0.0512041	High	47.99	0.00254326													1
HKSFDDDDLSNKPVLK	2	2	1	LOC_Os03g08550.2	STRUBBELIG-RECEPTOR FAMILY 6 precursor, putative, expressed			S3(Phospho)	1937.9	1	S(3): 100.0; S(10): 0.0	0	5.42338e+07	2.31296e+07	0	0	0	2.57878e+07	0	0h specific	0	0.0007124	272.729				High	22.97	1.26241	High	28.95	0.317803										1
IESFLQR	2	2	1	LOC_Os01g49614.1	Protein kinase domain containing protein, expressed			S3(Phospho)	972.46	1	S(3): 100.0	0	4.25077e+06	3.91198e+06	0	0	0	2.72092e+06	0	0h specific	0.001	0.02972	129.996				High	26.42	0.176156	High	29.15	0.0967476										0
EIDSDDDSPPR	2	2	2	LOC_Os07g01880.1 ;LOC_Os12g38970.1	VIP4, putative, expressed		PAFB702	S4(Phospho); S8(Phospho)	1405.46	1	S(4): 100.0; S(8): 100.0	0	9915920	1.00013e+07	0	0	0	6.63906e+06	0	0h specific	0	0.01972	182.14				High	20.08	0.366192	High	15.55	1.0838										0
DTDDDAVDPHLER	3	2	1	LOC_Os01g08970.2	SSRP1-like FACT complex subunit, putative, expressed		SSRP701	T2(Phospho)	1577.62	1	T(2): 100.0	0	4.73127e+06	9.76756e+06	0	0	0	4.83294e+06	0	0h specific	0	3.572e-08	287.014				High	31.98	0.0708349	High	74.23	4.38739e-06				High	41.34	0.00851302				0
SPAKPDQPLDLDSELAK	2	2	1	LOC_Os01g06270.2	expressed protein			S1(Phospho)	1903.91	1	S(1): 100.0; S(13): 0.0	0	6.42283e+07	5.66425e+07	0	0	0	4.02902e+07	0	0h specific	0	3.464e-05	427.835				High	45.6	0.00533356	High	48.08	0.00298279										0
LNSEEPAQVDPKPAYVR	2	2	1	LOC_Os04g56140.2	expressed protein			S3(Phospho)	1992.94	1	S(3): 100.0; Y(15): 0.0	0	1.15811e+07	1.59549e+07	0	0	0	9.17866e+06	0	0h specific	0	0.001682	322.641				High	38.47	0.0427268	High	33.51	0.135034										0
DLQQEISDGEVEIPSA	2	2	1	LOC_Os02g47140.2	L11 domain containing ribosomal protein, putative, expressed			S7(Phospho)	1809.77	1	S(7): 100.0; S(15): 0.0	0	3.0829e+07	1.59496e+07	0	0	0	1.55929e+07	0	0h specific	0.001	0.03061	251.841				High	41.76	0.0134428	High	26.87	0.41015										0
SPTGEVIFGGETMR	2	2	1	LOC_Os10g21212.1	photosystem II 44 kDa reaction center protein, putative			T3(Phospho)	1560.68	1	S(1): 0.0; T(3): 100.0; T(12): 0.0	46873436	57906532	0	0	0	0	34926656	0	0h specific	0	2.207e-06	367.075	High	51.36	0.00110475	High	40.05	0.0146158													0
AQDSSSIVSPIRK	4	2	1	LOC_Os08g43060.3	expressed protein			S9(Phospho)	1467.73	1	S(4): 0.0; S(5): 0.0; S(6): 0.0; S(9): 100.0	1.55752e+07	2.08491e+07	0	0	0	0	1.21414e+07	0	0h specific	0	0.000672	290.626	High	31.94	0.112529	High	52.29	0.000986521	High	34.95	0.0567964										1
EYLSLVR	2	2	1	LOC_Os04g08740.3	ethylene receptor, putative, expressed			S4(Phospho)	959.461	1	Y(2): 0.0; S(4): 100.0	6.4669e+06	0	6.46843e+06	0	0	0	4.31178e+06	0	0h specific	0.002	0.05535	151.52	High	18.24	1.20425				High	37.07	0.0157363										0
ASTQPMYNKGSPNPR	2	2	1	LOC_Os03g45180.2	expressed protein			S11(Phospho)	1727.75	1	S(2): 0.0; T(3): 0.0; Y(7): 0.0; S(11): 100.0	0	4.7777e+06	4.63021e+06	0	0	0	3.13597e+06	0	0h specific	0.002	0.04992	243.876				High	19.2	2.37026	High	19.86	2.10838										1
ASEVSDNDGYEEFNDR	2	2	1	LOC_Os04g38260.1	expressed protein			S5(Phospho)	1926.7	1	S(2): 0.0; S(5): 100.0; Y(10): 0.0	1.61763e+06	0	9.49805e+06	0	0	0	3.70523e+06	0	0h specific	0	0.0001005	282.258	High	18.92	1.5606				High	54.06	0.00041856										0
AVSRSPPSHR	2	2	1	LOC_Os10g15390.2	ribosomal protein S7, putative, expressed			S3(Phospho); S5(Phospho)	1253.52	1	S(3): 100.0; S(5): 100.0; S(8): 0.0	2.28043e+07	0	3.07471e+07	0	0	0	1.78505e+07	0	0h specific	0.001	0.0449	99.5983	High	22.13	0.634395				High	30.44	0.0856208										1
GSPSTPASLR	3	2	1	LOC_Os06g12260.3	N-rich protein, putative, expressed			S2(Phospho)	1052.48	0.999994	S(2): 100.0; S(4): 0.0; T(5): 0.0; S(8): 0.0	1.19513e+07	0	1.44234e+07	0	0	0	8.79158e+06	0	0h specific	0.001	0.0259	116.764	High	27.82	0.132487				High	22.07	0.497937										0
KVSGPLDPSVSMK	4	2	1	LOC_Os08g13350.2	expressed protein			S11(Phospho)	1424.69	0.999903	S(3): 0.0; S(9): 0.0; S(11): 100.0	25673193	2.79714e+07	0	0	0	0	1.78815e+07	0	0h specific	0	0.001735	314.972	High	22.42	0.950269	High	60.05	0.000154214													1
AEENKSGSGDLMASGK	2	2	1	LOC_Os10g18340.1	expressed protein			N-Term(Acetyl); S8(Phospho); M12(Oxidation)	1718.7	0.999813	S(6): 0.0; S(8): 100.0; S(14): 0.0	2.29877e+07	2.65083e+07	0	0	0	0	1.64987e+07	0	0h specific	0	0.005433	222.354	High	32.96	0.092136	High	35.84	0.0475493													1
AESSPSPVQVPSTPK	10	2	1	LOC_Os01g06270.2	expressed protein			S6(Phospho); S12(Phospho)	1670.71	0.999525	S(3): 0.0; S(4): 0.0; S(6): 100.0; S(12): 100.0; T(13): 0.0	1.93154e+07	0	2.01767e+07	0	0	0	1.3164e+07	0	0h specific	0	0.01186	206.181	High	9.96	24.646				High	13.93	10.0739										0
GTTVYFPVGEPGPR	6	2	1	LOC_Os12g38640.2	expressed protein			T3(Phospho)	1556.72	0.988333	T(2): 1.2; T(3): 98.8; Y(5): 0.0	0	9.4143e+06	1.06593e+07	0	0	0	6.69119e+06	0	0h specific	0	0.007819	213.917	High	12.87	9.03212	High	25.03	0.550688	High	25.29	0.518244										0
FAQLATTSDDDDDDAPAADAPPK	2	2	1	LOC_Os01g34330.2	BAH domain containing protein, expressed			T7(Phospho)	2426.98	0.98701	T(6): 1.3; T(7): 98.7; S(8): 0.0	0	8.08968e+06	1.62341e+06	0	0	0	3.2377e+06	0	0h specific	0	1.168e-09	295.271				High	78.61	3.73706e-06	High	78.54	4.16167e-06										0
KSSGPQSGGVTPMAR	2	2	1	LOC_Os08g13350.2	expressed protein			S3(Phospho)	1539.7	0.985395	S(2): 1.5; S(3): 98.5; S(7): 0.0; T(11): 0.0	1.04976e+07	0	1.12533e+07	0	0	0	7.2503e+06	0	0h specific	0	0.0002805	200.728	High	33.05	0.0832109				High	63	8.37734e-05										1
SASPADSAELGQR	3	2	1	LOC_Os04g41100.5	cyclin-dependent kinase G-2, putative, expressed			S3(Phospho)	1368.58	0.98387	S(1): 1.6; S(3): 98.4; S(7): 0.0	1.15956e+07	0	1.83595e+07	0	0	0	9.98502e+06	0	0h specific	0	0.004834	141.846	High	10.3	13.0236				High	23.2	0.667689										0
AHPGGPASSEFDWGTGDTPR	2	2	1	LOC_Os12g42550.2	methyl-CpG binding domain containing protein, putative, expressed		MBD707	T18(Phospho)	2121.88	0.980363	S(8): 0.0; S(9): 0.0; T(15): 2.0; T(18): 98.0	0	1.58321e+06	8.88367e+06	0	0	0	3.48896e+06	0	0h specific	0.002	0.04256	196.453				High	6.97	46.7717	High	2.74	118.713										0
TADADTPAPAPAGTEKEDAKPAESEAAPPAPSEGGEK	2	2	1	LOC_Os12g42550.2	methyl-CpG binding domain containing protein, putative, expressed		MBD707	T6(Phospho)	3640.62	0.968227	T(1): 0.0; T(6): 96.8; T(14): 3.1; S(24): 0.1; S(32): 0.0	0	31867681	9.91941e+06	0	0	0	1.3929e+07	0	0h specific	0	0.0001285	242.991				High	30.38	0.440656	High	17.31	8.81528										1
SAGGPQAMLPNNAQPMHDLAPSPTTSGR	2	2	2	LOC_Os09g10710.2 ;LOC_Os09g10710.3	R-interacting factor 1, putative, expressed			M8(Oxidation); S22(Phospho)	2899.29	0.952181	S(1): 0.0; S(22): 95.2; T(24): 2.4; T(25): 0.1; S(26): 2.4	0	6188874	2.18361e+07	0	0	0	9.34165e+06	0	0h specific	0	6.411e-05	286.666				High	17.87	6.05781	High	23.45	1.64837										0
KSSQYLLPSR	2	2	1	LOC_Os02g01100.3	transmembrane amino acid transporter protein, putative, expressed			S3(Phospho)	1258.61	0.5	S(2): 50.0; S(3): 50.0; Y(5): 0.0; S(9): 0.0	7.00774e+06	3.20836e+06	0	0	0	0	3.40537e+06	0	0h specific	0.002	0.04989	182.463	High	19.14	1.61882	High	23.42	0.548488													1
TVYSYIQSR	2	2	1	LOC_Os04g51370.2	protein kinase, putative, expressed			Y5(Phospho)	1196.53	0.499978	T(1): 0.0; Y(3): 0.0; S(4): 50.0; Y(5): 50.0; S(8): 0.0	0	1.8276e+07	1.59324e+07	0	0	0	1.14028e+07	0	0h specific	0.001	0.02237	196.501				High	20.58	0.978232	High	28.22	0.19488										0
SSDSDHSSPVEHLSCR	4	2	1	LOC_Os04g56730.1	repressor of RNA polymerase III transcription MAF1, putative, expressed			S2(Phospho); C15(Carbamidomethyl)	1879.73	0.496309	S(1): 49.6; S(2): 49.6; S(4): 0.7; S(7): 0.0; S(8): 0.0; S(14): 0.0	12498650	0	1.17602e+07	0	0	0	8.08627e+06	0	0h specific	0	0.01359	175.515	High	2.66	89.2946				High	6.1	42.7119										0
ARSYSRSPQYNR	3	2	1	LOC_Os06g08840.8	RNA recognition motif containing protein, expressed			S3(Phospho); Y4(Phospho); S5(Phospho)	1724.64	0.495553	S(3): 100.0; Y(4): 50.4; S(5): 99.1; S(7): 50.4; Y(10): 0.0	51214395	8.27735e+07	0	0	0	0	4.46626e+07	0	0h specific	0.001	0.02146	191.707	High	20.9	0.829494	High	14.8	3.42721													2
GVGKPPGAGAASAASSPR	2	2	1	LOC_Os04g35700.1	STE_MEKK_ste11_MAP3K.16 - STE kinases include homologs to sterile 7, sterile 11 and sterile 20 from yeast, expressed			S16(Phospho)	1617.77	0.495516	S(12): 49.6; S(15): 0.9; S(16): 49.6	5.78926e+06	0	8.98305e+06	0	0	0	4.9241e+06	0	0h specific	0.003	0.06627	164.264	High	15.76	4.54203				High	11.08	13.2337										0
YMLSQIAGGSGGKR	2	3	1	LOC_Os05g51620.3	expressed protein			S10(Phospho)	1504.7	1	Y(1): 0.0; S(4): 0.0; S(10): 100.0	0	1.73644e+07	1.89723e+07	0	0	0	1.21122e+07	0	0h specific	0	0.0004687	372.474				High	38.34	0.0324033	High	19.2	2.6041										1
SPDGDHGLAVGNFEGSANEAVK	2	3	1	LOC_Os03g53880.3	serine/threonine-protein kinase TOUSLED, putative, expressed			S1(Phospho)	2250.97	1	S(1): 100.0; S(16): 0.0	0	3.72539e+06	1.24788e+07	0	0	0	5.4014e+06	0	0h specific	0	0.001998	241.324				High	14.85	9.67455	High	15.83	7.63665										0
ATGAPAGVASPGASPSNLIVMK	2	3	1	LOC_Os07g38360.2	expressed protein			S10(Phospho)	2076.03	1	T(2): 0.0; S(10): 100.0; S(14): 0.0; S(16): 0.0	19921300	0	3.00733e+07	0	0	0	1.66649e+07	0	0h specific	0	2.505e-07	530.749	High	76.24	5.44296e-06				High	80.49	1.96527e-06										0
APVAEPEIHMESDINSASELR	2	3	1	LOC_Os04g56140.2	expressed protein			S12(Phospho); S16(Phospho)	2455.03	0.999991	S(12): 100.0; S(16): 100.0; S(18): 0.0	0	2.88355e+07	2.67039e+07	0	0	0	1.85131e+07	0	0h specific	0	0.002559	335.173				High	15.95	8.11968	High	11.05	26.1915										0
SRSVNSEADIQLAIK	4	3	1	LOC_Os03g05390.13	Citrate transporter protein, putative, expressed			S3(Phospho)	1710.85	0.999934	S(1): 0.0; S(3): 100.0; S(6): 0.0	0	1.00228e+07	1.83851e+06	0	0	0	3.95376e+06	0	0h specific	0	0.000178	483.228	High	4.78	66.8978	High	18.09	3.12961	High	33.15	0.0976334										1
SGLGSIRSPSK	2	3	1	LOC_Os05g02500.1	dual specificity protein phosphatase, putative, expressed			S8(Phospho)	1168.57	0.99981	S(1): 0.0; S(5): 0.0; S(8): 100.0; S(10): 0.0	4.21582e+07	0	4.53192e+07	0	0	0	2.91591e+07	0	0h specific	0.001	0.02545	205.587	High	13.05	5.32609				High	20.96	0.963617										1
AAEVSKNPDPSSPPHHGK	2	3	1	LOC_Os01g36860.3	DEAD-box ATP-dependent RNA helicase 40, putative, expressed			S12(Phospho)	1934.88	0.999801	S(5): 0.0; S(11): 0.0; S(12): 100.0	0	6.95866e+06	7.3046e+07	0	0	0	2.66682e+07	0	0h specific	0	2.655e-06	341.563				High	44.16	0.011045	High	12.78	15.2422										1
ASSMSHEMVEVSTVTDR	7	3	1	LOC_Os03g05390.13	Citrate transporter protein, putative, expressed			M4(Oxidation); S5(Phospho)	1961.8	0.493881	S(2): 1.2; S(3): 49.4; S(5): 49.4; S(12): 0.0; T(13): 0.0; T(15): 0.0	7.6051e+06	0	2.92207e+06	0	0	0	3.50906e+06	0	0h specific	0	0.004121	136.552	High	19.97	1.94791				High	14.51	6.59851										0
SSSAAPPDPPPR	6	3	1	LOC_Os07g05610.4	zinc ion binding protein, putative, expressed			S1(Phospho)	1258.55	0.0184211	S(1): 1.8; S(2): 1.8; S(3): 96.3	3.35227e+06	0	1568186	0	0	0	1.64015e+06	0	0h specific	0.001	0.03049	130.184	High	12.95	5.93433	High	26.63	0.255618	High	25.4	0.340604										0
LCSSLEPILR	4	5	1	LOC_Os04g36660.1	calmodulin binding protein, putative, expressed			C2(Carbamidomethyl); S3(Phospho)	1267.61	0.991189	S(3): 99.1; S(4): 0.9	9.41746e+06	1.25526e+07	0	0	0	0	7.32336e+06	0	0h specific	0	0.01882	257.617	High	32.36	0.0791001	High	36.91	0.0275408													0
NHLDSTSPSNITSESYPER	2	5	1	LOC_Os03g27019.5	expressed protein			S7(Phospho)	2213.94	0.497183	S(5): 0.6; T(6): 49.7; S(7): 49.7; S(9): 0.0; T(12): 0.0; S(13): 0.0; S(15): 0.0; Y(16): 0.0	0	1.48093e+07	17647126	0	0	0	1.08188e+07	0	0h specific	0	2.398e-05	320.61				High	56.84	0.000574982	High	55.15	0.000834757										0
LGLHSLR	2	9	1	LOC_Os03g59740.5	ADP-ribosylation factor, putative, expressed			S5(Phospho)	875.453	1	S(5): 100.0	0	4.34167e+06	4.3342e+06	0	0	0	2.89195e+06	0	0h specific	0.001	0.027	224.825				High	42.05	0.00702325	High	32.65	0.06117										0
GGTGMVVAVK	3	1	1	LOC_Os02g02600.1	serine/threonine-protein kinase Cx32, chloroplast precursor, putative, expressed			T3(Phospho)	998.474	1	T(3): 100.0	552613	3.31391e+06	2.08785e+06	0	0	0	1.98479e+06	0	0h specific	0	0.00166	219.879	High	30.81	0.0740227	High	33.74	0.0373005	High	41.91	0.00621301										0
SQEIKPVK	3	1	1	LOC_Os03g50390.1	AGC_AGC_other_GWLd.2 - ACG kinases include homologs to PKA, PKG and PKC, expressed			S1(Phospho)	1008.51	1	S(1): 100.0	1.4915e+07	1.5553e+07	1.23978e+07	0	0	0	1.42886e+07	0	0h specific	0.003	0.08247	142.601	High	11.75	5.46371	High	16.22	1.95323	High	12.47	4.63184										0
ALTNVQTLPR	3	1	1	LOC_Os04g34450.1	expressed protein			T7(Phospho)	1192.61	1	T(3): 0.0; T(7): 100.0	2.95232e+07	3.19888e+07	2.64496e+07	0	0	0	2.93205e+07	0	0h specific	0	0.002608	243.912	High	51.85	0.00067697	High	47.04	0.00207384	High	68.79	1.38736e-05										0
SNDDAGPPLTPK	4	1	1	LOC_Os06g41440.2	expressed protein			T10(Phospho)	1291.56	1	S(1): 0.0; T(10): 100.0	2.52852e+07	1.35399e+07	1.59743e+07	0	0	0	1.82664e+07	0	0h specific	0	0.005928	214.948	High	26.08	0.327983	High	22.02	0.828409	High	24.33	0.49074										0
SSGDESMEEDVMEIK	7	1	1	LOC_Os03g26630.2	SAP domain containing protein, expressed			S6(Phospho)	1765.65	1	S(1): 0.0; S(2): 0.0; S(6): 100.0	2.34706e+07	2.7584e+07	1.3794e+07	0	0	0	2.16162e+07	0	0h specific	0	4.251e-05	318.726	High	14.54	4.34529	High	56.35	0.0002811	High	63.09	6.57326e-05										0
HLSGEIKPADGGGGGAAAR	3	1	1	LOC_Os05g46500.1	expressed protein			S3(Phospho)	1800.85	1	S(3): 100.0	1.39708e+07	9.55518e+06	1.29171e+07	0	0	0	1.21477e+07	0	0h specific	0	0.002565	217.723	High	25.28	0.641441	High	17.8	3.49011	High	21.96	1.34937										0
HSGPIPAQPGPSAK	3	1	1	LOC_Os03g16390.1	avr9/Cf-9 rapidly elicited protein, putative, expressed			S2(Phospho)	1423.68	1	S(2): 100.0; S(12): 0.0	4.96621e+06	9.45805e+06	5.77769e+06	0	0	0	6.73398e+06	0	0h specific	0	0.002913	175.604	High	7.69	28.4431	High	19.84	1.6284	High	24.37	0.585683										0
MSSAGGGGGMGSR	3	1	1	LOC_Os05g50280.1	transporter family protein, putative, expressed			S12(Phospho)	1191.43	1	S(2): 0.0; S(3): 0.0; S(12): 100.0	23336036	2.88232e+07	3.20846e+07	0	0	0	2.80813e+07	0	0h specific	0	0.0006742	221.133	High	32.56	0.0293674	High	41.66	0.00360616	High	42.24	0.00315832										0
ELKEPVVAEPEAEPAMIPVTVEPENSPR	3	1	1	LOC_Os10g42724.1	VHS and GAT domain containing protein, expressed			S26(Phospho)	3137.5	1	T(20): 0.0; S(26): 100.0	9.23125e+06	4.67242e+07	3.58003e+07	0	0	0	3.05853e+07	0	0h specific	0	0.001072	306.058	High	9.79	33.9737	High	6.95	64.7694	High	4.37	117.484										1
ILACAGGGSDPSAGSDGDADDHVDENK	3	1	1	LOC_Os04g56740.1	IQ calmodulin-binding motif family protein, putative, expressed			C4(Carbamidomethyl); S15(Phospho)	2710.06	1	S(9): 0.0; S(12): 0.0; S(15): 100.0	2.67483e+07	23096521	2.42024e+07	0	0	0	2.46824e+07	0	0h specific	0	1.726e-08	521.085	High	62.79	0.000174007	High	45.6	0.00925972	High	66.49	7.55403e-05										0
NESPTASSSAAASSNSK	3	1	1	LOC_Os08g01070.4	retrotransposon protein, putative, unclassified, expressed			S3(Phospho)	1675.68	1	S(3): 100.0; T(5): 0.0; S(7): 0.0; S(8): 0.0; S(9): 0.0; S(13): 0.0; S(14): 0.0; S(16): 0.0	3.64762e+06	7.17939e+06	6.53756e+06	0	0	0	5.78819e+06	0	0h specific	0	4.295e-07	267.788	High	45.83	0.00395089	High	60.96	0.000121013	High	54.2	0.000566672										0
LTSGLGLRLSPK	3	1	1	LOC_Os12g21890.1	PTEN, putative, expressed			S3(Phospho); S10(Phospho)	1401.69	1	T(2): 0.0; S(3): 100.0; S(10): 100.0	18637885	2.12114e+07	2.52393e+07	0	0	0	2.16962e+07	0	0h specific	0	0.003745	264.424	High	25.2	0.557181	High	17.17	3.4843	High	20.1	1.76147										1
GRQSNADGPTQDERPMER	3	1	1	LOC_Os02g56270.1	ENTH domain containing protein, expressed			S4(Phospho)	2123.9	1	S(4): 100.0; T(10): 0.0	29964650	4.87222e+07	3.7784e+07	0	0	0	3.88236e+07	0	0h specific	0.001	0.02179	229.712	High	0.74	243.007	High	5.6	79.3218	High	8.07	44.9151										1
QPIGTAAQGSDDKDYK	3	1	1	LOC_Os04g47220.1	aquaporin protein, putative, expressed			S10(Phospho)	1773.77	1	T(5): 0.0; S(10): 100.0; Y(15): 0.0	7.71798e+06	1.18882e+07	11097892	0	0	0	10234675	0	0h specific	0	0.000469	234.37	High	14.33	7.27439	High	29.84	0.200295	High	46.43	0.00440345										1
MTSAMHR	3	1	1	LOC_Os03g51150.1	expressed protein			S3(Phospho)	913.343	1	T(2): 0.0; S(3): 100.0	1.81094e+07	1.70421e+07	1.84854e+07	0	0	0	1.7879e+07	0	0h specific	0.001	0.03272	123.295	High	18.52	0.459075	High	27.25	0.0615011	High	26.04	0.0815101										0
AMSLPSSPHEYR	4	1	1	LOC_Os01g48330.1	protein kinase domain containing protein, expressed			S3(Phospho); S7(Phospho)	1534.58	0.999997	S(3): 100.0; S(6): 0.0; S(7): 100.0; Y(11): 0.0	1.57268e+07	1.9551e+07	1.57038e+07	0	0	0	1.69938e+07	0	0h specific	0	0.009693	298.027	High	22.55	0.506707	High	15.73	2.38165	High	14.41	3.30003										0
SISPAENEER	3	1	1	LOC_Os03g08820.1	expressed protein			S3(Phospho)	1211.5	0.999996	S(1): 0.0; S(3): 100.0	7.16917e+06	2.04327e+07	17200996	0	0	0	1.49343e+07	0	0h specific	0.001	0.02322	162.817	High	12.78	6.78808	High	14.02	4.33726	High	18.51	1.61716										0
RSPGPSPLGGSPTMGDR	3	1	1	LOC_Os05g39730.1	SAG20, putative, expressed			S2(Phospho); S6(Phospho); S11(Phospho)	1908.71	0.999995	S(2): 100.0; S(6): 100.0; S(11): 100.0; T(13): 0.0	1.62523e+07	3.01339e+07	25463540	0	0	0	2.39499e+07	0	0h specific	0	0.002627	276.942	High	21.59	0.870943	High	31.53	0.0867943	High	13.71	5.38595										1
QNSEISYYADDEDANR	3	1	1	LOC_Os10g20600.1	zinc finger, C3HC4 type domain containing protein, expressed			S3(Phospho)	1969.75	0.999994	S(3): 100.0; S(6): 0.0; Y(7): 0.0; Y(8): 0.0	4.52171e+06	1.4156e+07	1.65778e+07	0	0	0	1.17518e+07	0	0h specific	0	0.000446	221.325	High	27.36	0.245362	High	44.87	0.00436295	High	34.1	0.0514512										0
SNSPEQIFLLEPR	5	1	1	LOC_Os02g50570.1	retrotransposon protein, putative, unclassified, expressed			S3(Phospho)	1609.77	0.999955	S(1): 0.0; S(3): 100.0	9.49183e+06	1.77932e+07	1.36782e+07	0	0	0	1.36544e+07	0	0h specific	0	0.0003189	363.658	High	95.2	5.15506e-08	High	78.16	2.6129e-06	High	58.2	0.000253673										0
EGGASISHIDEQDGHQETNAQTSLDNSEGLPSPSGR	4	1	1	LOC_Os07g37750.1	ATMIN7, putative, expressed			S32(Phospho)	3800.63	0.99993	S(5): 0.0; S(7): 0.0; T(18): 0.0; T(22): 0.0; S(23): 0.0; S(27): 0.0; S(32): 100.0; S(34): 0.0	2.52928e+07	2.38383e+07	1.90408e+07	0	0	0	2.2724e+07	0	0h specific	0	4.007e-06	245.968	High	12.49	31.2396	High	35.66	0.153153	High	14.06	22.2139										0
SASGEPEKVPAAAEGEEK	5	1	1	LOC_Os04g56720.1	RCC2, putative, expressed			N-Term(Acetyl); S3(Phospho)	1907.83	0.999899	S(1): 0.0; S(3): 100.0	1.11503e+07	2.36382e+07	2.37423e+07	0	0	0	1.95103e+07	0	0h specific	0	0.002397	361.887	High	36.32	0.0528528	High	43.57	0.01016	High	40.15	0.0221709							High	43.17	0.0110366	1
SVSWVSDVSGSLVGYLSGENK	4	1	1	LOC_Os04g40080.1	leucine rich repeat containing protein, expressed			S3(Phospho)	2250.04	0.999835	S(1): 0.0; S(3): 100.0; S(6): 0.0; S(9): 0.0; S(11): 0.0; Y(15): 0.0; S(17): 0.0	1.75384e+07	2.65322e+07	2.28016e+07	0	0	0	2.22907e+07	0	0h specific	0	5.28e-09	421.298	High	87.77	4.72334e-07	High	81.96	1.89224e-06	High	75.36	8.75544e-06										0
SQSVPMSTLSR	3	1	1	LOC_Os06g23274.1	zinc finger, C3HC4 type, domain containing protein, expressed			S3(Phospho)	1272.57	0.999682	S(1): 0.0; S(3): 100.0; S(7): 0.0; T(8): 0.0; S(10): 0.0	10139485	9.56003e+06	9.61223e+06	0	0	0	9.77058e+06	0	0h specific	0.001	0.04221	152.871	High	19.43	1.57583	High	14.52	4.91454	High	14.4	5.15026										0
SGGMAPESPTNR	3	1	1	LOC_Os04g47240.2	STE_MEKK_ste11_MAP3K.17 - STE kinases include homologs to sterile 7, sterile 11 and sterile 20 from yeast, expressed			S8(Phospho)	1283.51	0.988938	S(1): 0.0; S(8): 98.9; T(10): 1.1	2.01965e+07	3.14288e+07	2.48867e+07	0	0	0	2.5504e+07	0	0h specific	0.001	0.01903	244.344	High	4.25	31.6643	High	11.97	5.20018	High	16.64	1.84797										0
MNVDSPNSSAK	5	1	1	LOC_Os03g07580.1	OsNucAP1 - Putative Nucleoporin Autopeptidase homologue, expressed			S5(Phospho)	1229.48	0.988363	S(5): 98.8; S(8): 1.1; S(9): 0.0	46169604	6.02463e+07	5.48595e+07	0	0	0	5.37585e+07	0	0h specific	0	0.01409	212.878	High	24.67	0.243441	High	28.55	0.126302	High	15.52	2.15457										0
TSLPTMVGSQHSPAGK	4	1	1	LOC_Os02g11780.1	transcription factor S-II, central domain containing protein, expressed			S12(Phospho)	1677.77	0.986611	T(1): 0.0; S(2): 0.0; T(5): 0.0; S(9): 1.3; S(12): 98.7	15314541	2.96395e+07	2.01654e+07	0	0	0	2.17065e+07	0	0h specific	0	0.008602	274.436	High	22.33	1.07894	High	26.54	0.394174	High	40.31	0.0168763										0
SESKLESPKDEVGSNLGPVEQR	4	1	1	LOC_Os02g11780.1	transcription factor S-II, central domain containing protein, expressed			S7(Phospho)	2465.17	0.985636	S(1): 0.0; S(3): 1.4; S(7): 98.6; S(14): 0.0	3.16434e+07	3844183	1.38563e+07	0	0	0	1.6448e+07	0	0h specific	0	8.722e-05	325.081	High	43.18	0.0138554	High	31.93	0.184508	High	34.7	0.0990441										2
ACSSPVPFPSNK	4	1	1	LOC_Os01g54350.1	protein kinase domain containing protein, expressed			C2(Carbamidomethyl); S3(Phospho)	1370.58	0.984789	S(3): 98.5; S(4): 1.5; S(10): 0.0	1.79118e+07	2.26434e+07	5.69582e+06	0	0	0	1.5417e+07	0	0h specific	0	0.01183	170.59	High	18.24	1.78163	High	16.28	2.78014	High	17.63	2.0339										0
MNVPHVSSDSDDDRPVIR	8	1	1	LOC_Os05g47690.1	reticulon domain containing protein, putative, expressed			N-Term(Acetyl); S10(Phospho)	2160.93	0.981353	S(7): 0.9; S(8): 0.9; S(10): 98.1	58935607	1.10262e+07	7.07536e+06	0	0	0	2.56791e+07	0	0h specific	0	0.003514	334.779	High	23.43	1.17662	High	23.33	1.20286	High	9.37	30.7121										0
MVPMSGTGPSSPPSR	8	1	1	LOC_Os09g31470.1	AT hook motif domain containing protein, expressed			M4(Oxidation); S10(Phospho)	1583.66	0.97588	S(5): 0.0; T(7): 1.2; S(10): 97.6; S(11): 1.2; S(14): 0.0	7.98597e+06	7.8169e+06	9.2807e+06	0	0	0	8.36119e+06	0	0h specific	0	0.008368	254.136	High	14.44	6.48988	High	12.78	10.5551	High	24.67	0.621483	High	27.72	0.305463							0
LDTSTDSEVVDHSK	9	1	1	LOC_Os04g42320.1	AT hook motif family protein, expressed			S4(Phospho); S7(Phospho)	1692.64	0.975862	T(3): 0.1; S(4): 99.9; T(5): 2.4; S(7): 97.7; S(13): 0.0	7.40446e+06	9.22385e+06	1.2474e+07	0	0	0	9.70078e+06	0	0h specific	0	0.002047	185.821	High	24.74	0.519218	High	26.66	0.330459	High	25.37	0.449543	High	25.26	0.459138							0
ESTSNPASPVLGR	8	1	1	LOC_Os04g37540.1	expressed protein			T3(Phospho); S8(Phospho)	1474.6	0.957885	S(2): 2.1; T(3): 95.8; S(4): 2.1; S(8): 100.0	6.76171e+06	1.25383e+07	8.68283e+06	0	0	0	9.32763e+06	0	0h specific	0.001	0.03732	154.125	High	13.28	6.00525	High	20.56	1.12515	High	22.59	0.711644										0
DAHADGLSPSR	3	1	1	LOC_Os03g03430.1	CBS domain containing protein, expressed			S10(Phospho)	1205.5	0.5	S(8): 50.0; S(10): 50.0	2.42354e+07	2.41036e+07	5.05907e+06	0	0	0	1.77993e+07	0	0h specific	0.001	0.02444	246.17	High	35.29	0.0318726	High	29.12	0.134095	High	25.26	0.316616										0
YVYMCGDHAPVASSEF	6	1	1	LOC_Os06g22960.1	aquaporin protein, putative, expressed			C5(Carbamidomethyl); S13(Phospho)	1912.73	0.5	Y(1): 0.0; Y(3): 0.0; S(13): 50.0; S(14): 50.0	1.86792e+07	1.76684e+07	1.76433e+07	0	0	0	1.7997e+07	0	0h specific	0	0.01661	292.13	High	12.34	8.40161	High	33.68	0.0632109	High	23.89	0.597371										0
RPLDDSSLYSSPSGK	5	1	1	LOC_Os07g29450.1	expressed protein			S10(Phospho)	1688.75	0.496498	S(6): 0.0; S(7): 0.0; Y(9): 0.7; S(10): 49.6; S(11): 49.6; S(13): 0.0	6.06673e+06	1.57469e+07	8.73858e+06	0	0	0	1.01841e+07	0	0h specific	0	0.01341	163.327	High	17.33	4.07579	High	16.7	4.55814	High	19.98	2.13029										0
HLPSQVRTDSSGEEEGSR	8	1	1	LOC_Os03g16369.2	retrotransposon protein, putative, unclassified, expressed			T8(Phospho); S10(Phospho)	2130.86	0.48846	S(4): 50.0; T(8): 50.0; S(10): 97.7; S(11): 2.3; S(17): 0.0	5.26267e+07	5.82427e+07	4.20251e+07	0	0	0	5.09648e+07	0	0h specific	0	0.006872	186.683	High	1.9	145.434	High	26.33	0.525916	High	20.48	2.01502										1
AEHKEEQSVMEKLSEK	3	2	1	LOC_Os01g53520.2	reticulon domain containing protein, putative, expressed			N-Term(Acetyl); S14(Phospho)	2023.91	1	S(8): 0.0; S(14): 100.0	25565190	1.93276e+07	1.0416e+07	0	0	0	1.84362e+07	0	0h specific	0.002	0.05753	258.137	High	16.54	5.61869	High	17.39	4.6181	High	25.79	0.659346										2
LWVPPSPSHR	3	2	1	LOC_Os02g17970.2	AGC_PKA/PKG_like.1 - ACG kinases include homologs to PKA, PKG and PKC, expressed			S6(Phospho)	1255.6	1	S(6): 100.0; S(8): 0.0	6.48838e+06	1.04569e+07	3.99927e+06	0	0	0	6.98152e+06	0	0h specific	0.001	0.04822	344.284	High	16.27	3.09459	High	33.23	0.0597734	High	28.12	0.191248										0
EGDSDVDTSDESGTIEK	4	2	1	LOC_Os02g25060.2	NTMC2Type1.2 protein, putative, expressed			S4(Phospho)	1863.7	1	S(4): 100.0; T(8): 0.0; S(9): 0.0; S(12): 0.0; T(14): 0.0	1.13126e+07	1.90889e+07	1.47889e+07	0	0	0	1.50635e+07	0	0h specific	0	3.686e-05	235.206	High	39.09	0.0163571	High	49.97	0.00134123	High	42.37	0.00768612										0
NRPTVLDQDDDSDVSAVEDDDYSK	3	2	1	LOC_Os02g56740.2	translation initiation factor eIF-2B subunit epsilon, putative, expressed			S15(Phospho)	2778.13	1	T(4): 0.0; S(12): 0.0; S(15): 100.0; Y(22): 0.0; S(23): 0.0	3.08191e+07	3.92606e+07	2.30972e+07	0	0	0	3.1059e+07	0	0h specific	0	1.459e-05	357.661	High	42.8	0.0181006	High	44.34	0.0117378	High	50.66	0.00274841										0
SASTSPASPLK	3	2	1	LOC_Os01g26940.1	transposon protein, putative, CACTA, En/Spm sub-class, expressed			S8(Phospho)	1125.52	0.999999	S(1): 0.0; S(3): 0.0; T(4): 0.0; S(5): 0.0; S(8): 100.0	1.0206e+08	104371036	1.01023e+08	0	0	0	1.02485e+08	0	0h specific	0.001	0.01534	211.61	High	24.73	0.422322	High	33.85	0.0514298	High	34.21	0.0473385										0
SGSGDLMASGK	3	2	1	LOC_Os10g18340.1	expressed protein			S3(Phospho); M7(Oxidation)	1105.42	0.999996	S(1): 0.0; S(3): 100.0; S(9): 0.0	1.37388e+07	1.22635e+07	1.37042e+07	0	0	0	1.32355e+07	0	0h specific	0	0.005584	200.821	High	2.59	35.9402	High	13.68	2.717	High	24.32	0.234656										0
KVSGPLDPSVSMK	5	2	1	LOC_Os08g13350.2	expressed protein			S3(Phospho); S11(Phospho)	1504.65	0.999457	S(3): 100.0; S(9): 0.1; S(11): 99.9	5.20753e+07	4.73059e+07	4.43342e+07	0	0	0	4.79051e+07	0	0h specific	0.001	0.03123	188.53	High	25.64	0.491489	High	37.03	0.0356873	High	25.59	0.501873										1
ATSFAHNPAVTNLNADDGYSIK	11	2	1	LOC_Os08g13350.2	expressed protein			T2(Phospho)	2386.1	0.986206	T(2): 98.6; S(3): 1.4; T(11): 0.0; Y(19): 0.0; S(20): 0.0	7.17556e+07	7.00981e+07	5.28025e+07	0	0	0	6.48854e+07	0	0h specific	0	4.285e-06	382.434	High	63.35	0.00013809	High	59.03	0.000388518	High	63.4	0.000135001	High	31.28	0.222936							0
SKSDVEDDENDGSGEDE	4	2	1	LOC_Os04g47690.3	HMG1/2, putative, expressed		HMGB707	S3(Phospho)	1906.64	0.985555	S(1): 1.4; S(3): 98.6; S(13): 0.0	1.45713e+07	2.48861e+07	1.05141e+07	0	0	0	1.66572e+07	0	0h specific	0	0.0006948	320.957	High	21.1	0.427324	High	21.98	0.386977	High	6.2	14.333										1
YVGSSSPVHLEDQKGENAGR	3	2	1	LOC_Os01g11580.1	bromodomain containing protein, expressed		GTE702	S6(Phospho)	2209.99	0.984968	Y(1): 0.0; S(4): 0.0; S(5): 1.5; S(6): 98.5	1.77686e+07	1.91695e+07	8.19981e+06	0	0	0	1.5046e+07	0	0h specific	0	0.009294	214.891	High	18.5	3.91273	High	40.3	0.0259818	High	23.65	1.20394										1
SAPTTPIKDGASSPFAAALSEEER	7	2	1	LOC_Os03g15050.2	phosphoenolpyruvate carboxykinase, putative, expressed			T4(Phospho); T5(Phospho)	2592.13	0.967919	S(1): 3.2; T(4): 96.9; T(5): 99.9; S(12): 0.0; S(13): 0.0; S(20): 0.0	7.18803e+07	60009132	7.73407e+07	0	0	0	6.97434e+07	0	0h specific	0	3.167e-06	251.405	High	36.82	0.0735485	High	65.21	0.000106555	High	51.07	0.00277673										1
SGDASPSSPLLPSPTSPDRR	17	2	1	LOC_Os07g27950.2	RING zinc finger protein, putative, expressed			S16(Phospho)	2103.98	0.496767	S(1): 0.0; S(5): 0.0; S(7): 0.0; S(8): 0.0; S(13): 0.6; T(15): 49.7; S(16): 49.7	4.01782e+07	3.06505e+07	1.65088e+07	0	0	0	2.91125e+07	0	0h specific	0	0.01148	321.361	High	9.66	26.7709	High	6.67	55.3588	High	18.43	3.70428										1
IIDDDVAAVATSSSAK	8	2	1	LOC_Os01g51360.2	lipase, putative, expressed			S14(Phospho)	1642.76	0.33199	T(11): 0.4; S(12): 33.2; S(13): 33.2; S(14): 33.2	7.10529e+06	8143558	5.62235e+06	0	0	0	6.95707e+06	0	0h specific	0	0.000335	324.846	High	38.84	0.0296044	High	26.57	0.499514	High	40.77	0.0189994										0
KAPASPEQPIIAPLLK	3	3	1	LOC_Os10g41030.2	agenet domain containing protein, putative, expressed			S5(Phospho)	1752.97	1	S(5): 100.0	2.63118e+07	3.35764e+07	2.92807e+07	0	0	0	2.9723e+07	0	0h specific	0	0.0001407	473.77	High	27.31	0.107288	High	34.23	0.0193317	High	46.21	0.00127085										1
KAATTRPLVINK	3	3	1	LOC_Os11g44810.2	auxin-repressed protein, putative, expressed			T4(Phospho)	1391.78	0.999912	T(4): 100.0; T(5): 0.0	1.28941e+07	1.7362e+07	1.38422e+07	0	0	0	1.46994e+07	0	0h specific	0	0.003734	317.923	High	23.33	0.264077	High	35.68	0.0155342	High	33.03	0.0289932										1
SRSVNSEADIQLAIK	7	3	1	LOC_Os03g05390.13	Citrate transporter protein, putative, expressed			S3(Phospho); S6(Phospho)	1790.82	0.999038	S(1): 0.1; S(3): 99.9; S(6): 100.0	5.69986e+07	5.99209e+07	4.70371e+07	0	0	0	5.46522e+07	0	0h specific	0	0.01314	193.006	High	10.63	18.6747	High	3.77	91.1297	High	7.64	37.6142										1
LPEGSSEPLLPTK	10	3	1	LOC_Os06g16420.3	amino acid transporter, putative, expressed			S6(Phospho)	1447.71	0.5	S(5): 50.0; S(6): 50.0; T(12): 0.0	1.73758e+07	9.45003e+06	2.5307e+07	0	0	0	1.73776e+07	0	0h specific	0	0.0009685	278.538	High	17.88	2.59221	High	24.57	0.561068	High	15.97	4.12149										0
NLSQMLSQNLRPTAEPNPLR	3	3	1	LOC_Os11g33120.2	respiratory burst oxidase, putative, expressed			S3(Phospho); S7(Phospho)	2439.13	0.5	S(3): 100.0; S(7): 50.0; T(13): 50.0	2.4072e+07	2.45439e+07	2.34154e+07	0	0	0	2.40104e+07	0	0h specific	0	0.01104	172.396	High	17.7	5.17794	High	21.2	2.31025	High	22.31	1.78861										0
DHVDSELDCGTPSPK	3	4	1	LOC_Os05g44590.5	ATP-dependent protease La, putative, expressed			C9(Carbamidomethyl); S13(Phospho)	1736.68	0.999999	S(5): 0.0; T(11): 0.0; S(13): 100.0	7.78231e+06	6.7485e+06	1.77858e+07	0	0	0	1.07722e+07	0	0h specific	0	0.0005385	399.936	High	15.67	4.1615	High	32.26	0.0947599	High	34.4	0.0606885										0
ADISDGEK	3	1	1	LOC_Os07g44190.1	h/ACA ribonucleoprotein complex subunit 4, putative, expressed			S4(Phospho)	914.352	1	S(4): 100.0	1.02523e+07	0	1.0701e+07	0	0	7.37578e+06	6.98443e+06	0	0h specific	0.001	0.002371	232.831	High	14.43	1.68931				High	23.76	0.195217							High	27.8	0.0775027	0
IFKFSPR	5	1	1	LOC_Os02g48010.1	nuclear matrix constituent protein 1-like, putative, expressed			S5(Phospho)	974.489	1	S(5): 100.0	1.07009e+08	1.02112e+08	0	0	7.78492e+07	0	6.97072e+07	0	0h specific	0.001	0.05537	226.857	High	25.82	0.226735	High	33.44	0.0382019							High	26.88	0.173016				1
FASPEDCK	3	1	1	LOC_Os10g38900.1	erythronate-4-phosphate dehydrogenase, putative, expressed			S3(Phospho); C7(Carbamidomethyl)	1033.37	1	S(3): 100.0	1.8012e+07	2.52663e+07	0	0	1.15607e+07	0	1.44261e+07	0	0h specific	0	0.0157	187.798	High	25.82	0.10512	High	28.95	0.0519589							High	20.92	0.324852				0
SISPAANEK	3	1	1	LOC_Os05g02880.1	splicing factor, arginine/serine-rich 7, putative, expressed			S1(Phospho); S3(Phospho)	1076.41	1	S(1): 100.0; S(3): 100.0	1.62311e+08	1.40608e+08	0	0	0	1.31381e+08	1.00973e+08	0	0h specific	0	0.01845	129.629	High	10.07	5.31366	High	19.35	0.627182										High	22.59	0.293305	0
HRHDDSPPR	4	1	1	LOC_Os12g15420.1	nucampholin, putative, expressed			S6(Phospho)	1196.5	1	S(6): 100.0	7.84634e+06	1.51803e+07	0	0	0	6537509	7.67556e+06	0	0h specific	0	0.001249	226.262	High	16.32	2.35563	High	19.66	1.08143										High	45.9	0.00268349	1
SPDLRPLPLLK	3	1	1	LOC_Os07g39920.1	formin, putative, expressed			S1(Phospho)	1328.74	1	S(1): 100.0	0	1.00659e+07	1.14641e+07	0	4.34527e+06	0	7.17666e+06	0	0h specific	0.001	0.03698	300.778				High	25.72	0.183523	High	17.71	1.07336				High	17.76	1.08871				0
AHTPDPDPHTSPR	4	1	1	LOC_Os06g51450.1	PHD-finger domain containing protein, expressed			T3(Phospho)	1507.63	1	T(3): 100.0; T(10): 0.0; S(11): 0.0	1.06533e+07	0	1.03018e+07	4.20331e+06	0	0	6.98505e+06	0	0h specific	0	0.01359	245.367	High	3.41	67.7671				High	22.98	0.769852	High	5.97	38.8247							0
ADNDKEAAGEGATPR	4	1	1	LOC_Os04g08310.1	expressed protein			N-Term(Acetyl); T13(Phospho)	1623.66	1	T(13): 100.0	0	19407371	1.18213e+07	0	0	8.49378e+06	1.04095e+07	0	0h specific	0	0.004076	318.585	High	27.93	0.368355	High	45.65	0.00620231	High	25.46	0.651666							High	25.28	0.675389	1
HPHDVQSVPDSPMIDK	3	1	1	LOC_Os01g04650.1	PB1 domain containing protein, expressed			S7(Phospho); S11(Phospho)	1961.79	1	S(7): 100.0; S(11): 100.0	10992955	15799605	0	0	9.73567e+06	0	8.93085e+06	0	0h specific	0	0.003174	295.656	High	13.26	8.42869	High	17.17	3.41235							High	19.51	1.98029				0
DGNKDEAEEEEVSEADK	4	1	1	LOC_Os03g40010.1	DEK C terminal domain containing protein, expressed			S13(Phospho)	1973.75	1	S(13): 100.0	1.82615e+07	0	33706256	0	27130302	0	1.73226e+07	0	0h specific	0	2.202e-05	377.422	High	59.03	0.000233173	High	42.13	0.011105	High	66.02	4.53313e-05				High	32.33	0.105993				1
EHGGLLPSPANVPPMLSIPLR	3	1	1	LOC_Os02g15660.1	tetratricopeptide repeat, putative, expressed			S8(Phospho)	2275.18	1	S(8): 100.0; S(17): 0.0	1.05182e+07	0	1.99133e+07	0	0	1.4714e+07	1.01438e+07	0	0h specific	0	0.0005079	266.432	High	8.74	15.5179				High	21.62	0.822251							High	18.04	1.91349	0
ELSPHGR	3	1	1	LOC_Os01g26940.1	transposon protein, putative, CACTA, En/Spm sub-class, expressed			S3(Phospho)	875.377	1	S(3): 100.0	0	2.70708e+07	4.00537e+07	0	0	4.20143e+07	2.23748e+07	0	0h specific	0.001	0.01844	131.945				High	31.31	0.0552485	High	25.6	0.205741							High	25.75	0.198756	0
LAEASDGESEER	4	1	1	LOC_Os08g23930.2	ENT domain containing protein, expressed			S5(Phospho); S9(Phospho)	1452.5	1	S(5): 100.0; S(9): 100.0	0	2.14912e+07	8.63043e+06	0	1.79976e+07	0	1.00405e+07	0	0h specific	0	0.01028	337.358				High	34.86	0.0174561	High	37.03	0.0111857				High	30.16	0.0506974	High	31.38	0.0382812	0
GRDSDEEDFRDR	3	1	1	LOC_Os04g52940.1	SIT4 phosphatase-associated protein domain containing protein, expressed			S4(Phospho)	1576.6	1	S(4): 100.0	0	58492545	3.52521e+07	0	3.21488e+07	0	3.12482e+07	0	0h specific	0.001	0.02842	265.816				High	18.35	1.77801	High	13.33	5.6067				High	7.72	20.5811				2
VDSDGEDIIDHHVDEDR	3	1	1	LOC_Os02g54010.1	lipase class 3 family protein, putative, expressed			S3(Phospho)	2045.81	1	S(3): 100.0	0	3.45127e+07	5.14007e+06	30203031	0	0	1.32176e+07	0	0h specific	0	0.0005341	267.788				High	31.53	0.134217	High	44.41	0.00656022	High	12.89	9.63061							0
AVIPAPAPPAEEEKPPVDDSKALAIVEK	3	1	1	LOC_Os04g45070.1	remorin, putative, expressed			S20(Phospho)	2961.53	1	S(20): 100.0	0	5.35898e+07	4.71308e+07	0	0	2.09531e+07	3.35736e+07	0	0h specific	0	0.0001513	335.542				High	16.87	2.93273	High	22.55	0.792997							High	11.62	9.50684	1
SAAPPPPPPESPVAAAAGGGDK	4	1	1	LOC_Os02g30230.1	exo70 exocyst complex subunit domain containing protein, expressed			N-Term(Acetyl); S11(Phospho)	2062.95	1	S(1): 0.0; S(11): 100.0	0	3.49285e+06	1.32732e+07	0	0	6.00541e+06	5.58868e+06	0	0h specific	0	0.001254	233.699				High	9.37	29.3999	High	18.88	3.26849							High	19.51	2.8652	0
NSFLSPR	6	1	1	LOC_Os07g12220.1	conserved hypothetical protein			S5(Phospho)	900.4	1	S(2): 0.0; S(5): 100.0	0	1.92854e+07	8995206	0	3.74913e+06	0	9.42686e+06	0	0h specific	0.001	0.02278	195.572				High	28.4	0.09352	High	19.79	0.666984				High	15.54	1.94361				0
SIAAAESPQAPTTPSAWLAR	3	1	1	LOC_Os04g40080.1	leucine rich repeat containing protein, expressed			S7(Phospho)	2105.01	1	S(1): 0.0; S(7): 100.0; T(12): 0.0; T(13): 0.0; S(15): 0.0	1.70943e+07	0	2.72082e+07	1.50044e+07	0	0	1.47675e+07	0	0h specific	0	2.744e-06	390.173	High	37.26	0.040161				High	49.75	0.00247548	High	49.24	0.00258797							0
NLDGASDDDEVDAYSNQITEEHYR	3	1	1	LOC_Os03g22900.1	SNF2 family N-terminal domain containing protein, expressed		CHR732	S6(Phospho)	2836.13	1	S(6): 100.0; Y(14): 0.0; S(15): 0.0; T(19): 0.0; Y(23): 0.0	3.90086e+07	3.56562e+07	0	0	0	2.40965e+07	2.48883e+07	0	0h specific	0	2.833e-11	373.132	High	70.36	2.93301e-05	High	75.67	8.56556e-06										High	59.11	0.000387994	0
AASVSPAASPPR	5	1	1	LOC_Os12g15420.1	nucampholin, putative, expressed			N-Term(Acetyl); S5(Phospho); S9(Phospho)	1312.53	1	S(3): 0.0; S(5): 100.0; S(9): 100.0	0	2.08417e+07	7.93959e+06	0	0	3.50449e+06	9.59376e+06	0	0h specific	0	0.003002	358.001				High	29.28	0.129894	High	50.56	0.000959453				High	32.42	0.0627784	High	25.76	0.290016	0
TVSDITESKPILEK	3	1	1	LOC_Os04g47240.2	STE_MEKK_ste11_MAP3K.17 - STE kinases include homologs to sterile 7, sterile 11 and sterile 20 from yeast, expressed			S3(Phospho)	1639.82	1	T(1): 0.0; S(3): 100.0; T(6): 0.0; S(8): 0.0	1.39983e+07	0	22111846	0	0	1.69317e+07	1.20367e+07	0	0h specific	0	5.717e-08	382.39	High	36.07	0.0350367				High	40.25	0.0144819							High	36.88	0.0320904	0
RQSPGSDACDPYSIQASK	3	1	1	LOC_Os04g51060.1	expressed protein			S3(Phospho); S6(Phospho); C9(Carbamidomethyl)	2126.83	1	S(3): 100.0; S(6): 100.0; Y(12): 0.0; S(13): 0.0; S(17): 0.0	0	5.52709e+06	9.64186e+06	0	4890940	0	5.05632e+06	0	0h specific	0	0.004313	255.246				High	24.15	0.66919	High	18.58	2.48368				High	18.03	2.57267				1
YGSDNDGHSPR	3	1	1	LOC_Os01g05420.1	IWS1 C-terminus family protein, putative, expressed			S3(Phospho); S9(Phospho)	1364.43	1	Y(1): 0.0; S(3): 100.0; S(9): 100.0	1.5059e+07	1.72283e+07	0	0	0	2.02292e+07	1.07624e+07	0	0h specific	0	0.001249	361.143	High	38.35	0.00475208	High	40.63	0.00280682										High	27.31	0.0586137	0
GGGGGGGDEDTDDEDWTGGGAR	3	1	1	LOC_Os07g01940.1	sister chromatid cohesion 2, putative, expressed			T11(Phospho)	2117.74	1	T(11): 100.0; T(17): 0.0	0	1.95812e+07	1.8154e+07	0	0	6243151	1.25784e+07	0	0h specific	0	1.281e-07	352.941				High	97.6	1.94981e-08	High	95.3	3.32454e-08							High	65.19	3.32052e-05	0
GSQLQTPPVADETER	3	1	1	LOC_Os03g46920.1	expressed protein			T6(Phospho)	1707.76	1	S(2): 0.0; T(6): 100.0; T(13): 0.0	3.00235e+07	3.9902e+07	0	0	0	2.50977e+07	2.33085e+07	0	0h specific	0	0.0006657	216.057	High	18.03	2.90557	High	19.13	2.26888										High	18.27	2.50138	0
MNNLLTDSFELPR	3	1	1	LOC_Os07g07000.1	syntaxin, putative, expressed			N-Term(Acetyl); S8(Phospho)	1671.77	1	T(6): 0.0; S(8): 100.0	8.30026e+06	9.52063e+06	0	0	1.03199e+07	0	5.9403e+06	0	0h specific	0	0.0003647	347.346	High	65.74	6.15111e-05	High	63.7	0.000102358							High	56.84	0.000513602				0
SKDGTDTEDATIDTDR	3	1	1	LOC_Os09g32430.1	oxidoreductase, putative, expressed			T5(Phospho)	1819.73	1	S(1): 0.0; T(5): 100.0; T(7): 0.0; T(11): 0.0; T(14): 0.0	5.68873e+07	88160659	0	0	0	6.40724e+07	4.83493e+07	0	0h specific	0	4.22e-16	506.509	High	98.82	2.34949e-08	High	79.3	2.11658e-06										High	98.68	2.43256e-08	1
SHSAVLADDILSPSAGR	3	1	1	LOC_Os03g08270.2	ataxin-2 C-terminal region family protein, expressed			S12(Phospho)	1775.83	1	S(1): 0.0; S(3): 0.0; S(12): 100.0; S(14): 0.0	0	3.7616e+07	21355602	0	1.61772e+07	0	1.96572e+07	0	0h specific	0	1.07e-09	560.72				High	78.81	2.49761e-06	High	69.72	2.09319e-05				High	47.89	0.00309992				0
NVSPAEQSAADK	3	1	1	LOC_Os06g44210.1	protein phosphatase 2C, putative, expressed			S3(Phospho)	1296.55	1	S(3): 100.0; S(8): 0.0	0	3.89034e+06	3.40107e+06	0	2.90582e+06	0	2.43047e+06	0	0h specific	0	0.01499	129.059				High	20.42	1.27186	High	20.96	1.16163				High	14.98	4.60329				0
SISLELPLFER	3	1	1	LOC_Os10g28710.1	expressed protein			S3(Phospho)	1383.71	1	S(1): 0.0; S(3): 100.0	0	3.83839e+06	6.0438e+06	3.5296e+06	0	0	3.29407e+06	0	0h specific	0	0.007941	298.762				High	35.3	0.0369196	High	35.79	0.0339559	High	13.66	5.60976							0
KLGIPAAAAAAGASSAASADGASPR	4	1	1	LOC_Os03g25720.1	GA20734-PA, putative, expressed			S23(Phospho)	2219.09	1	S(14): 0.0; S(15): 0.0; S(18): 0.0; S(23): 100.0	1.73333e+07	0	3.74009e+06	0	0	28962033	7.02447e+06	0	0h specific	0	0.0005047	289.307	High	28.36	0.324586	High	27.1	0.437253	High	18.67	2.65618							High	18.11	3.43433	1
KPVESPGVATAVVLR	3	1	1	LOC_Os03g03570.2	leucine-rich repeat transmembrane protein kinase, putative, expressed			S5(Phospho)	1602.86	1	S(5): 100.0; T(10): 0.0	0	1.55696e+07	1.6381e+07	0	0	9.87144e+06	1.06502e+07	0	0h specific	0.005	0.08884	221.721				High	11.87	6.17948	High	8.89	12.2472							High	10.78	6.62215	0
ISPFTASGAAIK	3	1	1	LOC_Os09g08670.1	protein of unknown function DUF1296 domain containing protein, expressed			S2(Phospho)	1242.62	1	S(2): 100.0; T(5): 0.0; S(7): 0.0	0	20125386	3.0549e+07	0	0	2.99841e+07	1.68915e+07	0	0h specific	0	2.568e-06	241.716				High	29.16	0.139479	High	45.74	0.00304422							High	53.79	0.000469432	0
TPYHPMVDDDGSLSPTRPFDK	3	1	1	LOC_Os05g23610.1	protein phosphatase inhibitor 2 containing protein, expressed			M6(Oxidation); S14(Phospho)	2471.06	1	T(1): 0.0; Y(3): 0.0; S(12): 0.0; S(14): 100.0; T(16): 0.0	0	3.01306e+07	51373731	0	3.0014e+07	0	2.71681e+07	0	0h specific	0	0.001873	350.357				High	11.45	21.6275	High	14.81	9.96395				High	9.12	36.9099				0
ASDSDVDEDELLQMALQEQAAR	3	1	1	LOC_Os04g34450.1	expressed protein			N-Term(Acetyl); S4(Phospho)	2556.09	1	S(2): 0.0; S(4): 100.0	1.13849e+07	0	1.23047e+07	2.75581e+06	0	0	7.89653e+06	0	0h specific	0	2.269e-05	346.94	High	44.6	0.0114302				High	66.99	6.58055e-05	High	30.55	0.300261							0
LSVSEISDDHGGGVVSPQRK	3	1	1	LOC_Os06g41440.2	expressed protein			S16(Phospho)	2147.02	1	S(2): 0.0; S(4): 0.0; S(7): 0.0; S(16): 100.0	1.84298e+07	2.1755e+07	0	7256213	0	0	1.33949e+07	0	0h specific	0	0.01291	261.316	High	17.23	5.19259	High	17.24	5.1495				High	16.41	6.31511							1
LSSPSPR	4	1	1	LOC_Os01g56910.1	expressed protein			S5(Phospho)	823.372	1	S(2): 0.0; S(3): 0.0; S(5): 100.0	0	1.83291e+07	8.37875e+06	0	7.87341e+06	0	8.90261e+06	0	0h specific	0	0.004845	183.069				High	32.03	0.0321766	High	25.77	0.142224				High	37.37	0.0095372				0
HWSPSPGR	3	1	1	LOC_Os03g16369.2	retrotransposon protein, putative, unclassified, expressed			S3(Phospho)	1003.42	0.999999	S(3): 100.0; S(5): 0.0	1.08354e+08	1.3402e+08	0	0	0	8.55352e+07	8.07914e+07	0	0h specific	0.002	0.05921	183.361	High	29.93	0.0821129	High	27.67	0.138169										High	22.5	0.43244	0
STTPDPQLIR	3	1	1	LOC_Os02g57390.1	pumilio-family RNA binding protein, putative, expressed			T3(Phospho)	1207.57	0.999998	S(1): 0.0; T(2): 0.0; T(3): 100.0	0	1.42844e+08	1.15862e+08	0	1.01068e+08	0	8.62356e+07	0	0h specific	0.001	0.02897	232.026				High	20.66	0.903253	High	27.71	0.17816				High	35.68	0.030771				0
ELSPETDDGDNKLPPETGNR	4	1	1	LOC_Os04g42320.1	AT hook motif family protein, expressed			S3(Phospho); T6(Phospho)	2343.94	0.999998	S(3): 100.0; T(6): 100.0; T(17): 0.0	8.94462e+06	0	4.9099e+06	0	0	2.38415e+06	4.61817e+06	0	0h specific	0.001	0.01768	87.9718	High	11.08	20.9345				High	9.86	27.74							High	6.58	58.9906	1
TPSPCLPPVGVR	17	1	1	LOC_Os02g57390.1	pumilio-family RNA binding protein, putative, expressed			S3(Phospho); C5(Carbamidomethyl)	1359.65	0.999998	T(1): 0.0; S(3): 100.0	0	1.15869e+07	6.25084e+06	0	0	3.25799e+06	5.94593e+06	0	0h specific	0	8.902e-05	229.157	High	28.23	0.206532	High	33.51	0.0615451	High	31.42	0.100739	High	29.79	0.139537	High	32.7	0.0737076	High	40.26	0.0129604	0
STSFPDNFLNAK	3	1	1	LOC_Os03g24339.1	PWWP domain containing protein, expressed			S3(Phospho)	1420.61	0.999998	S(1): 0.0; T(2): 0.0; S(3): 100.0	0	1.6522e+06	4.95901e+06	0	0	9.30677e+06	2.20374e+06	0	0h specific	0	0.0005052	254.953				High	24.86	0.742008	High	49.05	0.002807							High	37.27	0.0423186	0
VVEFISAGSPA	3	1	1	LOC_Os09g28630.1	gibberellin receptor, putative, expressed			S9(Phospho)	1156.53	0.999998	S(6): 0.0; S(9): 100.0	6.02034e+06	0	1.04838e+07	0	0	4.74787e+06	5.50137e+06	0	0h specific	0.005	0.1166	196.087	High	29.26	0.140691				High	29.32	0.129288							High	34.2	0.0403951	0
SCSPLSQSLSSGR	3	1	1	LOC_Os03g11580.1	expressed protein			C2(Carbamidomethyl); S3(Phospho)	1445.62	0.999996	S(1): 0.0; S(3): 100.0; S(6): 0.0; S(8): 0.0; S(10): 0.0; S(11): 0.0	0	9.19173e+06	3.76614e+06	0	1.96477e+06	0	4.31929e+06	0	0h specific	0	0.0001293	190.182				High	55.03	0.000520068	High	61.45	0.000115836				High	13.58	7.09323				0
GQDASTPSTFEEPER	3	1	1	LOC_Os07g31450.1	CHR4/MI-2-LIKE, putative, expressed		CHR729	T6(Phospho)	1730.7	0.999995	S(5): 0.0; T(6): 100.0; S(8): 0.0; T(9): 0.0	0	2.65144e+07	27380926	0	0	8.09541e+06	1.79651e+07	0	0h specific	0	0.0001124	240.057				High	46.86	0.00305694	High	38.73	0.0198607							High	51.36	0.0010002	0
GDSSNNSDVHTPAQEGDDSVSK	3	1	1	LOC_Os07g03070.1	tetratricopeptide repeat containing protein, putative, expressed			T11(Phospho)	2325.92	0.999993	S(3): 0.0; S(4): 0.0; S(7): 0.0; T(11): 100.0; S(19): 0.0; S(21): 0.0	0	1.20739e+07	1.4629e+07	0	0	7999684	8.90097e+06	0	0h specific	0	0.001243	168.742				High	23.29	1.03795	High	21.97	1.42759							High	14.47	7.97433	0
MLMSDSPK	3	1	1	LOC_Os03g14290.1	expressed protein			S6(Phospho)	988.391	0.99996	S(4): 0.0; S(6): 100.0	1.3234e+07	1.34956e+07	0	0	0	8.71402e+06	8.90985e+06	0	0h specific	0.001	0.0163	248.595	High	14.59	1.83847	High	34.3	0.0198214										High	41.27	0.0039823	0
LASLSLR	3	1	1	LOC_Os01g74460.1	vacuolar fusion protein MON1 homolog A, putative, expressed			S5(Phospho)	839.439	0.999924	S(3): 0.0; S(5): 100.0	0	8.20215e+07	8.29124e+07	0	94279919	0	5.4978e+07	0	0h specific	0.004	0.04903	168.545				High	34.02	0.0377257	High	30.93	0.0760415				High	35.82	0.0246502				0
MSSLFNNK	3	1	1	LOC_Os05g23320.1	expressed protein			S3(Phospho)	1020.42	0.999836	S(2): 0.0; S(3): 100.0	0	4.42045e+06	2.92429e+06	0	1.97305e+06	0	2.44825e+06	0	0h specific	0.001	0.02431	152.85				High	19.67	0.761197	High	26.86	0.136929				High	23.23	0.374802				0
TASEEGAAAAMEAAGSTR	4	1	1	LOC_Os04g54680.1	ulp1 protease family protein, putative, expressed			S3(Phospho)	1760.72	0.999769	T(1): 0.0; S(3): 100.0; S(16): 0.0; T(17): 0.0	0	1.06425e+07	1.69878e+07	0	1.08454e+07	0	9.21009e+06	0	0h specific	0	3.395e-05	321.129				High	59.92	0.000181513	High	56.11	0.00043177				High	66.47	3.84911e-05				0
RPESSYSPLR	6	1	1	LOC_Os04g51280.1	DAG protein, chloroplast precursor, putative, expressed			S4(Phospho)	1271.58	0.999759	S(4): 100.0; S(5): 0.0; Y(6): 0.0; S(7): 0.0	0	1.59695e+07	1.42081e+07	0	1.12114e+07	0	1.00592e+07	0	0h specific	0	0.004705	200.216	High	19.16	1.6763	High	43.41	0.0063982	High	51.68	0.000923717				High	35.55	0.0390893				0
SPSPALGR	6	1	1	LOC_Os01g70320.1	expressed protein			S1(Phospho)	864.4	0.999735	S(1): 100.0; S(3): 0.0	2.42064e+07	0	6.55289e+06	1.21102e+07	0	0	1.02531e+07	0	0h specific	0.002	0.01773	116.921	High	6.67	16.3719				High	18.31	1.12227	High	11.25	5.65045							0
NAAHPVGTPPSNHPAK	3	1	1	LOC_Os11g14300.1	la domain containing protein, expressed			T8(Phospho)	1674.78	0.999492	T(8): 99.9; S(11): 0.1	0	9.1678e+06	9.50307e+06	0	7.07418e+06	0	6.22362e+06	0	0h specific	0.001	0.01006	131.342				High	7.14	39.5571	High	4.02	81.2568				High	2.6	112.189				0
ANPIIPSSSGSDGEEAR	6	1	1	LOC_Os05g26840.1	permease domain containing protein, putative, expressed			S7(Phospho)	1766.76	0.999279	S(7): 99.9; S(8): 0.0; S(9): 0.0; S(11): 0.0	0	1.14591e+07	1.63301e+06	0	5.00465e+06	0	4.36404e+06	0	0h specific	0	0.007084	266.991				High	18.54	3.0385	High	18.82	2.84682				High	10	21.57				0
SPASILQSPGR	4	1	1	LOC_Os06g10620.1	transcription elongation factor SPT5 homolog 1, putative, expressed		GTA701	S8(Phospho)	1192.58	0.991219	S(1): 0.0; S(4): 0.9; S(8): 99.1	0	21869522	1.08733e+07	0	0	1.38735e+06	1.09143e+07	0	0h specific	0	0.001753	198.663				High	24.19	0.365823	High	31.27	0.0748688				High	24.23	0.360959	High	5.55	27.9727	0
MGSPAPSGSPK	4	1	1	LOC_Os03g64300.1	THION30 - Plant thionin family protein precursor, expressed			S9(Phospho)	1095.46	0.991212	S(3): 0.0; S(7): 0.9; S(9): 99.1	2.87167e+07	0	3.25569e+07	0	0	22572150	2.04245e+07	0	0h specific	0	0.001121	288.703	High	34.52	0.0381968				High	30.68	0.0927747							High	24.17	0.411728	0
DEQDSLPTSSPQPDVR	7	1	1	LOC_Os05g29090.1	transposon protein, putative, CACTA, En/Spm sub-class, expressed			S10(Phospho)	1850.78	0.990312	S(5): 0.0; T(8): 0.0; S(9): 1.0; S(10): 99.0	1.07924e+07	0	1.16616e+07	8.16166e+06	0	0	7.48468e+06	0	0h specific	0	0.001625	257.004	High	31.44	0.149158				High	22.01	1.28923	High	23.74	0.89965							0
LAPPSPATVGSPR	5	1	1	LOC_Os09g26820.1	exo70 exocyst complex subunit, putative, expressed			S11(Phospho)	1329.66	0.99016	S(5): 0.0; T(8): 1.0; S(11): 99.0	0	7.29692e+07	50660267	51505329	0	0	4.12098e+07	0	0h specific	0.002	0.05198	325.534				High	49.21	0.00150957	High	35.94	0.0327522	High	23.44	0.582653							0
VEATSPAEHGEDAPSAPK	5	1	1	LOC_Os05g02680.1	nuclear factor related to kappa-B-binding protein, related, putative, expressed			S5(Phospho)	1872.81	0.989434	T(4): 1.1; S(5): 98.9; S(15): 0.0	1.70892e+07	2.74823e+07	0	0	0	2.1433e+07	1.48572e+07	0	0h specific	0	6.396e-16	353.023	High	35.27	0.0600722	High	28.03	0.319676										High	45.9	0.00523076	0
AATDEAPATDPAPAPSPSPAK	6	1	1	LOC_Os04g32470.1	expressed protein			N-Term(Acetyl); S16(Phospho)	2083.93	0.989326	T(3): 0.0; T(9): 0.0; S(16): 98.9; S(18): 1.1	0	8.4348e+06	1.40648e+07	1.14527e+07	0	0	7.49988e+06	0	0h specific	0	0.0003937	310.379				High	7.2	54.7629	High	34.18	0.110458	High	13.62	12.3357							0
SSLQPSDSAKSLETYTASK	3	1	1	LOC_Os07g25680.1	protein kinase domain containing protein, expressed			S8(Phospho); S11(Phospho)	2159.91	0.986109	S(1): 0.0; S(2): 0.0; S(6): 1.4; S(8): 98.6; S(11): 100.0; T(14): 0.0; Y(15): 0.0; T(16): 0.0; S(18): 0.0	0	1.71185e+07	1.44513e+07	0	8.31089e+06	0	1.05233e+07	0	0h specific	0	2.206e-05	398.674				High	37.7	0.0494104	High	31.69	0.198515				High	25.34	0.853121				1
LALSAVPSSYCSGQLDPLK	3	1	1	LOC_Os08g14330.1	aldose 1-epimerase, putative, expressed			C11(Carbamidomethyl); S12(Phospho)	2086.01	0.98489	S(4): 0.0; S(8): 0.0; S(9): 0.0; Y(10): 1.5; S(12): 98.5	0	1.67585e+07	2.23144e+07	16781271	0	0	1.30243e+07	0	0h specific	0	0.0009826	305.299				High	4.9	72.1614	High	5.78	61.2114	High	12.15	13.2635							0
DVEMDGFDSDSLEDWDQHLSAQSR	3	1	1	LOC_Os08g08240.1	transposon protein, putative, unclassified, expressed			S9(Phospho)	2862.14	0.98455	S(9): 98.5; S(11): 1.5; S(20): 0.0; S(23): 0.0	2.56806e+07	0	22893046	0	0	1.98113e+07	1.61912e+07	0	0h specific	0	3.414e-07	331.751	High	37.09	0.0575748				High	31	0.22551							High	33.52	0.124786	0
SDQLAPPPPPSSAQSLSR	3	1	1	LOC_Os03g06139.1	ABC-2 type transporter domain containing protein, expressed			S17(Phospho)	1914.9	0.97739	S(1): 0.0; S(11): 1.1; S(12): 0.0; S(15): 1.1; S(17): 97.7	0	8425577	6.17949e+06	0	0	1.13622e+07	4.86836e+06	0	0h specific	0	0.00682	317.598				High	13.83	9.37709	High	16.38	5.21046							High	13.28	10.7888	0
ALLLQEQPTSPSDGSSR	6	1	1	LOC_Os09g33600.1	ARF GTPase-activating domain-containing protein, putative, expressed			S10(Phospho)	1865.87	0.969938	T(9): 1.5; S(10): 97.0; S(12): 1.5; S(15): 0.0; S(16): 0.0	0	9869200	1.08124e+07	0	3.23894e+06	0	6.89388e+06	0	0h specific	0	0.007026	238.302				High	13.73	9.43241	High	17.23	4.15086				High	15.8	5.90758				0
NDTEVSGHLSSDSEHRK	4	1	1	LOC_Os03g16369.2	retrotransposon protein, putative, unclassified, expressed			S10(Phospho); S11(Phospho)	2057.8	0.943521	T(3): 0.0; S(6): 2.9; S(10): 97.1; S(11): 97.1; S(13): 2.9	0	1.04072e+07	1.46602e+07	6.08101e+07	0	0	8.3558e+06	0	0h specific	0	0.01285	141.611				High	28.69	0.25953	High	20.05	1.9173	High	16.34	4.52585							1
VLGEGDDPSSPIGR	6	1	1	LOC_Os01g09430.1	expressed protein			S9(Phospho)	1478.66	0.5	S(9): 50.0; S(10): 50.0	7.42096e+06	0	3.47829e+06	0	0	2.87151e+06	3.63308e+06	0	0h specific	0.001	0.001249	232.24	High	12.54	9.17128				High	26.71	0.313984							High	19.48	1.75448	0
SSPPPPQQQASSEDDK	6	1	1	LOC_Os02g57640.1	KH domain containing protein, putative, expressed			S2(Phospho)	1777.73	0.5	S(1): 50.0; S(2): 50.0; S(11): 0.0; S(12): 0.0	0	17446646	21852242	5.02951e+06	0	0	1.30996e+07	0	0h specific	0	0.00928	178.32				High	11.88	11.1241	High	20.73	1.445	High	11.31	12.6029							0
LYDHGADPQTTHVVGTMGYLAPELAR	6	1	1	LOC_Os07g03890.1	lectin-like receptor kinase 7, putative			T10(Phospho)	2892.34	0.5	Y(2): 0.0; T(10): 50.0; T(11): 50.0; T(16): 0.0; Y(19): 0.0	4.3101e+07	20578161	0	0	2.75435e+07	0	2.12264e+07	0	0h specific	0	5.398e-07	361.128	High	43.59	0.0143179	High	26.53	0.719908							High	33.06	0.164235				0
LDIVSGCMDPNSHMFDPLATVDDGSCPMDSDSEE	6	1	1	LOC_Os03g38950.1	chloroplast post-illumination chlorophyll fluorescence increase protein, putative, expressed			C7(Carbamidomethyl); C26(Carbamidomethyl); S30(Phospho)	3823.45	0.5	S(5): 0.0; S(12): 0.0; T(20): 0.0; S(25): 0.0; S(30): 50.0; S(32): 50.0	8.07887e+07	0	7.0099e+07	4.9832e+07	0	0	5.02959e+07	0	0h specific	0	0.00033	186.634	High	7.82	62.6259				High	5.16	108.673	High	0.13	391.116							0
SIAATLSSPR	6	1	1	LOC_Os05g43520.2	BSD, putative, expressed			S7(Phospho)	1082.53	0.5	S(1): 0.0; T(5): 0.0; S(7): 50.0; S(8): 50.0	0	1.40104e+07	1.42097e+07	0	0	8.40768e+06	9.4067e+06	0	0h specific	0	0.01384	271.523				High	12.58	7.30674	High	18.24	1.98483							High	13.34	6.44423	0
LTPTKGSPSPDLR	4	1	1	LOC_Os09g38090.1	expressed protein			S7(Phospho)	1448.72	0.5	T(2): 0.0; T(4): 0.0; S(7): 50.0; S(9): 50.0	5.21746e+07	0	5.49386e+07	1.86911e+07	0	0	3.57044e+07	0	0h specific	0.001	0.04464	271.335	High	26.75	0.489695				High	23.84	0.94939	High	19.77	2.44301							1
SGSLSALFSAR	6	1	1	LOC_Os05g48360.1	membrane attack complex component/perforin/complement C9, putative, expressed			S1(Phospho)	1175.55	0.5	S(1): 50.0; S(3): 50.0; S(5): 0.0; S(9): 0.0	6.82831e+06	1.04059e+07	0	0	0	7.07142e+06	5.74475e+06	0	0h specific	0	0.001249	181.864	High	22.08	0.699659	High	34.76	0.0377807										High	24.54	0.386892	0
AASYANDISEAESPRTPNRPGEDWR	5	1	1	LOC_Os06g13820.1	dynamin, putative, expressed			S13(Phospho)	2869.27	0.499998	S(3): 0.0; Y(4): 0.0; S(9): 0.0; S(13): 50.0; T(16): 50.0	0	2.20013e+07	1.18701e+07	0	1.62098e+07	0	1.12905e+07	0	0h specific	0	0.001543	300.656				High	14.02	16.5605	High	5.6	115.705				High	5.7	112.614				1
GSESDDCSQISGLK	3	1	1	LOC_Os05g05230.1	expressed protein		CHR719	S4(Phospho); C7(Carbamidomethyl)	1562.6	0.49994	S(2): 50.0; S(4): 50.0; S(8): 0.0; S(11): 0.0	0	6.7002e+06	7.84817e+06	0	0	5946480	4.84946e+06	0	0h specific	0	0.0004484	119.87				High	29.73	0.110777	High	26.66	0.233144							High	32.1	0.0667464	0
AGSDDVGEWPNPTTPGASK	5	1	1	LOC_Os05g02500.1	dual specificity protein phosphatase, putative, expressed			T14(Phospho)	1965.83	0.499896	S(3): 0.0; T(13): 0.0; T(14): 50.0; S(18): 50.0	0	8.37684e+06	8.27298e+06	0	0	5.72453e+06	5.54994e+06	0	0h specific	0	0.001543	257.685				High	18.73	3.07389	High	5.79	60.9124							High	6.24	55.9865	0
HLSERSPTEQR	5	1	1	LOC_Os01g46710.1	transposon protein, putative, CACTA, En/Spm sub-class, expressed			S6(Phospho)	1419.64	0.49981	S(3): 50.0; S(6): 50.0; T(8): 0.0	2.95981e+07	0	3.89143e+07	3.28265e+07	0	0	2.28375e+07	0	0h specific	0.002	0.07822	99.7934	High	4.8	50.9114				High	12.95	7.79498	High	5.56	42.7103							1
MDSVPAAGVGVGGGGAGAGYPESTESSPR	6	1	1	LOC_Os01g04650.1	PB1 domain containing protein, expressed			N-Term(Acetyl); S27(Phospho)	2742.17	0.499777	S(3): 0.0; Y(20): 0.0; S(23): 0.0; T(24): 0.0; S(26): 50.0; S(27): 50.0	41623386	0	1.83988e+07	0	3.94412e+07	0	2.00074e+07	0	0h specific	0	3.923e-06	293.832	High	14.63	12.5292				High	14.93	11.4326				High	13.9	14.5964				0
AGDHAAESDLGYDFGEESVRSPSSAGR	4	1	1	LOC_Os03g03830.1	EF hand family protein, putative, expressed			S18(Phospho); S24(Phospho)	2927.14	0.499413	S(8): 0.0; Y(12): 0.0; S(18): 50.0; S(21): 50.0; S(23): 0.1; S(24): 99.9	0	5.96514e+07	42228319	5.88929e+07	0	0	3.39599e+07	0	0h specific	0	0.001303	234.856				High	14.91	10.5669	High	17.84	5.20279	High	18.72	4.41501							1
LESSASSSPQEANVANK	6	1	1	LOC_Os02g02570.1	autophagy protein 5, putative, expressed			S8(Phospho)	1798.8	0.492435	S(3): 0.8; S(4): 49.2; S(6): 0.0; S(7): 0.8; S(8): 49.2	0	8.32436e+06	7.49098e+06	0	0	4.62527e+06	5.27178e+06	0	0h specific	0	0.0001253	239.529				High	52.52	0.00122839	High	46.49	0.00494776							High	40.04	0.0208471	0
NDTEVSGHLSSDSEHRK	7	1	1	LOC_Os03g16369.2	retrotransposon protein, putative, unclassified, expressed			S11(Phospho)	1977.83	0.491586	T(3): 0.0; S(6): 0.8; S(10): 49.2; S(11): 49.2; S(13): 0.8	0	4.70839e+07	2.63881e+07	0	2.55162e+07	0	2.44906e+07	0	0h specific	0	0.006744	153.892				High	24.92	0.789967	High	14.81	7.86775				High	17.39	4.46672				1
SIENNSTWCLTNLPPR	4	1	1	LOC_Os03g44940.1	retrotransposon protein, putative, unclassified			C9(Carbamidomethyl); T11(Phospho)	1981.88	0.489727	S(1): 49.0; S(6): 1.0; T(7): 1.0; T(11): 49.0	0	1.81011e+07	4.34675e+06	0	5.64741e+06	0	7.48261e+06	0	0h specific	0	0.002829	94.8052				High	19.65	2.71795	High	19.16	3.02316				High	17.73	4.10338				0
HVPNSSSSPPFGGSDAGLPQNR	4	1	1	LOC_Os03g11460.1	expressed protein			S8(Phospho)	2288.01	0.25	S(5): 25.0; S(6): 25.0; S(7): 25.0; S(8): 25.0; S(14): 0.0	0	3.89506e+06	3.14932e+06	0	3.73725e+06	0	2.34813e+06	0	0h specific	0	8.642e-05	213.649				High	20.28	3.29741	High	34.26	0.132422				High	22.91	1.78347				0
FHGHHSTNTTPTGAAASSPR	8	1	1	LOC_Os02g32469.2	expressed protein			T7(Phospho); T9(Phospho)	2193.89	0.166659	S(6): 50.0; T(7): 50.0; T(9): 50.0; T(10): 50.0; T(12): 0.0; S(17): 0.0; S(18): 0.0	0	1.0026e+07	1.21157e+07	0	0	1.04263e+07	7.38059e+06	0	0h specific	0	0.002791	99.4605				High	19.83	2.5426	High	19.03	3.1169							High	6.68	53.234	0
KAHDDLSPGEKSPSQHSGK	4	1	1	LOC_Os03g16369.2	retrotransposon protein, putative, unclassified, expressed			S7(Phospho); S12(Phospho)	2164.9	0.000271038	S(7): 100.0; S(12): 0.0; S(14): 99.9; S(17): 0.0	2.56351e+07	0	4.72765e+07	0	0	3.37723e+07	2.43039e+07	0	0h specific	0	0.006474	255.414	High	19.59	2.56123				High	24.72	0.802238							High	16.59	5.17831	2
VSEPTGSPAKDSPVGK	3	1	1	LOC_Os05g22990.1	expressed protein			T5(Phospho); S12(Phospho)	1715.73	0.000129836	S(2): 0.0; T(5): 0.0; S(7): 100.0; S(12): 100.0	0	3.04967e+07	2.77154e+07	0	0	2.14092e+07	1.9404e+07	0	0h specific	0	0.004608	397.215				High	14.92	6.85927	High	25.49	0.596897							High	13.25	10.1609	1
KTPSPLTPSPTPSPVTPPPQQPPQPEPR	7	1	1	LOC_Os03g45340.1	hsp20/alpha crystallin family protein, putative, expressed			T2(Phospho); S13(Phospho); T16(Phospho)	3195.47	3.9716e-05	T(2): 96.7; S(4): 3.3; T(7): 3.2; S(9): 93.6; T(11): 3.2; S(13): 0.0; T(16): 100.0	0	1.67115e+07	7.61154e+06	0	1.3146e+07	0	8.10767e+06	0	0h specific	0	0.002044	285.33				High	29.7	0.393623	High	20.2	3.84432				High	29.8	0.409741				1
SGSSTGSSSPGGVSPSHHR	6	1	1	LOC_Os01g70320.1	expressed protein			S4(Phospho)	1847.76	4.33255e-06	S(1): 98.5; S(3): 1.5; S(4): 0.0; T(5): 0.0; S(7): 0.0; S(8): 0.0; S(9): 0.0; S(14): 0.0; S(16): 0.0	4.9198e+06	3.31855e+07	0	0	0	1.23187e+07	1.27018e+07	0	0h specific	0	0.001249	212.66	High	26.21	0.555848	High	7.72	39.2858										High	52.36	0.00130178	0
ASPVHPVKDR	3	2	1	LOC_Os03g50390.1	AGC_AGC_other_GWLd.2 - ACG kinases include homologs to PKA, PKG and PKC, expressed			S2(Phospho)	1185.58	1	S(2): 100.0	0	4.01152e+06	5.53154e+06	0	0	4.44114e+06	3.18102e+06	0	0h specific	0	0.006446	175.804				High	23.89	0.407299	High	31.46	0.0710924							High	14.38	3.63113	1
IASLPQFLFK	3	2	1	LOC_Os06g08740.2	expressed protein			S3(Phospho)	1243.65	1	S(3): 100.0	0	7.80501e+06	6.97135e+06	0	9.12144e+06	0	4.92545e+06	0	0h specific	0	0.002364	305.809				High	35.81	0.023185	High	38.65	0.011367				High	30.43	0.0824217				0
LMSIGSNEAGPR	3	2	1	LOC_Os06g36090.2	ABC-2 type transporter, putative, expressed			S3(Phospho); S6(Phospho)	1391.54	1	S(3): 100.0; S(6): 100.0	0	2.69199e+07	2.80047e+07	0	0	6.03291e+06	18308197	0	0h specific	0	1.614e-05	347.635				High	55.55	0.000241557	High	57.26	0.000164158							High	40.71	0.00726474	0
GVSAWNFDVEDLK	3	2	1	LOC_Os10g37480.1	STE_PAK_Ste20_STLK.6 - STE kinases include homologs to sterile 7, sterile 11 and sterile 20 from yeast, expressed			S3(Phospho)	1559.68	1	S(3): 100.0	0	1.83025e+07	14583739	0	7.80341e+06	0	1.09621e+07	0	0h specific	0	4.734e-06	275.827				High	65.65	7.05996e-05	High	43.95	0.0101847				High	31.68	0.176933				0
RPAEESEEDEEEEEEEAK	3	2	1	LOC_Os01g34330.2	BAH domain containing protein, expressed			S6(Phospho)	2243.84	1	S(6): 100.0	0	1.36972e+07	6.25678e+06	0	0	7.62199e+06	6.65134e+06	0	0h specific	0	3.742e-06	219.894				High	55.97	0.000450721	High	28.67	0.235939							High	17.18	3.41982	0
VHESPVLSPQRK	4	2	1	LOC_Os01g67250.2	Rad21 / Rec8 like protein, putative, expressed			S8(Phospho)	1456.73	1	S(4): 0.0; S(8): 100.0	2.29467e+07	2.36077e+07	0	0	0	1.76581e+07	1.55181e+07	0	0h specific	0.006	0.1055	208.612	High	4.08	65.9349	High	5.37	48.9183	High	16.46	3.76987							High	9.21	20.0196	1
VTDDGSQGIQGLMIR	3	2	1	LOC_Os04g01290.3	proteasome subunit, putative, expressed			S6(Phospho); M13(Oxidation)	1685.75	1	T(2): 0.0; S(6): 100.0	0	1.02444e+07	6.47368e+06	0	0	7.79773e+06	5.57271e+06	0	0h specific	0	4.893e-08	283.279				High	58.76	0.000256312	High	21.43	1.33746							High	47.48	0.00338807	0
SPLTTPR	6	2	1	LOC_Os03g50390.1	AGC_AGC_other_GWLd.2 - ACG kinases include homologs to PKA, PKG and PKC, expressed			S1(Phospho)	851.404	1	S(1): 100.0; T(4): 0.0; T(5): 0.0	1.56342e+07	1.12331e+07	0	0	0	6.39923e+06	8.95574e+06	0	0h specific	0	0.007732	144.113	High	25.51	0.185867	High	24.62	0.247986	High	29.66	0.077647				High	15.2	2.00676	High	15.67	1.80092	0
RPPTVKPPVMAASASDDDEIDAFHK	3	2	1	LOC_Os01g01510.2	sas10/Utp3 family protein, expressed			S15(Phospho)	2774.28	1	T(4): 0.0; S(13): 0.0; S(15): 100.0	0	2.09866e+07	2.27146e+07	0	21866358	0	1.45671e+07	0	0h specific	0	4.231e-16	340.761				High	18.88	4.32714	High	31.88	0.220406				High	37.95	0.0544943				0
TTSETDFMTEYVVTR	3	2	1	LOC_Os06g06090.2	CGMC_MAPKCMGC_2_ERK.12 - CGMC includes CDA, MAPK, GSK3, and CLKC kinases, expressed			T9(Phospho)	1859.77	1	T(1): 0.0; T(2): 0.0; S(3): 0.0; T(5): 0.0; T(9): 100.0; Y(11): 0.0; T(14): 0.0	9.46136e+06	0	6.33424e+06	0	3.19097e+06	0	5.2652e+06	0	0h specific	0	3.071e-08	419.583	High	94.45	6.79798e-08				High	132.04	1.18314e-11				High	52.02	0.00118044				0
QQSIHPPPAFGSSTNLEALALEASK	3	2	1	LOC_Os09g37230.2	protein kinase family protein, putative, expressed			S3(Phospho)	2673.3	0.999999	S(3): 100.0; S(12): 0.0; S(13): 0.0; T(14): 0.0; S(24): 0.0	6.10487e+07	0	5.5003e+07	3.61701e+06	0	0	3.86839e+07	0	0h specific	0	1.768e-12	255.866	High	71.21	1.93863e-05				High	37.9	0.0415832	High	61.65	0.000171662							0
SMSLDDLQEK	3	2	1	LOC_Os05g14270.2	expressed protein			M2(Oxidation); S3(Phospho)	1261.5	0.999999	S(1): 0.0; S(3): 100.0	0	2.55553e+06	3.11105e+06	0	4.49138e+06	0	1.88886e+06	0	0h specific	0	0.00293	193.98				High	22.6	0.410507	High	26.47	0.168392				High	22.08	0.462722				0
MDSDGASGQGSFGR	3	2	1	LOC_Os06g19660.2	WD domain, G-beta repeat domain containing protein, expressed			S11(Phospho)	1451.53	0.999998	S(3): 0.0; S(7): 0.0; S(11): 100.0	1.94383e+07	0	3.02488e+07	0	0	1.88451e+07	1.65624e+07	0	0h specific	0	0.00104	292.766	High	45.61	0.00237418				High	33.36	0.0320846							High	46.33	0.00161919	0
LMGYGSASDLLFR	3	2	1	LOC_Os07g48280.3	expressed protein			S6(Phospho)	1509.68	0.999948	Y(4): 0.0; S(6): 100.0; S(8): 0.0	7.12282e+06	6.83505e+06	0	0	5.8258e+06	0	4.65262e+06	0	0h specific	0	1.021e-06	373.126	High	69.59	1.83864e-05	High	70.36	1.54958e-05							High	61.88	0.000108257				0
ANFSGSYVCVK	3	2	1	LOC_Os04g08740.3	ethylene receptor, putative, expressed			S4(Phospho); C9(Carbamidomethyl)	1311.54	0.99981	S(4): 100.0; S(6): 0.0; Y(7): 0.0	0	1.55323e+07	1.92527e+07	0	0	1.56985e+07	1.1595e+07	0	0h specific	0	0.001249	165.451				High	23.74	0.409989	High	14.41	3.42139							High	22.03	0.583378	0
SMGGDMESGSVK	3	2	1	LOC_Os01g49529.2	OsWAK10d - OsWAK receptor-like cytoplasmic kinase OsWAK-RLCK, expressed			S10(Phospho)	1264.46	0.988663	S(1): 0.0; S(8): 1.1; S(10): 98.9	0	2.67626e+07	2.37009e+07	0	0	12736158	1.68212e+07	0	0h specific	0	0.008572	228.622				High	41.63	0.00424608	High	40.77	0.00513405							High	10.38	5.39654	0
SQDDAATLIPNSGNLGSSNR	4	2	1	LOC_Os01g25820.2	respiratory burst oxidase, putative, expressed			S18(Phospho)	2096.93	0.986888	S(1): 0.0; T(7): 0.0; S(12): 0.0; S(17): 1.3; S(18): 98.7	0	1.88911e+07	2.44661e+07	5.72916e+06	0	0	1.44524e+07	0	0h specific	0	0.0007285	386.662				High	35.96	0.0820368	High	24.56	1.12665	High	23.23	1.53961							0
ESSPVNNGQLPAGASAVK	12	2	1	LOC_Os12g42550.2	methyl-CpG binding domain containing protein, putative, expressed		MBD707	S3(Phospho)	1805.85	0.985936	S(2): 1.4; S(3): 98.6; S(15): 0.0	8.79716e+06	0	30348203	52252840	0	0	1.30485e+07	0	0h specific	0	4.231e-16	298.208	High	55.31	0.000649981	High	67.19	4.18449e-05	High	39.52	0.0251071	High	4.01	80.7888	High	57.52	0.000388185	High	66.96	4.25601e-05	0
SNEEVESIHGSEIGSFK	3	2	1	LOC_Os01g61880.1	respiratory burst oxidase, putative, expressed			S7(Phospho)	1928.83	0.985007	S(1): 0.0; S(7): 98.5; S(11): 1.5; S(15): 0.0	3.55708e+06	0	4242555	3.03737e+06	0	0	2.59988e+06	0	0h specific	0	0.0001022	226.432	High	29.7	0.2487				High	30.77	0.195061	High	21.47	1.65845							0
QAEEDTTTVK	3	2	1	LOC_Os05g22614.3	PTAC16, putative, expressed			T8(Phospho)	1201.5	0.96637	T(6): 1.7; T(7): 1.7; T(8): 96.6	0	5.00583e+06	6.83431e+06	0	0	4.86873e+06	3.94671e+06	0	0h specific	0.002	0.04142	125.508				High	13.39	4.81049	High	16.66	2.38107							High	22.32	0.501441	0
ASSDDTSSSAATGDELIEDLK	5	2	1	LOC_Os02g49870.2	expressed protein			S3(Phospho)	2191.91	0.5	S(2): 50.0; S(3): 50.0; T(6): 0.0; S(7): 0.0; S(8): 0.0; S(9): 0.0; T(12): 0.0	2.56828e+07	0	6.95152e+06	0	0	1.76117e+07	1.08781e+07	0	0h specific	0	4.22e-16	374.173	High	101.7	1.67026e-08				High	103.46	1.14012e-08							High	109.55	2.78015e-09	0
RYSPPYRSPPR	4	2	2	LOC_Os02g15310.1 ;LOC_Os12g38430.1	RNA recognition motif containing protein, expressed			S3(Phospho); Y6(Phospho)	1535.66	0.499927	Y(2): 0.0; S(3): 100.0; Y(6): 50.0; S(8): 50.0	0	2.79381e+08	5.64753e+08	0	0	3.4504e+08	2.81378e+08	0	0h specific	0.002	0.04506	229.843				High	23.07	0.766639	High	13.43	7.04517							High	10.66	13.435	2
STSTPFMNTTDGK	5	2	1	LOC_Os08g36480.1	nitrate reductase, putative, expressed			T4(Phospho); M7(Oxidation)	1482.58	0.499863	S(1): 0.0; T(2): 0.0; S(3): 50.0; T(4): 50.0; T(9): 0.0; T(10): 0.0	3.84562e+06	4.85427e+06	0	0	9.65133e+06	0	2.89996e+06	0	0h specific	0	0.005835	182.939	High	1.94	79.2951	High	23.95	0.495745							High	4.37	45.0047				0
GTTESDGSNKVGSLTSR	4	2	1	LOC_Os01g67250.2	Rad21 / Rec8 like protein, putative, expressed			S5(Phospho); S8(Phospho)	1855.75	0.0100436	T(2): 49.5; T(3): 49.5; S(5): 1.0; S(8): 100.0; S(13): 0.0; T(15): 0.0; S(16): 0.0	0	1.16731e+07	1.13991e+07	0	7.01984e+06	0	7.69074e+06	0	0h specific	0	0.0008483	179.194				High	33.09	0.084878	High	50	0.0019235				High	21.62	1.32703	High	29.28	0.228805	1
LHRVSPANSLFDR	3	3	1	LOC_Os04g28050.3	expressed protein			S5(Phospho)	1591.78	1	S(5): 100.0; S(9): 0.0	0	1.7283e+07	1.56237e+07	0	0	7.00261e+06	1.09689e+07	0	0h specific	0	0.003442	339.767				High	23.07	0.786612	High	25.09	0.450675							High	10.25	15.8413	1
KNAAAAASPVAPPPASPLK	3	3	1	LOC_Os05g51850.3	AT hook-containing DNA-binding protein, putative, expressed		HMGA704	S8(Phospho)	1837.96	1	S(8): 100.0; S(16): 0.0	0	6.70569e+06	3.14232e+06	0	5.37887e+06	0	3.28267e+06	0	0h specific	0	4.848e-10	292.798				High	16.62	2.83429	High	25.84	0.332415				High	32.92	0.0671314				1
GWSESASPNVR	3	3	1	LOC_Os03g50340.1	coatomer alpha subunit, putative, expressed			S7(Phospho)	1269.53	0.999995	S(3): 0.0; S(5): 0.0; S(7): 100.0	3.42859e+06	0	4.26079e+06	0	5.42906e+06	0	2.56313e+06	0	0h specific	0	0.0102	184.108	High	19.88	1.15343				High	19.77	1.12398				High	34.22	0.0405123				0
TLASPYPSPGLPPLPSR	4	3	1	LOC_Os01g55490.3	transcriptional regulator family protein, putative, expressed			S4(Phospho); S8(Phospho)	1909.89	0.999706	T(1): 0.0; S(4): 100.0; Y(6): 0.0; S(8): 100.0; S(16): 0.0	0	7139623	1.42508e+07	0	0	1.75452e+07	7.13013e+06	0	0h specific	0	0.005248	287.448				High	30.37	0.198544	High	21.56	1.51726							High	13.29	10.199	0
LGGYSPR	3	3	1	LOC_Os03g04520.4	RNA recognition motif containing protein, putative, expressed			S5(Phospho)	829.362	0.993307	Y(4): 0.7; S(5): 99.3	0	7.45243e+06	7764483	0	0	5.74448e+06	5.0723e+06	0	0h specific	0.001	0.013	143.884				High	21.33	0.520867	High	27.7	0.120151							High	27.63	0.119773	0
ETDGSSPVVRPVR	3	3	1	LOC_Os02g11820.3	GTPase-activating protein, putative, expressed			S6(Phospho)	1478.7	0.977381	T(2): 0.0; S(5): 2.3; S(6): 97.7	0	1.39989e+08	1.24219e+07	0	2.13231e+07	0	5.08036e+07	0	0h specific	0	0.0025	115.431				High	23	0.842245	High	37.98	0.026765				High	18.36	2.44206				0
EIAQDFKTDLR	3	4	1	LOC_Os03g27310.1	histone H3, putative, expressed		HTR711	T8(Phospho)	1415.66	1	T(8): 100.0	0	5.73345e+06	4.28853e+06	0	0	8.14229e+06	3.34066e+06	0	0h specific	0.001	0.01753	231.276				High	50.39	0.00149915	High	35.55	0.0460128							High	27.22	0.31087	1
ETTTGSLSPK	4	4	1	LOC_Os07g07580.2	ROOT HAIRLESS 1, putative, expressed			S6(Phospho); S8(Phospho)	1180.45	1	T(2): 0.0; T(3): 0.0; T(4): 0.0; S(6): 100.0; S(8): 100.0	0	2.54431e+07	1.4354e+07	0	0	1.98399e+07	1.32657e+07	0	0h specific	0.001	0.00154	209.993				High	15.12	2.23325	High	11.98	4.38321							High	17.69	1.17704	0
VSPCSPVLEDK	4	1	1	LOC_Os01g43330.1	extra-large G-protein-related, putative, expressed			C4(Carbamidomethyl); S5(Phospho)	1310.57	1	S(2): 0.0; S(5): 100.0	3.75438e+07	42491938	3.69597e+07	0	1.78616e+07	0	3.89985e+07	0	0h specific	0	0.001022	271.302	High	24.81	0.427663	High	7.43	22.3005	High	4.55	43.2828				High	26.54	0.278827				0
EVCEPGHSPHR	4	1	1	LOC_Os06g22700.1	zinc finger family protein, putative, expressed			C3(Carbamidomethyl); S8(Phospho)	1384.55	1	S(8): 100.0	1.17779e+07	1.59195e+07	1.35321e+07	0	0	2.04563e+07	1.37432e+07	0	0h specific	0	0.01173	280.919	High	11.25	6.34036	High	22.47	0.497441	High	20.77	0.739957							High	23.45	0.379107	0
VEESAEEVEGEK	4	1	1	LOC_Os07g44190.1	h/ACA ribonucleoprotein complex subunit 4, putative, expressed			S4(Phospho)	1414.57	1	S(4): 100.0	3.38879e+06	8.32507e+06	8.54384e+06	0	4.51491e+06	0	6.75256e+06	0	0h specific	0	0.0007089	199	High	26.87	0.265621	High	46.18	0.00311962	High	36.61	0.0260072				High	49.22	0.00158927				0
VGSVNLTVQQILR	4	1	1	LOC_Os09g03620.1	wall-associated receptor kinase-like 20 precursor, putative, expressed			S3(Phospho)	1506.81	1	S(3): 100.0; T(7): 0.0	2.03819e+07	2.90155e+07	2.12483e+07	0	0	1.65383e+07	2.35486e+07	0	0h specific	0	2.025e-06	380.771	High	82.86	4.44365e-07	High	97.18	1.75537e-08	High	70.04	9.3485e-06							High	82.94	4.65474e-07	0
RPQALSEDEDKKK	4	1	1	LOC_Os06g06550.1	plant protein of unknown function domain containing protein, expressed			S6(Phospho)	1623.78	1	S(6): 100.0	3.62187e+07	8.48015e+06	4.38597e+07	0	0	3.22902e+07	2.95195e+07	0	0h specific	0	0.008454	226.902	High	10.69	14.5454	High	15.28	5.12768	High	23.87	0.697347							High	6.47	38.0516	2
TSSDWDAPDATPGIGR	4	1	1	LOC_Os02g05310.4	splicing factor 3B subunit 1, putative, expressed			T11(Phospho)	1725.71	1	T(1): 0.0; S(2): 0.0; S(3): 0.0; T(11): 100.0	1.89185e+07	2.15434e+07	28206413	1.07033e+07	0	0	2.28894e+07	0	0h specific	0	3.596e-06	335.978	High	45.49	0.00546332	High	29.66	0.192874	High	67.95	2.84496e-05	High	33.58	0.0779927							0
EMLEDESEDEEEAK	4	1	1	LOC_Os12g29660.1	DEAD-box ATP-dependent RNA helicase, putative, expressed			S7(Phospho)	1762.63	1	S(7): 100.0	4.01907e+06	8.48749e+06	7.85068e+06	0	2.79641e+06	0	6.78575e+06	0	0h specific	0	7.47e-05	290.895	High	24.31	0.448524	High	46.19	0.00316655	High	28.24	0.186936				High	12.19	7.8				0
LADDDGEDSLDENDLT	9	1	1	LOC_Os04g52760.1	gamma-soluble NSF attachment protein, putative, expressed			S9(Phospho)	1816.67	1	S(9): 100.0; T(16): 0.0	4.13123e+07	3.90057e+07	48332364	0	0	4.40829e+07	4.28834e+07	0	0h specific	0	0.001057	302.411	High	37.63	0.0196141	High	49.36	0.00138706	High	61.41	9.07437e-05				High	54.76	0.00038917	High	61.53	8.11697e-05	0
LSAGGEAFPGSEHRPADR	6	1	1	LOC_Os09g36520.1	ki1 protein, putative, expressed			S2(Phospho)	1933.86	1	S(2): 100.0; S(11): 0.0	77782026	4.01062e+07	2.37069e+07	0	32287547	0	4.71984e+07	0	0h specific	0	0.002679	243.214	High	21.23	1.86644	High	24.81	0.807754	High	22.5	1.3932	High	13.42	11.377	High	17.62	4.31503				0
DSQPALSPQPDEPRPEK	8	1	1	LOC_Os05g29090.1	transposon protein, putative, CACTA, En/Spm sub-class, expressed			S7(Phospho)	1970.89	1	S(2): 0.0; S(7): 100.0	7411731	2.58238e+07	1.09454e+07	0	0	8.36862e+06	1.4727e+07	0	0h specific	0	4.673e-12	355.245	High	35.85	0.0739875	High	36.06	0.0716347	High	40.68	0.0250022				High	49.24	0.00347724	High	36.57	0.0640721	0
SPPAAAPAPPPPSSGGMQSVR	7	1	1	LOC_Os09g31470.1	AT hook motif domain containing protein, expressed			S1(Phospho)	2038.95	1	S(1): 100.0; S(13): 0.0; S(14): 0.0; S(19): 0.0	7.71585e+07	9.41245e+07	53730062	0	0	4.76868e+07	7.50043e+07	0	0h specific	0	0.0002296	376.759	High	30.42	0.259909	High	35.08	0.0982438	High	29.89	0.296875	High	26.2	0.741599				High	24.9	1.00476	0
GVEGVVANQGGAEGVAVSPDR	4	1	1	LOC_Os09g19830.1	histone-lysine N-methyltransferase, putative, expressed		SDG727	S18(Phospho)	2047.96	1	S(18): 100.0	6.19744e+06	1.01465e+07	1.37819e+07	0	0	4.62984e+06	1.00419e+07	0	0h specific	0	2.252e-05	432.453	High	43.11	0.0123825	High	36.1	0.0626319	High	45.92	0.00608048							High	58.01	0.000401084	0
LEHPDSIEQDKESEDEIDAK	5	1	1	LOC_Os03g58590.1	expressed protein			S13(Phospho)	2407.02	1	S(6): 0.0; S(13): 100.0	1.79684e+08	144345181	211776760	0	100788897	0	1.78602e+08	0	0h specific	0	4.231e-16	394.525	High	28.58	0.458184	High	32.32	0.19407	High	19.78	3.47936	High	26.95	0.669492	High	49.12	0.0040596				1
VADEPPAEKPAQGGSNDRDVALAR	5	1	1	LOC_Os04g45070.1	remorin, putative, expressed			S15(Phospho)	2543.2	1	S(15): 100.0	6.05457e+07	73791808	5.20155e+07	2.154e+07	0	0	6.21177e+07	0	0h specific	0.001	0.03058	221.715	High	11.74	19.1721	High	21.94	1.81973	High	14.3	10.6501	High	7.99	45.8613							1
RQSGIQQLLAAEQEAQQIVNAAR	4	1	1	LOC_Os04g51270.2	vacuolar ATPase G subunit, putative, expressed			S3(Phospho)	2602.31	1	S(3): 100.0	1.48783e+07	2.23693e+07	2.23822e+07	0	0	23377135	1.98766e+07	0	0h specific	0	4.22e-16	570.863	High	60.3	0.00015184	High	68.15	2.64725e-05	High	82.92	8.34165e-07							High	102.32	1.04391e-08	1
SHNHGDTIPLHPSSAQSDMDEIESLIYAAPSATVLPARPPSPPR	4	1	1	LOC_Os01g64760.1	Yip1 domain containing protein, expressed			N-Term(Acetyl); S41(Phospho)	4781.28	1	S(1): 0.0; T(7): 0.0; S(13): 0.0; S(14): 0.0; S(17): 0.0; S(24): 0.0; Y(27): 0.0; S(31): 0.0; T(33): 0.0; S(41): 100.0	87478432	1.18177e+08	9.59496e+07	0	2.8254e+07	0	1.00535e+08	0	0h specific	0	6.457e-09	451.109	High	22.74	1.68652	High	19.85	3.27364	High	32.59	0.183529				High	11.16	27.6457				0
GATDSDSEVDFDR	11	1	1	LOC_Os07g49380.1	PWWP domain containing protein, expressed			S5(Phospho); S7(Phospho)	1573.51	1	T(3): 0.0; S(5): 100.0; S(7): 100.0	4.97911e+06	1.79457e+07	1.76142e+07	0	0	8.60595e+06	1.3513e+07	0	0h specific	0	0.00647	256.422	High	47.09	0.000712357	High	36.66	0.00783261	High	38.08	0.00564816	High	26.07	0.0872519	High	37.95	0.00584383	High	39.43	0.00424173	0
MLQHSNSANEMLLR	7	1	1	LOC_Os07g48410.1	RNA-binding zinc finger protein, putative, expressed			S7(Phospho)	1723.77	1	S(5): 0.0; S(7): 100.0	1.60575e+07	1.30891e+07	15718921	1.61809e+07	0	0	1.49552e+07	0	0h specific	0	9.874e-07	318.615	High	49.53	0.00248543	High	38.32	0.0328988	High	35.55	0.0612668	High	32.36	0.138048				High	29.99	0.220106	0
GSPSPDLR	7	1	1	LOC_Os09g38090.1	expressed protein			S4(Phospho)	908.389	1	S(2): 0.0; S(4): 100.0	1.12085e+08	93323655	101959676	110247273	0	0	1.02456e+08	0	0h specific	0.001	0.01647	144.829	High	28.77	0.0888027	High	34.01	0.0261352	High	32.51	0.036917	High	28.73	0.0881507				High	32.71	0.0352822	0
VRDDKLSPNTSTR	5	1	1	LOC_Os04g31030.1	nitrate-induced NOI protein, expressed			S7(Phospho)	1568.74	1	S(7): 100.0; T(10): 0.0; S(11): 0.0; T(12): 0.0	62718628	77175152	3.42502e+07	35131353	0	0	5.8048e+07	0	0h specific	0	0.01439	157.323	High	15.94	4.82242	High	8.54	26.5432	High	12.42	10.6254	High	20.35	1.74458							2
SPLHPAYTPDAQGQSPMNPQHGR	4	1	1	LOC_Os04g31030.1	nitrate-induced NOI protein, expressed			S15(Phospho)	2566.14	1	S(1): 0.0; Y(7): 0.0; T(8): 0.0; S(15): 100.0	9.7217e+06	1.72913e+07	6.80418e+06	0	9586597	0	1.12724e+07	0	0h specific	0	0.0002119	254.598	High	16.4	7.64119	High	35.45	0.0957657	High	33.89	0.137747				High	21.83	2.18431				0
LLEQHDAEKSDDVSR	6	1	1	LOC_Os06g05060.1	ELF3 protein, putative, expressed			S10(Phospho)	1821.8	1	S(10): 100.0; S(14): 0.0	45804036	2.07066e+07	3.32949e+07	0	0	2.6712e+07	3.32685e+07	0	0h specific	0	0.0001958	319.689	High	18	3.40514	High	46.31	0.00501447	High	76.12	5.30224e-06							High	48.28	0.00320071	1
RPGLVMSHSGKR	4	1	1	LOC_Os03g17240.1	ankyrin repeat-containing protein, putative, expressed			S9(Phospho)	1404.7	1	S(7): 0.0; S(9): 100.0	1.61272e+07	2.06952e+07	1.96196e+07	0	0	16147768	1.8814e+07	0	0h specific	0	0.001249	220.388	High	16.08	4.33406	High	24.27	0.647024	High	19.89	1.78104							High	21.6	1.18857	1
TSDVLSPTGPSILPSK	4	1	1	LOC_Os07g48602.1	EMB1011, putative, expressed			S6(Phospho)	1678.83	1	T(1): 0.0; S(2): 0.0; S(6): 100.0; T(8): 0.0; S(11): 0.0; S(15): 0.0	1.94519e+07	2.68763e+07	26798635	7.09173e+06	0	0	2.43756e+07	0	0h specific	0	0.0001333	395.474	High	36.41	0.0371296	High	52.37	0.000939833	High	38.42	0.0238697	High	32.56	0.0918183							0
SPFSPSSAPSFK	5	1	1	LOC_Os08g08240.1	transposon protein, putative, unclassified, expressed			S4(Phospho)	1318.57	1	S(1): 0.0; S(4): 100.0; S(6): 0.0; S(7): 0.0; S(10): 0.0	4.64559e+07	3.91476e+07	6.18004e+07	0	23964315	0	4.91346e+07	0	0h specific	0	8.136e-05	269.627	High	35.1	0.036311	High	39.33	0.0138034	High	57.45	0.000208039	High	39.39	0.0139017	High	37.89	0.0194985				0
QPSWDAASHR	5	1	1	LOC_Os07g10780.1	remorin, putative, expressed			S3(Phospho)	1234.51	1	S(3): 100.0; S(8): 0.0	6737421	1.5584e+07	1.25191e+07	0	4.98284e+06	0	1.16135e+07	0	0h specific	0	0.00353	160.437	High	8.9	12.8696	High	44.66	0.00330181	High	43.32	0.00452782				High	9.3	11.4024				0
YEGSDTLSLPETVHER	5	1	1	LOC_Os05g51630.1	early-responsive to dehydration protein-related, putative, expressed			S4(Phospho); S8(Phospho)	1992.8	1	Y(1): 0.0; S(4): 100.0; T(6): 0.0; S(8): 100.0; T(12): 0.0	14678835	1.62748e+07	2.24699e+07	0	0	7.30008e+06	1.78078e+07	0	0h specific	0	6.413e-05	277.404	High	71.92	1.33004e-05	High	52.13	0.00127889	High	57.46	0.000353921				High	54.07	0.000816586	High	42.05	0.0128895	0
VDYSDDDDDFIVK	4	1	1	LOC_Os05g51754.1	expressed protein			S4(Phospho)	1625.63	0.999999	Y(3): 0.0; S(4): 100.0	2.78002e+07	3.87574e+07	2.08715e+07	0	0	31676452	2.9143e+07	0	0h specific	0	0.0002354	318.774	High	48.62	0.0018158	High	44.74	0.00439481	High	47.38	0.0025374							High	61.56	9.22714e-05	0
IPNSPESTH	6	1	1	LOC_Os01g46710.1	transposon protein, putative, CACTA, En/Spm sub-class, expressed			S4(Phospho)	1061.43	0.999917	S(4): 100.0; S(7): 0.0; T(8): 0.0	4.35284e+07	1.16469e+08	1.03447e+08	0	5.42727e+07	0	8.78148e+07	0	0h specific	0.001	0.03622	228.445	High	31.1	0.0964099	High	30.67	0.110558	High	36.68	0.0261713				High	20.3	1.16703				0
MEAPGSPYASSPESAPK	5	1	1	LOC_Os02g57640.1	KH domain containing protein, putative, expressed			N-Term(Acetyl); M1(Oxidation); S6(Phospho)	1843.75	0.999903	S(6): 100.0; Y(8): 0.0; S(10): 0.0; S(11): 0.0; S(14): 0.0	1.10612e+07	21029884	1.93789e+07	0	4.75075e+06	0	1.71567e+07	0	0h specific	0	6.226e-05	348.226	High	53.07	0.0010729	High	71.96	1.37293e-05	High	55.99	0.000461868				High	31.4	0.127682				0
LSSSLQDLPTFSR	4	1	1	LOC_Os10g21000.1	nucleoside-triphosphatase, putative, expressed			S4(Phospho)	1530.72	0.999899	S(2): 0.0; S(3): 0.0; S(4): 100.0; T(10): 0.0; S(12): 0.0	2.41524e+07	2.74746e+07	2.92947e+07	0	0	1.82153e+07	2.69739e+07	0	0h specific	0	0.0003947	284.737	High	61.22	0.000126402	High	53.45	0.000753244	High	70.64	1.44722e-05							High	63.43	7.5604e-05	0
DAPPLFHHPPPQQPHPHPHPPSPSAAR	14	1	1	LOC_Os06g12660.1	NHL repeat-containing protein, putative, expressed			S22(Phospho)	3026.45	0.999511	S(22): 100.0; S(24): 0.0	1.04878e+08	2.07975e+08	1.43959e+08	0	0	4.94026e+07	1.52271e+08	0	0h specific	0	0.003639	277.025	High	3.42	152.307	High	12.92	15.6266	High	9.95	33.8222							High	9.94	34.1891	0
SSSASEDEMLNSNSK	10	1	1	LOC_Os01g01150.2	RNA recognition motif, putative, expressed			S3(Phospho); S5(Phospho)	1745.6	0.999282	S(1): 0.0; S(2): 0.0; S(3): 99.9; S(5): 100.0; S(12): 0.0; S(14): 0.0	1.21551e+07	1.8183e+07	1.6118e+07	0	3.27863e+06	0	1.54853e+07	0	0h specific	0	0.000393	202.783	High	49.23	0.000816688	High	80.22	6.56393e-07	High	82.85	3.66792e-07				High	38.64	0.00958778				0
VVSFSNLR	4	1	1	LOC_Os05g44100.1	trehalose synthase, putative, expressed			S3(Phospho)	1001.48	0.989819	S(3): 99.0; S(5): 1.0	6.07113e+06	4.11587e+06	8.0789e+06	0	0	5.85674e+06	6.08863e+06	0	0h specific	0.001	0.05087	159.424	High	23.03	0.414117	High	25.09	0.257705	High	25.12	0.249779							High	26.14	0.201022	0
ASSFSLAEAK	4	1	1	LOC_Os04g55040.1	vacuolar ATP synthase subunit D 1, putative, expressed			S3(Phospho)	1090.48	0.989321	S(2): 0.0; S(3): 98.9; S(5): 1.1	7.50065e+06	6.22546e+06	3.39625e+06	18269805	0	0	5.70745e+06	0	0h specific	0	6.43e-10	202.131	High	34.92	0.0400379	High	21.06	0.963618	High	23.45	0.568661	High	57.73	0.000210145							0
ADTIDEAVDSSETVPSAR	5	1	1	LOC_Os02g09359.1	BRASSINOSTEROID INSENSITIVE 1-associated receptor kinase 1 precursor, putative, expressed			S10(Phospho)	1942.83	0.988602	T(3): 0.0; S(10): 98.9; S(11): 1.1; T(13): 0.0; S(16): 0.0	1.84373e+07	3.16485e+07	2.42724e+07	0	1.13514e+07	0	2.47861e+07	0	0h specific	0	2.852e-08	346.643	High	65.55	6.8664e-05	High	62.68	0.000131182	High	46.84	0.00503665				High	39.21	0.0292438	High	41.25	0.0182412	0
EMNETDVPISYSGAGNPEK	4	1	1	LOC_Os03g15740.1	uncharacterized TPR repeat-containing protein, putative, expressed			M2(Oxidation); S12(Phospho)	2133.87	0.987605	T(5): 0.0; S(10): 0.0; Y(11): 1.2; S(12): 98.8	2.4026e+07	2.42469e+07	11821814	0	0	2.04917e+07	20031566	0	0h specific	0	4.859e-06	325.381	High	34.67	0.0775702	High	36.98	0.046634	High	37.02	0.0455114							High	21.21	1.83418	0
EALEEASEDGSLAK	5	1	1	LOC_Os03g55704.1	expressed protein			S7(Phospho)	1528.64	0.987093	S(7): 98.7; S(11): 1.3	1.91183e+07	2.51855e+07	2.10147e+07	0	1.2739e+07	0	2.17728e+07	0	0h specific	0	2.555e-06	289.075	High	59.32	0.000178992	High	10.55	13.4316	High	38.5	0.0215412				High	26.08	0.356589				0
DSAVLPVVDLEPETSKQGR	8	1	1	LOC_Os02g48010.1	nuclear matrix constituent protein 1-like, putative, expressed			S15(Phospho)	2120.03	0.986624	S(2): 0.0; T(14): 1.3; S(15): 98.7	2.28055e+07	2.761e+07	2.62723e+07	0	1.19382e+07	0	25562580	0	0h specific	0	0.001328	330.307	High	11.39	16.7259	High	20.59	1.99954	High	19.99	2.27273				High	13.8	9.6276				1
GPPSSPTSHAAGSVGGGGVAMDMEEVR	9	1	1	LOC_Os05g04830.1	expressed protein			S5(Phospho)	2620.12	0.981388	S(4): 1.8; S(5): 98.1; T(7): 0.0; S(8): 0.0; S(13): 0.0	8.14209e+07	7.14022e+07	7.08152e+07	3.31881e+07	0	0	7.45461e+07	0	0h specific	0	7.948e-09	379.251	High	76.02	9.46631e-06	High	76.35	8.7331e-06	High	22.04	2.35378	High	46.17	0.00916909				High	43.68	0.0159463	0
SPATFSTASPSR	12	1	1	LOC_Os05g13390.1	expressed protein			T7(Phospho)	1288.56	0.978853	S(1): 0.0; T(4): 0.0; S(6): 1.1; T(7): 97.9; S(9): 1.1; S(11): 0.0	9.26826e+06	1.16945e+07	9781783	0	0	6.58267e+06	1.02482e+07	0	0h specific	0	0.004208	232.842	High	21.79	0.92611	High	27.1	0.270541	High	32.83	0.0728891							High	26.9	0.285231	0
NDVLSPSSQDTGYSSPSIHHSR	8	1	1	LOC_Os01g59850.1	GTPase-activating protein, putative, expressed			S5(Phospho)	2451.06	0.955066	S(5): 95.5; S(7): 2.2; S(8): 2.2; T(11): 0.0; Y(13): 0.0; S(14): 0.0; S(15): 0.0; S(17): 0.0; S(21): 0.0	4.6462e+06	2.00171e+07	1.60046e+07	0	0	1.26439e+07	1.3556e+07	0	0h specific	0	0.00805	175.003	High	18.8	4.14658	High	17.88	5.25204	High	15.89	8.13473							High	12.4	17.9192	0
SSAPAAGGAFDR	6	1	1	LOC_Os03g24180.1	pleckstrin homology domain-containing protein, putative, expressed			N-Term(Acetyl); S1(Phospho)	1228.5	0.5	S(1): 50.0; S(2): 50.0	6.26437e+06	1.56174e+07	1.64342e+07	0	9.19919e+06	0	1.2772e+07	0	0h specific	0	0.003979	168.392	High	15.25	2.78984	High	32.75	0.0500359	High	16.19	2.31781				High	25.89	0.241659				0
ALAACAAASLSR	12	1	1	LOC_Os11g11490.1	TKL_IRAK_CR4L.7 - The CR4L subfamily has homology with Crinkly4, expressed			C5(Carbamidomethyl); S9(Phospho)	1241.57	0.5	S(9): 50.0; S(11): 50.0	1.74149e+06	6.40294e+06	5.70138e+06	0	3847188	0	4.61527e+06	0	0h specific	0	0.005408	227.391	High	25.82	0.344422	High	48.86	0.00148934	High	42.72	0.007091				High	29.92	0.116323				0
LSIDDELVSSPK	5	1	1	LOC_Os02g47860.1	uridine kinase, putative, expressed			S10(Phospho)	1382.65	0.5	S(2): 0.0; S(9): 50.0; S(10): 50.0	50411074	6.09749e+07	6.4524e+07	0	41610902	0	5.86367e+07	0	0h specific	0	3.975e-05	324.82	High	40.46	0.0190963	High	42.92	0.0108125	High	57.16	0.000407792				High	47.16	0.00407792				0
SPPPDSDGSPPHR	6	1	1	LOC_Os12g38430.1	SR repressor protein, putative, expressed			S1(Phospho); S9(Phospho)	1505.55	0.5	S(1): 100.0; S(6): 50.0; S(9): 50.0	2.11253e+07	3.76976e+07	3.15654e+07	0	0	1.26446e+07	3.01295e+07	0	0h specific	0.001	0.03044	324.348	High	20.73	0.538865	High	32.8	0.0342962	High	20.94	0.525509							High	18.07	1.01683	0
RAESSFNLHAPLK	7	1	1	LOC_Os06g09540.1	SAC domain containing protein, putative, expressed			S5(Phospho)	1549.76	0.5	S(4): 50.0; S(5): 50.0	4.19457e+07	1.64442e+07	9.83322e+06	0	0	23614444	2.2741e+07	0	0h specific	0	5.474e-05	381.387	High	21.31	1.3949	High	33.59	0.0804384	High	21.56	1.31372							High	14.63	6.39458	1
RHPEPPSKSPLHPAYTPDAQGQSPMNPQHGR	18	1	1	LOC_Os04g31030.1	nitrate-induced NOI protein, expressed			S7(Phospho)	3494.62	0.5	S(7): 50.0; S(9): 50.0; Y(15): 0.0; T(16): 0.0; S(23): 0.0	1.31268e+07	5.99379e+07	6.09858e+07	0	0	4.15141e+07	4.46835e+07	0	0h specific	0	1.71e-07	292.288	High	10.76	34.5438	High	12.12	25.0077	High	29.41	0.480027				High	14.32	15.2573	High	29.98	0.419929	2
ATHPASPVAGGEKATPPSTPPPVR	14	1	1	LOC_Os05g42230.1	universal stress protein domain containing protein, putative, expressed			N-Term(Acetyl); S6(Phospho); T15(Phospho); S18(Phospho)	2604.13	0.499273	T(2): 0.1; S(6): 99.9; T(15): 100.0; S(18): 50.0; T(19): 50.0	4.02437e+07	36532804	3.03077e+07	0	11036690	0	3.56947e+07	0	0h specific	0.001	0.0547	179.761	High	9.22	40.9345	High	4.4	124.663	High	8.45	49.154				High	4.47	122.991				1
STSPHDRSPIHSR	18	1	1	LOC_Os03g16369.2	retrotransposon protein, putative, unclassified, expressed			T2(Phospho); S3(Phospho); S8(Phospho)	1716.63	0.333182	S(1): 66.7; T(2): 66.7; S(3): 66.7; S(8): 100.0; S(12): 0.0	4.02977e+07	4.55166e+07	4.11421e+07	0	2.74331e+07	0	4.23188e+07	0	0h specific	0.001	0.01556	134.312	High	5.41	27.1483	High	8.55	13.1398	High	10.39	8.50582				High	6.13	23.7199				1
LQGSTGTSSPTIHYVDTQDTAE	7	1	1	LOC_Os07g46340.1	methyltransferase, putative, expressed			T7(Phospho)	2388.02	0.00035692	S(4): 98.1; T(5): 1.8; T(7): 0.0; S(8): 0.0; S(9): 0.0; T(11): 0.0; Y(14): 0.0; T(17): 0.0; T(20): 0.0	5.73173e+07	61679322	5.56961e+07	2.31776e+07	0	0	5.82309e+07	0	0h specific	0	5.661e-07	254.75	High	44.55	0.0113591	High	40.25	0.0297851	High	12.69	17.4184	High	24.18	1.23483							0
IGSVAEDLGVLQSK	4	2	1	LOC_Os08g21350.3	cig3, putative, expressed			S3(Phospho)	1495.74	1	S(3): 100.0; S(13): 0.0	8.09579e+06	1.31328e+07	1.0301e+07	0	0	9.86659e+06	1.05099e+07	0	0h specific	0	2.704e-05	379.434	High	52.73	0.000726135	High	62.57	7.5477e-05	High	47.75	0.00245525							High	51.5	0.00098723	0
AYEHDSDHEDIDR	4	2	1	LOC_Os03g42820.3	LIM domain-containing protein, putative, expressed			S6(Phospho)	1681.62	1	Y(2): 0.0; S(6): 100.0	6.77961e+06	1.77899e+07	1.99694e+07	0	7.86376e+06	0	1.48463e+07	0	0h specific	0	6.285e-05	399.03	High	35.3	0.0285677	High	41.81	0.0066247	High	45.49	0.00275002				High	8.93	12.9793				0
QGSGIIGTFGQSEELR	6	2	1	LOC_Os03g48300.3	histidine acid phosphatase, putative, expressed			S3(Phospho)	1758.81	1	S(3): 100.0; T(8): 0.0; S(12): 0.0	3.01679e+07	4.69503e+07	4.06838e+07	0	4.87003e+07	0	3.92673e+07	0	0h specific	0	3.981e-07	295.127	High	62.29	0.00012769	High	66.63	5.01677e-05	High	60.81	0.000190658				High	59.25	0.000273296				0
VVADDADADADGKSADDK	4	2	1	LOC_Os01g65880.3	nodulin MtN3 family protein, putative, expressed			S14(Phospho)	1857.74	1	S(14): 100.0	1.34103e+07	19726258	1.95306e+07	0	7.53498e+06	0	1.75557e+07	0	0h specific	0	1.871e-07	549.918	High	79.5	1.98148e-06	High	66.9	3.61286e-05	High	82.68	9.56552e-07				High	42.72	0.00883902				1
MEMESPRSPEAEIGHR	4	2	1	LOC_Os04g31340.1	CBS domain containing membrane protein, putative, expressed			N-Term(Acetyl); M3(Oxidation); S5(Phospho); S8(Phospho)	2073.79	1	S(5): 100.0; S(8): 100.0	1.89811e+07	1.93757e+07	1.11796e+07	0	0	9.32763e+06	1.65121e+07	0	0h specific	0	0.01502	238.825	High	6.77	42.0756	High	11.73	12.9854	High	5.57	56.5896							High	5.91	52.0847	1
ASRNDAWSQR	5	2	1	LOC_Os08g18044.1	tetraspanin family protein, putative, expressed			S2(Phospho)	1270.54	0.999995	S(2): 100.0; S(8): 0.0	2.04172e+07	2.27684e+07	2.11325e+07	1.30584e+07	0	0	2.14394e+07	0	0h specific	0	0.01598	131.637	High	27.67	0.164503	High	31.63	0.0666113	High	32.45	0.054809	High	18.93	1.26787							1
AHPGGPASSEFDWGTGDTPRR	8	2	1	LOC_Os12g42550.2	methyl-CpG binding domain containing protein, putative, expressed		MBD707	T18(Phospho)	2277.98	0.99999	S(8): 0.0; S(9): 0.0; T(15): 0.0; T(18): 100.0	1.19859e+08	1.15514e+08	9.43678e+07	0	59476687	0	1.09914e+08	0	0h specific	0	0.009872	232.45	High	11.4	20.0379	High	11.37	20.2169	High	10.54	24.5629				High	8.54	38.8525				1
SPMDVEPAVASESPEQLQEHAESR	6	2	1	LOC_Os04g41100.5	cyclin-dependent kinase G-2, putative, expressed			S13(Phospho)	2703.17	0.999808	S(1): 0.0; S(11): 0.0; S(13): 100.0; S(23): 0.0	2.29495e+07	2.70682e+07	3.36891e+07	0	8.55882e+06	0	2.79023e+07	0	0h specific	0	6.899e-10	400.793	High	42.32	0.0208431	High	50.55	0.00313609	High	48.09	0.00551718				High	46.75	0.00748281				0
ESDSDAEDLEHIEK	4	2	1	LOC_Os03g48300.3	histidine acid phosphatase, putative, expressed			S4(Phospho)	1696.67	0.988301	S(2): 1.2; S(4): 98.8	7.43854e+06	5.77758e+06	1.01774e+07	0	8.0351e+06	0	7.79786e+06	0	0h specific	0	7.821e-05	242.067	High	53.97	0.0008789	High	35.38	0.0611774	High	50.26	0.00198032				High	39.51	0.0243366				0
DGASSPFAAALSEEER	4	2	1	LOC_Os03g15050.2	phosphoenolpyruvate carboxykinase, putative, expressed			S5(Phospho)	1716.71	0.987406	S(4): 1.3; S(5): 98.7; S(12): 0.0	2.70923e+07	3.58965e+07	31718642	9840754	0	0	3.15692e+07	0	0h specific	0	9.589e-06	279.479	High	69.97	1.77774e-05	High	71.09	1.4561e-05	High	65.58	4.83246e-05	High	53.98	0.000691304							0
SPLHQSSNEEPSK	6	3	1	LOC_Os05g02500.1	dual specificity protein phosphatase, putative, expressed			S1(Phospho)	1519.64	1	S(1): 100.0; S(6): 0.0; S(7): 0.0; S(12): 0.0	2.04596e+07	3.08909e+07	3.07639e+07	0	0	1.23744e+07	2.73715e+07	0	0h specific	0	0.0006288	259.426	High	24.53	0.508824	High	21.55	1.01652	High	27.23	0.277134							High	13.19	6.92495	0
GQQPPSYGMASPR	6	3	1	LOC_Os01g39380.3	SCD1, putative, expressed			S11(Phospho)	1455.61	1	S(6): 0.0; Y(7): 0.0; S(11): 100.0	2.28168e+07	3.17859e+07	1.63648e+07	0	0	3.9128e+06	2.36558e+07	0	0h specific	0	0.007028	390.007	High	30.03	0.161133	High	36.73	0.0342267	High	32.75	0.0869323							High	10.31	15.7683	0
SVNSEADIQLAIK	4	3	1	LOC_Os03g05390.13	Citrate transporter protein, putative, expressed			S4(Phospho)	1467.7	1	S(1): 0.0; S(4): 100.0	1.49313e+07	1.57889e+07	13361914	0	5.87542e+06	0	1.4694e+07	0	0h specific	0	8.299e-06	302.753	High	82.12	1.06181e-06	High	75.85	4.52688e-06	High	60.45	0.000158496				High	61.35	0.000136305				0
QPTSGVASWFPQSPGGR	7	3	1	LOC_Os10g41030.2	agenet domain containing protein, putative, expressed			S13(Phospho)	1838.82	1	T(3): 0.0; S(4): 0.0; S(8): 0.0; S(13): 100.0	2.48842e+07	1.34341e+07	4.03712e+07	0	0	1.6545e+07	2.62298e+07	0	0h specific	0	0.001739	254.066	High	45.27	0.00671448	High	36.51	0.0501549	High	41.44	0.0160032				High	15.19	6.92104	High	30.1	0.217191	0
SNNSDDEAHQFWR	5	3	1	LOC_Os06g09890.5	smr domain containing protein, expressed			S4(Phospho)	1685.64	1	S(1): 0.0; S(4): 100.0	1.64339e+07	5.07555e+06	5.38424e+06	0	3.83146e+06	0	8.96456e+06	0	0h specific	0	0.0005861	248.203	High	51.69	0.000832483	High	33.73	0.0535908	High	44.96	0.00402453				High	32.73	0.0655469				0
DIEASAPEGGEFSAK	4	4	1	LOC_Os02g41860.4	aquaporin protein, putative, expressed			S13(Phospho)	1587.66	1	S(5): 0.0; S(13): 100.0	18352735	2.10947e+07	1.92185e+07	0	1.0618e+07	0	1.95553e+07	0	0h specific	0	0.003641	339.29	High	38.12	0.0227478	High	24.61	0.478088	High	19.25	1.74829				High	28.45	0.202331				0
SLGAAASPLPGYR	4	4	1	LOC_Os03g07430.4	protein kinase domain containing protein, expressed			S7(Phospho)	1339.65	0.999999	S(1): 0.0; S(7): 100.0; Y(12): 0.0	1.08276e+07	5.97116e+06	9.51502e+06	0	0	6.80971e+06	8.77127e+06	0	0h specific	0	0.0001237	309.294	High	26.7	0.28018	High	24.77	0.44029	High	36.56	0.0294769							High	36.52	0.029705	0
LPMFGCTDATQVLK	6	4	1	LOC_Os12g17600.1	ribulose bisphosphate carboxylase small chain, chloroplast precursor, putative, expressed			T7(Phospho)	1603.72	0.999999	T(7): 100.0; T(10): 0.0	3.14141e+07	7.313e+07	76777820	0	3.87121e+07	0	6.04406e+07	0	0h specific	0	6.285e-06	270.279	High	38.2	0.0277966	High	43.66	0.00792384	High	32.7	0.0976861				High	37.44	0.0330764				0
SKEVSEEPEHVRPK	8	1	1	LOC_Os04g16450.1	aquaporin protein, putative, expressed			N-Term(Acetyl); S1(Phospho)	1772.83	1	S(1): 100.0; S(5): 0.0	8.88395e+07	4.34676e+07	2.41606e+07	8.31419e+06	7.52671e+06	0	5.21559e+07	5.2803e+06	0.101241	0	2.05e-06	380.957	High	51.68	0.00139542	High	55.05	0.000642878	High	35.71	0.0561237	High	52.93	0.00104158	High	54.06	0.000814935				1
SGPLGNQPSR	11	2	1	LOC_Os08g13350.2	expressed protein			S1(Phospho)	1092.49	1	S(1): 100.0; S(9): 0.0	2.17513e+07	3.60558e+07	2.42137e+07	4127363	1.69264e+06	4.1836e+06	2.73403e+07	3.33454e+06	0.121964	0	0.0007844	217.004	High	43.32	0.00441608	High	50.32	0.000883447	High	41.5	0.00671487	High	20.29	0.888635	High	14.36	3.44451	High	20.65	0.810626	0
VMSAASPASPTSPSTPAPAR	5	3	1	LOC_Os02g54820.3	trehalose-6-phosphate synthase, putative, expressed			S9(Phospho); T11(Phospho)	2042.87	0.495332	S(3): 0.0; S(6): 0.0; S(9): 100.0; T(11): 49.5; S(12): 49.5; S(14): 0.9; T(15): 0.0	8.16879e+06	12200475	1.03687e+07	0	1.387e+06	2.37591e+06	1.0246e+07	1.25431e+06	0.122419	0	0.00501	328.355	High	18.88	3.10736	High	15.86	6.43486	High	23.47	1.08037				High	18.66	3.27972	High	18.09	3.7397	0
QEVAPQDEASADSPAVK	9	1	1	LOC_Os07g49380.1	PWWP domain containing protein, expressed			S13(Phospho)	1821.79	1	S(10): 0.0; S(13): 100.0	2.3312e+07	40221712	3.65293e+07	0	1.11462e+07	8.6329e+06	3.33543e+07	6.59304e+06	0.197667	0	3.798e-06	511.555	High	45.04	0.00658147	High	46.06	0.00520011	High	59.66	0.000227371				High	63.12	0.000105136	High	60.02	0.000211673	0
LGSSAYSLR	8	1	1	LOC_Os05g50280.1	transporter family protein, putative, expressed			S3(Phospho); S4(Phospho)	1113.44	1	S(3): 100.0; S(4): 100.0; Y(6): 0.0; S(7): 0.0	2.29174e+08	2.26201e+08	1.83832e+08	6.16721e+07	0	7.10563e+07	2.13069e+08	4.42428e+07	0.207645	0	0.001249	328.897	High	47.17	0.00125385	High	50.76	0.000585104	High	47.88	0.00116739	High	29.39	0.0760679				High	47.75	0.00110381	0
ASKEEVAVETVEGGAAAAK	9	1	1	LOC_Os09g36930.1	aquaporin protein, putative, expressed			N-Term(Acetyl); S2(Phospho)	1938.91	1	S(2): 100.0; T(10): 0.0	7.97557e+07	8.986e+07	9.01275e+07	1.80945e+07	1.90415e+07	1.94352e+07	8.65811e+07	1.8857e+07	0.217796	0	1.624e-08	397.503	High	115.54	6.46614e-10	High	99.59	2.43869e-08	High	93.61	1.00821e-07	High	95.78	6.12246e-08	High	94.86	7.23555e-08	High	82.88	1.19121e-06	1
SLNSPNKPER	7	1	1	LOC_Os03g16369.2	retrotransposon protein, putative, unclassified, expressed			S4(Phospho)	1221.57	1	S(1): 0.0; S(4): 100.0	4.12922e+08	4.9014e+08	4.58015e+08	0	6.52734e+06	3.09291e+08	4.53692e+08	1.05273e+08	0.232036	0	0.006868	234.264	High	26.39	0.281393	High	37.59	0.0221209	High	37.59	0.0213633				High	44.7	0.00418134	High	22.78	0.64612	0
GAASASGGGGAAPEAQQQLSGGGDTPRR	5	1	1	LOC_Os07g02710.1	expressed protein			T25(Phospho)	2591.17	0.0221651	S(4): 0.0; S(6): 0.0; S(20): 97.8; T(25): 2.2	1.1354e+08	1.17333e+08	80704195	4.20421e+07	3.12309e+07	0	1.03859e+08	2.44243e+07	0.235169	0	2.94e-05	267.691	High	11.74	24.2666	High	7.11	70.1789	High	8.7	47.9894	High	5.71	98.579	High	8.24	52.9614				1
INSGGISQQLISPLGNK	5	3	1	LOC_Os03g44900.3	CCR4-NOT transcription factor, putative, expressed			S12(Phospho)	1805.92	1	S(3): 0.0; S(7): 0.0; S(12): 100.0	5.77772e+07	7.78432e+07	7.68918e+07	27492365	0	23609799	7.08374e+07	1.70341e+07	0.240467	0	4.015e-08	489.384	High	95.72	3.72806e-08	High	86.01	3.49728e-07	High	71.73	9.07436e-06	High	45.2	0.00420226				High	53.22	0.000694398	0
IAAATASAYSDDDDDSDEAQATRPEGEVK	13	2	1	LOC_Os01g03760.2	expressed protein			S10(Phospho)	3078.27	0.99963	T(5): 0.0; S(7): 0.0; Y(9): 0.0; S(10): 100.0; S(16): 0.0; T(22): 0.0	1.01754e+08	1.14499e+08	9.96264e+07	4.73711e+07	7.31576e+06	2.16975e+07	1.05293e+08	2.54615e+07	0.241815	0	1.857e-10	402.087	High	47.04	0.00807889	High	33.62	0.174782	High	68.88	5.22402e-05	High	20.9	3.35658	High	3.98	161.178	High	43.65	0.0174269	0
NQNPQPESPSNQSR	6	1	1	LOC_Os10g38970.1	ethylene-responsive element-binding protein, putative, expressed			S8(Phospho)	1662.69	0.991535	S(8): 99.2; S(10): 0.8; S(13): 0.0	4.3673e+07	6.51276e+07	6.31716e+07	0	1.94865e+07	2.27599e+07	5.73241e+07	1.40822e+07	0.245659	0	0.0008904	355.593	High	16.46	3.69192	High	28.02	0.256914	High	35.8	0.0419791				High	14.62	5.57062	High	12.88	8.32352	0
TPSPCLPPVGVR	11	1	1	LOC_Os02g57390.1	pumilio-family RNA binding protein, putative, expressed			T1(Phospho); S3(Phospho); C5(Carbamidomethyl)	1439.62	1	T(1): 100.0; S(3): 100.0	3212621	5.00867e+06	1.02692e+07	2.28036e+06	2274707	0	6.1635e+06	1.51836e+06	0.246346	0	0.0001739	204.416	High	13.15	7.82665	High	29.13	0.19787	High	26.51	0.365412	High	28.15	0.247347	High	28.84	0.211534	High	35.57	0.0449971	0
QVQLISFIAYKPPGCEESGGN	10	4	1	LOC_Os12g17600.1	ribulose bisphosphate carboxylase small chain, chloroplast precursor, putative, expressed			S6(Phospho)	2317.05	1	S(6): 100.0; Y(10): 0.0; S(18): 0.0	8.12134e+07	8.95636e+07	8.83927e+07	1.63368e+07	8.83158e+06	3.86785e+07	8.63899e+07	2.12823e+07	0.246352	0	0.007482	276.845	High	49.92	0.00436874	High	36.83	0.0887026	High	53.9	0.00174155	High	37.82	0.0707453	High	47.88	0.00697094	High	38.38	0.0631378	0
GLGLSYSSGSDIAGDSGK	7	1	1	LOC_Os02g08360.1	RNA recognition motif, putative, expressed			S7(Phospho); S10(Phospho)	1830.71	0.999775	S(5): 0.0; Y(6): 0.0; S(7): 100.0; S(8): 0.0; S(10): 100.0; S(16): 0.0	1.82628e+07	2.2285e+07	2.17137e+07	0	8455224	7.1131e+06	2.07538e+07	5.18944e+06	0.250047	0	9.387e-08	432.057	High	54.39	0.000682341	High	67.84	2.5422e-05	High	50.55	0.00163435				High	48.02	0.00295881	High	58.02	0.000291464	0
DGNAATIKEDAK	5	2	1	LOC_Os07g49330.3	phospholipase C, putative, expressed			T6(Phospho)	1312.58	1	T(6): 100.0	1.09444e+08	122178848	125807579	0	5.09784e+07	3.97205e+07	1.19144e+08	3.0233e+07	0.253753	0	1.434e-05	442.517	High	53.21	0.00052767	High	53.32	0.000527276	High	57.33	0.000211186				High	41.11	0.00885597	High	52.94	0.000570409	1
EEEKKEEPEEESDGDLGMSLFD	4	3	1	LOC_Os08g03640.1	60S acidic ribosomal protein P0, putative, expressed			S12(Phospho); M18(Oxidation)	2638.03	1	S(12): 100.0; S(19): 0.0	0	2.25547e+08	2.43765e+08	0	1.17347e+07	114102896	1.56438e+08	4.19459e+07	0.268132	0	1.722e-13	303.575				High	6.82	56.5781	High	11.69	18.4556				High	31.36	0.202891	High	3.92	113.238	2
HDSEEPQDLSPPR	4	2	1	LOC_Os08g08080.2	BUD13, putative, expressed			S3(Phospho); S10(Phospho)	1666.61	1	S(3): 100.0; S(10): 100.0	5.99541e+06	1.08693e+07	0	3.09047e+06	1.44098e+06	0	5.62159e+06	1.51048e+06	0.268693	0	0.0008571	303.711	High	16.26	2.81071	High	42.03	0.00707134				High	13.57	5.25692	High	20.95	0.91843				0
IPQPSSGQESPTGK	17	1	1	LOC_Os12g21890.1	PTEN, putative, expressed			S10(Phospho)	1492.67	0.999997	S(5): 0.0; S(6): 0.0; S(10): 100.0; T(12): 0.0	3.49311e+08	4.17799e+08	3.68775e+08	1.54447e+08	1.5302e+08	0	3.78628e+08	1.02489e+08	0.270684	0	7.311e-11	373.529	High	63.95	8.35235e-05	High	49.81	0.00216675	High	60.38	0.000189154	High	54.74	0.000684233	High	55.53	0.000579669	High	44.34	0.00761291	0
SPPLPPPPPGGPPQPAATR	60	1	1	LOC_Os06g48530.1	ZOS6-09 - C2H2 zinc finger protein, expressed			S1(Phospho)	1910.95	1	S(1): 100.0; T(18): 0.0	6.39591e+07	3.19911e+07	4.9768e+07	1.46341e+07	6.35248e+06	1.90815e+07	4.85727e+07	1.3356e+07	0.27497	0	3.686e-06	444.486	High	59.19	0.000265951	High	53.2	0.00103911	High	46.45	0.00426319	High	51.62	0.00151504	High	56.38	0.000431866	High	44.57	0.00758856	0
EEEKKEEPEEESDGDLGMSLFD	8	3	1	LOC_Os08g03640.1	60S acidic ribosomal protein P0, putative, expressed			S12(Phospho)	2622.03	1	S(12): 100.0; S(19): 0.0	2.57496e+08	9.45747e+08	1.04047e+09	2.07531e+08	2.12656e+08	213894653	7.47904e+08	2.1136e+08	0.282604	0	5.416e-05	438.407	High	42.67	0.014668	High	45.9	0.00696834	High	32.6	0.151261	High	37.04	0.0499086	High	37.02	0.0544091	High	29.95	0.253957	2
SYVVDHPSPGR	12	1	1	LOC_Os07g36940.1	eukaryotic translation initiation factor 4G, putative, expressed			S8(Phospho)	1293.56	1	S(1): 0.0; Y(2): 0.0; S(8): 100.0	201283673	225177389	203877280	80496988	99372480	0	2.10113e+08	5.99565e+07	0.285354	0	0.0004639	478.553	High	58.6	0.000160056	High	59.25	0.000138758	High	59.32	0.000136188	High	65.91	2.96326e-05	High	55.44	0.000331623	High	66.1	2.85974e-05	0
DQEGGQPAGPEVVADDEVTSHRFTPAR	13	3	1	LOC_Os03g05390.13	Citrate transporter protein, putative, expressed			S20(Phospho); T24(Phospho)	3025.28	0.497245	T(19): 50.3; S(20): 50.3; T(24): 99.4	128691440	3.46105e+08	2.55244e+08	0	9.27561e+07	1.16598e+08	2.43347e+08	6.97846e+07	0.28677	0	4.847e-05	488.498	High	12.88	20.9157	High	16	10.2221	High	15.06	12.6923				High	12.13	24.6257	High	10.77	34.3345	1
DIEVAPHISPR	6	1	1	LOC_Os03g57110.1	expressed protein			S9(Phospho)	1313.63	1	S(9): 100.0	1.69815e+07	2.18424e+07	1.85488e+07	0	8.93384e+06	7.61281e+06	1.91242e+07	5.51555e+06	0.288406	0	0.001618	478.553	High	31.06	0.111991	High	43.49	0.00637768	High	55.69	0.00038173				High	42.67	0.00778957	High	46.9	0.00290233	0
DVLPSPSSNQNNSSLPFVR	5	1	1	LOC_Os12g19040.1	expressed protein			S5(Phospho)	2138	0.999999	S(5): 100.0; S(7): 0.0; S(8): 0.0; S(13): 0.0; S(14): 0.0	4.30491e+07	4.74628e+07	3.54607e+07	1.30517e+07	2.34926e+07	0	4.19909e+07	1.21814e+07	0.290097	0	7.562e-13	354.72	High	56.55	0.00060174	High	59.58	0.000308761	High	55.6	0.000765676	High	66.87	5.58997e-05	High	56.79	0.000562374				0
EMSDDESTDKLLVEPQK	6	1	1	LOC_Os04g58620.1	potasium efflux antiporter protein, putative, expressed			S3(Phospho)	2043.89	1	S(3): 100.0; S(7): 0.0; T(8): 0.0	1.84816e+07	2.87363e+07	2.57269e+07	1.00314e+07	1.11363e+07	0	2.43149e+07	7.05588e+06	0.290187	0	1.783e-05	349.933	High	46.44	0.00832586	High	38.49	0.0519242	High	30.49	0.32762	High	41.07	0.0269544	High	42.24	0.0218903	High	37.45	0.0552613	1
SNSVRSTSANENLR	15	3	1	LOC_Os03g05390.13	Citrate transporter protein, putative, expressed			S3(Phospho); S6(Phospho)	1694.69	0.986336	S(1): 1.3; S(3): 98.7; S(6): 100.0; T(7): 0.0; S(8): 0.0	8.21677e+07	1.14706e+08	1.01773e+08	2.75288e+07	2.90741e+07	3.24383e+07	9.95491e+07	2.96804e+07	0.298148	0	0.004886	261.782	High	18.82	2.55288	High	42.4	0.0111981	High	29.98	0.195348	High	16.64	4.24762	High	18.89	2.51142	High	10.25	18.1165	1
VHQSMLLPQSSFK	16	1	1	LOC_Os02g58410.1	expressed protein			S11(Phospho)	1581.76	0.988657	S(4): 0.0; S(10): 1.1; S(11): 98.9	5.92555e+07	5.83925e+07	5.15173e+07	1.20685e+07	0	3.98647e+07	5.63884e+07	1.73111e+07	0.306996	0	0.005302	312.614	High	23.26	0.834843	High	19.98	1.7847	High	24.35	0.651192	High	20.9	1.37734	High	23.98	0.700503	High	23.77	0.716738	0
KFDDDDDITPSK	5	1	1	LOC_Os03g40010.1	DEK C terminal domain containing protein, expressed			T9(Phospho)	1475.59	1	T(9): 100.0; S(11): 0.0	25555728	3.96707e+07	3.66387e+07	1.22791e+07	0	1.90736e+07	3.39551e+07	1.04509e+07	0.307786	0	8.675e-09	368.125	High	33.22	0.076229	High	49.63	0.00175209	High	51.82	0.00107987	High	32.15	0.101153				High	53.97	0.000643992	1
AAASSASVASSPR	10	1	1	LOC_Os09g26800.1	polygalacturonase, putative, expressed			S11(Phospho)	1241.55	0.5	S(4): 0.0; S(5): 0.0; S(7): 0.0; S(10): 50.0; S(11): 50.0	9.80321e+06	9.65498e+06	9844692	5246469	3.7911e+06	0	9.76763e+06	3.01252e+06	0.308419	0	0.001234	263.525	High	27.4	0.212086	High	46.9	0.0023041	High	35.44	0.0316478	High	27.25	0.208143	High	28.65	0.155221				0
YQAAPQSPSSPAGSAVMHAATK	11	1	1	LOC_Os01g49350.1	DUF292 domain containing protein, expressed			S7(Phospho); S10(Phospho)	2316.98	0.964718	Y(1): 0.0; S(7): 98.2; S(9): 3.5; S(10): 98.2; S(14): 0.0; T(21): 0.0	7.65314e+07	7.38074e+07	4.2322e+07	36365871	0	2.3374e+07	6.42203e+07	1.99133e+07	0.310078	0	5.393e-06	305.407	High	22.55	1.52123	High	37.51	0.0493846	High	44.83	0.00901382	High	17.68	4.71135	High	11.92	17.6643	High	16.56	6.00908	0
GSAAAADAPHAASMK	5	1	1	LOC_Os02g46090.1	CAMK_CAMK_like.15 - CAMK includes calcium/calmodulin depedent protein kinases, expressed			S13(Phospho)	1435.61	1	S(2): 0.0; S(13): 100.0	6.00599e+07	6.97359e+07	6.43203e+07	2.90853e+07	0	3.12446e+07	6.47054e+07	2.01099e+07	0.310793	0	6.262e-05	461.622	High	67.49	2.22352e-05	High	70.64	1.06664e-05	High	51.01	0.000988645	High	68.09	1.93816e-05				High	69.94	1.26638e-05	0
KQEDSSESEEPIILR	7	1	1	LOC_Os03g53630.1	PHD finger family protein, putative, expressed			S6(Phospho)	1839.84	0.999856	S(5): 0.0; S(6): 100.0; S(8): 0.0	0	19121585	3184238	1.83018e+06	0	5.21012e+06	7.43527e+06	2.34676e+06	0.315626	0	0.0002263	314.091				High	48.54	0.00353116	High	39.53	0.0266595	High	27.42	0.456548	High	19.66	2.72521	High	41.21	0.0189965	1
EVPAPVSPVKETPILR	8	1	1	LOC_Os01g71050.1	MSP domain containing protein, putative, expressed			S7(Phospho)	1811.98	1	S(7): 100.0; T(12): 0.0	3.68371e+07	39575787	36526320	0	1.86529e+07	1.70087e+07	3.76464e+07	1.18872e+07	0.315759	0	0.001216	455.509	High	31.26	0.0653152	High	31.18	0.0595184	High	32.08	0.0514756				High	21.21	0.63082	High	13.63	3.65666	1
DFENASTDSEKLSPR	8	1	1	LOC_Os02g54500.1	WD40-like, putative, expressed			S13(Phospho)	1775.75	1	S(6): 0.0; T(7): 0.0; S(9): 0.0; S(13): 100.0	14255762	3.65294e+07	3.81918e+07	7.59486e+06	7.86347e+06	1.2753e+07	2.9659e+07	9.40377e+06	0.317063	0	1.935e-06	558.074	High	58.24	0.000319883	High	75.32	6.09562e-06	High	88.49	2.84291e-07	High	65.81	5.28255e-05	High	60.57	0.000184696	High	71.28	1.56468e-05	1
YMAYSPSPSTTPHSPR	7	1	1	LOC_Os02g49080.1	KH domain containing protein, putative, expressed			S14(Phospho)	1858.79	0.999881	Y(1): 0.0; Y(4): 0.0; S(5): 0.0; S(7): 0.0; S(9): 0.0; T(10): 0.0; T(11): 0.0; S(14): 100.0	1.63399e+07	2.5024e+07	2.07535e+07	4.53011e+06	7.23206e+06	8.18628e+06	2.07058e+07	6.64948e+06	0.321141	0	2.248e-05	393.636	High	28.89	0.287748	High	35.63	0.060723	High	17.93	3.6006	High	21.92	1.33101	High	18.27	3.35702	High	23.06	1.02174	0
TSSSGAAAAFTANPR	12	1	1	LOC_Os10g37480.1	STE_PAK_Ste20_STLK.6 - STE kinases include homologs to sterile 7, sterile 11 and sterile 20 from yeast, expressed			S2(Phospho)	1488.65	0.496835	T(1): 49.7; S(2): 49.7; S(3): 0.6; S(4): 0.0; T(11): 0.0	5.25522e+07	5.95042e+07	5.55869e+07	2.96602e+07	2.4329e+07	0	5.58811e+07	1.79964e+07	0.322048	0	4.002e-05	238.555	High	58.5	0.000305532	High	61.59	0.000151132	High	44.71	0.00729544	High	79.65	2.34237e-06	High	55.49	0.000613846				0
RTGSPPPSPAPVAK	9	2	1	LOC_Os07g23990.1	tetratricopeptide repeat domain containing protein, putative, expressed			T2(Phospho); S8(Phospho)	1521.69	0.987512	T(2): 98.8; S(4): 1.2; S(8): 100.0	1.02879e+08	148904725	1.09869e+08	0	5.94834e+07	5.77863e+07	1.20551e+08	3.90899e+07	0.324261	0.001	0.02818	309.247	High	19.22	1.6898	High	22.37	0.824237	High	20.17	1.34626				High	21.46	1.00029	High	24.04	0.564271	1
TVFSEACRPPTEGESGLLR	13	2	1	LOC_Os01g25820.2	respiratory burst oxidase, putative, expressed			C7(Carbamidomethyl); T11(Phospho)	2186	0.988651	T(1): 0.0; S(4): 0.0; T(11): 98.9; S(15): 1.1	1.35238e+08	1.55819e+08	1.77461e+08	5.33349e+07	46463679	5.24323e+07	1.56173e+08	5.07436e+07	0.32492	0	0.0008605	346.689	High	40.82	0.0232031	High	29.95	0.283495	High	36.55	0.0624093	High	26.81	0.584074	High	19.98	2.82046	High	30.86	0.231667	0
AAAAAASPKPAAQAK	6	1	1	LOC_Os01g41880.1	hyaluronan/mRNA binding family domain containing protein, expressed			S7(Phospho)	1403.7	1	S(7): 100.0	5.69753e+07	6.95791e+07	6.44987e+07	2.2833e+07	1.78049e+07	2.17959e+07	6.36844e+07	2.08112e+07	0.326787	0	2.896e-10	667.725	High	39.33	0.015081	High	67.63	2.25998e-05	High	71.98	8.1484e-06	High	65.35	3.76494e-05	High	58.23	0.000195333	High	35.71	0.0346812	0
SVIIEDAPEQHQHPAGLFDGEK	5	1	1	LOC_Os10g31040.1	Citrate transporter protein, putative, expressed			S1(Phospho)	2497.14	1	S(1): 100.0	4.7167e+07	6.48753e+07	5.55296e+07	0	28005698	2.71034e+07	5.58573e+07	1.83697e+07	0.328868	0	8.151e-06	355.176	High	43.36	0.0165059	High	45.1	0.0111282	High	31.26	0.269304				High	36.56	0.0788478	High	38.57	0.0501008	0
YQSCPPEVYR	13	2	1	LOC_Os03g61060.2	protein kinase domain containing protein, expressed			S3(Phospho); C4(Carbamidomethyl)	1378.55	1	Y(1): 0.0; S(3): 100.0; Y(9): 0.0	6.78526e+06	9.03868e+06	7.11219e+06	0	3.12571e+06	4.42729e+06	7.64538e+06	2.51767e+06	0.329306	0	0.005841	257.896	High	32	0.063285	High	39.59	0.0108307	High	36.01	0.0246601				High	38.57	0.0151713	High	18.98	1.25146	0
SYTEQITAR	8	1	1	LOC_Os05g39730.1	SAG20, putative, expressed			S1(Phospho)	1148.5	0.496561	S(1): 49.7; Y(2): 49.7; T(3): 0.7; T(7): 0.0	2.73116e+07	2.77853e+07	3.37528e+07	0	1.62535e+07	1.31006e+07	2.96166e+07	9.7847e+06	0.330379	0	0.02178	160.823	High	19.03	1.51844	High	23.2	0.548271	High	29.17	0.138674	High	18.57	1.59775	High	18.74	1.53441	High	15.69	3.19412	0
MGCAGSTPMGAPESDATKKIR	10	1	1	LOC_Os09g17620.1	ubiquitin domain-containing protein 2, putative, expressed			N-Term(Acetyl); C3(Carbamidomethyl); T17(Phospho)	2287.01	1	S(6): 0.0; T(7): 0.0; S(14): 0.0; T(17): 100.0	1.30919e+08	2.3668e+08	2.48358e+08	0	1.00164e+08	104053169	2.05319e+08	6.80725e+07	0.331545	0.001	0.03049	195.871	High	9.39	32.2051	High	14.83	9.27855	High	14.29	10.4996				High	14.15	10.7936	High	11.14	21.6972	2
QTTELATSPSTAR	8	2	1	LOC_Os06g10690.2	PHD-finger domain containing protein, putative, expressed			S8(Phospho)	1442.65	0.967577	T(2): 0.0; T(3): 0.0; T(7): 1.1; S(8): 96.8; S(10): 1.1; T(11): 1.1	1.06917e+07	1.13966e+07	7293699	0	5.85254e+06	3.99669e+06	9.79399e+06	3.28308e+06	0.335213	0	0.001174	202.25	High	43.1	0.00711894	High	35.37	0.0428634	High	22.31	0.80721				High	16.93	2.98779	High	21.5	1.03572	0
TGSPPPSPAPVAK	29	2	1	LOC_Os07g23990.1	tetratricopeptide repeat domain containing protein, putative, expressed			S3(Phospho); S7(Phospho)	1365.59	0.999998	T(1): 0.0; S(3): 100.0; S(7): 100.0	8.2576e+07	1.42191e+08	1.01229e+08	2.6025e+07	4.13432e+07	4.21473e+07	1.08666e+08	3.65052e+07	0.335941	0	0.004894	346.594	High	40.83	0.00923097	High	43.08	0.00553052	High	41.17	0.00853586	High	24.47	0.405147	High	36.31	0.0263002	High	31.67	0.0762462	0
VTPPDSPPR	28	1	1	LOC_Os05g33620.1	expressed protein			T2(Phospho); S6(Phospho)	1125.44	1	T(2): 100.0; S(6): 100.0	3.44616e+08	1.83498e+09	5.87715e+08	9.88788e+06	7.20047e+08	2.11759e+08	9.22438e+08	3.13898e+08	0.340292	0	0.01452	303.325	High	38.47	0.00832062	High	31.7	0.0395509	High	31.27	0.0437046	High	34.37	0.0220271	High	40.55	0.00530832	High	36.24	0.0145344	0
SLDSPSAAAPR	5	2	1	LOC_Os04g35700.1	STE_MEKK_ste11_MAP3K.16 - STE kinases include homologs to sterile 7, sterile 11 and sterile 20 from yeast, expressed			S4(Phospho)	1151.51	1	S(1): 0.0; S(4): 100.0; S(6): 0.0	43402121	3.91001e+07	3.49446e+07	2.21661e+07	1.78987e+07	0	3.91489e+07	1.33549e+07	0.341132	0	0.0007895	280.747	High	47.15	0.00185042	High	51.72	0.000643029	High	49.48	0.00108211	High	34.92	0.029666	High	25.8	0.24422				0
NQSFDDDDDDFSNKPVAK	10	1	1	LOC_Os10g25090.1	STRUBBELIG-RECEPTOR FAMILY 6 precursor, putative, expressed			S3(Phospho)	2136.84	1	S(3): 100.0; S(12): 0.0	4.91996e+07	76152105	62990024	1.05094e+07	3.01278e+07	2.36427e+07	6.27806e+07	2.14266e+07	0.341294	0	4.972e-12	536.749	High	73.71	8.52261e-06	High	106.34	4.68612e-09	High	100.85	1.65106e-08	High	79.43	2.29304e-06	High	87.92	3.24163e-07	High	83.04	1.00188e-06	0
GSDSPTMEGKPK	5	2	1	LOC_Os01g61860.2	TBC domain containing protein, expressed			S4(Phospho)	1313.54	0.999998	S(2): 0.0; S(4): 100.0; T(6): 0.0	1.18455e+07	1.64848e+07	1.87281e+07	0	8.25675e+06	8.00715e+06	1.56861e+07	5.4213e+06	0.345611	0	0.005279	218.711	High	15.93	2.83095	High	24.61	0.373096	High	28.13	0.173735				High	11.92	7.12741	High	12.74	6.00484	0
YIADSDQEPTCR	5	1	1	LOC_Os05g47870.2	expressed protein			S5(Phospho); C11(Carbamidomethyl)	1534.59	1	Y(1): 0.0; S(5): 100.0; T(10): 0.0	5.58906e+06	13354562	1.46428e+07	0	4.98135e+06	6761284	1.11955e+07	3.91421e+06	0.349624	0	0.0001012	245.555	High	16.88	1.90348	High	54.37	0.000342745	High	34.26	0.0353037				High	22.61	0.610506	High	32.29	0.0559511	0
RSDTEDDLEEER	6	1	1	LOC_Os09g01640.1	CAX-interacting protein 4, putative, expressed			S2(Phospho); T4(Phospho)	1653.57	1	S(2): 100.0; T(4): 100.0	1.74554e+07	2.32138e+07	2.8945e+07	4.19806e+06	7.82066e+06	12677810	2.32047e+07	8.23218e+06	0.354763	0	0.002001	331.392	High	24.05	0.26112	High	47.05	0.00129983	High	39.75	0.00674745	High	24.69	0.230945	High	23.66	0.282856	High	8.12	9.83605	1
GSSPGRSPVHHHHDHGSR	20	1	1	LOC_Os06g11380.1	geminivirus Rep-interacting motor protein, putative, expressed			S3(Phospho); S7(Phospho)	2103.85	0.499807	S(2): 50.0; S(3): 50.0; S(7): 100.0; S(17): 0.0	0	1.71386e+07	9.10261e+07	0	21795446	1.66165e+07	3.60549e+07	1.2804e+07	0.355125	0	0.001249	233.193				High	15.87	5.76266	High	23.87	0.90532				High	15.83	5.80422	High	17.58	3.84954	1
DGEASDDEEEYDTK	17	1	1	LOC_Os10g41960.1	eukaryotic translation initiation factor 3 subunit B, putative, expressed			S5(Phospho)	1682.56	1	S(5): 100.0; Y(11): 0.0; T(13): 0.0	72059084	1.77116e+08	1.0456e+08	3.19036e+07	2.19066e+07	7.31464e+07	1.17912e+08	4.23188e+07	0.358903	0	2.744e-13	362.263	High	72.13	3.1383e-06	High	71.18	4.02759e-06	High	69.2	6.07144e-06	High	69.52	5.90262e-06	High	68.76	6.62566e-06	High	68.39	7.68573e-06	0
LGTHSPQNSGGQMELSPGK	7	1	1	LOC_Os05g37500.1	expressed protein		MED13SUB701	S16(Phospho)	2004.9	0.499999	T(3): 0.0; S(5): 0.0; S(9): 50.0; S(16): 50.0	20604756	1.10978e+07	9.06324e+06	0	6.35564e+06	8.27604e+06	1.35886e+07	4.87723e+06	0.35892	0	2.815e-05	247.084	High	21.14	2.22048	High	30.87	0.219962	High	28.98	0.342427				High	36.86	0.0596449	High	29.03	0.337257	0
AVPTAGMGPNSPPSR	7	1	1	LOC_Os08g40150.1	AT hook motif domain containing protein, expressed			M7(Oxidation); S11(Phospho)	1534.67	0.5	T(4): 0.0; S(11): 50.0; S(14): 50.0	1.19035e+08	1.91455e+08	1.42518e+08	1.19453e+08	0	4.39263e+07	1.51002e+08	5.44597e+07	0.360655	0	0.0001375	345.435	High	16.5	3.573	High	16.51	3.53239	High	9.33	18.4356	High	23.98	0.630313				High	20.81	1.30784	0
GPPSPPSHPNPIDPFAAAAAAAAEAEGEAAPPPR	8	1	1	LOC_Os05g23840.1	expressed protein			S7(Phospho)	3308.57	0.999574	S(4): 0.0; S(7): 100.0	4.06339e+07	5.53819e+07	0	14941459	19812868	0	3.20053e+07	1.15848e+07	0.361965	0	2.563e-07	441.01	High	74.93	1.12623e-05	High	64.17	0.00014444				High	66.08	8.64223e-05	High	69.72	4.36238e-05				0
GAPSPHPQPVHHHHPHVTPTIAVSDSSLK	60	2	1	LOC_Os03g15050.2	phosphoenolpyruvate carboxykinase, putative, expressed			S4(Phospho)	3147.52	1	S(4): 100.0; T(18): 0.0; T(20): 0.0; S(24): 0.0; S(26): 0.0; S(27): 0.0	120870102	2.79421e+08	1.51554e+08	1.56155e+07	53813867	1.31918e+08	1.83948e+08	6.71159e+07	0.364863	0	7.678e-05	363.72	High	56.5	0.000700832	High	66.98	6.33112e-05	High	52.23	0.00183623	High	20.33	2.97744	High	50.4	0.00276385	High	40.34	0.028846	0
LGSSAYSLR	10	1	1	LOC_Os05g50280.1	transporter family protein, putative, expressed			S3(Phospho)	1033.47	0.992926	S(3): 99.3; S(4): 0.7; Y(6): 0.0; S(7): 0.0	6.85601e+07	6.03037e+07	5.10712e+07	2.98857e+07	0	3.61843e+07	5.99783e+07	2.20233e+07	0.367188	0	0.0008431	270.981	High	49.31	0.00105556	High	58.79	0.000118983	High	58.49	0.000127421	High	36.99	0.0180088				High	48.57	0.00122177	0
TSMIDASPGR	8	1	1	LOC_Os05g38950.2	TBC domain containing protein, expressed			S7(Phospho)	1114.46	1	T(1): 0.0; S(2): 0.0; S(7): 100.0	6.72155e+07	6.16539e+07	4.91483e+07	2.64793e+07	1.88121e+07	2.03592e+07	5.93392e+07	2.18835e+07	0.368787	0	0.000237	275.201	High	37.15	0.0171068	High	40.42	0.00801152	High	43.82	0.00349184	High	40.03	0.0088139	High	18.07	1.37708	High	36.34	0.0211253	0
NMEATSPTSASSSR	5	1	1	LOC_Os01g69090.1	CBS domain-containing protein, putative, expressed			S6(Phospho)	1505.59	0.999909	T(5): 0.0; S(6): 100.0; T(8): 0.0; S(9): 0.0; S(11): 0.0; S(12): 0.0; S(13): 0.0	0	4.49691e+07	41164866	9.44803e+06	9.6286e+06	1.26983e+07	2.87113e+07	1.05917e+07	0.368902	0	5.07e-05	319.969				High	65.4	2.96623e-05	High	63.92	4.18282e-05	High	21.34	0.847996	High	19.88	1.12259	High	33.92	0.044241	0
VMPDLPLEDGDSHHK	27	1	1	LOC_Os09g24924.1	transporter family protein, putative, expressed			S12(Phospho)	1769.76	1	S(12): 100.0	601589569	249206033	4.74551e+08	1.07672e+08	1.25439e+08	256890943	4.41782e+08	1.63334e+08	0.369716	0	0.0005193	544.698	High	47.59	0.00333121	High	57.46	0.000342256	High	45.27	0.00566102	High	35.24	0.0566436	High	49.76	0.0019921	High	30.26	0.177452	0
QLSPTDGEDQASGK	5	2	1	LOC_Os08g37280.2	PWWP domain containing protein, expressed			S3(Phospho)	1512.63	1	S(3): 100.0; T(5): 0.0; S(12): 0.0	0	2.66094e+07	25039935	8.39776e+06	0	10767406	1.72165e+07	6.38839e+06	0.371063	0	4.411e-15	254.535				High	29.69	0.147727	High	25.37	0.404095	High	52.45	0.000800661	High	61.37	0.000112081	High	56.76	0.000296789	0
GININEEAQSTDGATR	6	1	1	LOC_Os03g27460.2	heat shock protein DnaJ, putative, expressed			S10(Phospho)	1755.76	0.991817	S(10): 99.2; T(11): 0.8; T(15): 0.0	1.04096e+07	1.82422e+07	1.31548e+07	9.26489e+06	0	6.25141e+06	1.39356e+07	5.1721e+06	0.371144	0	3.123e-06	361.267	High	45.49	0.00533479	High	74	7.54811e-06	High	71.46	1.35076e-05	High	49.39	0.00216178	High	63.47	8.4761e-05	High	71.04	1.46981e-05	0
SLGAADTTEVAR	5	1	1	LOC_Os01g50450.1	expressed protein			S1(Phospho)	1270.57	1	S(1): 100.0; T(7): 0.0; T(8): 0.0	1.90598e+07	2.12041e+07	1.84791e+07	0	1.08053e+07	1.10851e+07	1.9581e+07	7.2968e+06	0.372647	0	9.573e-08	262.146	High	37.36	0.0222772	High	37.77	0.0203121	High	59.39	0.000140225				High	20.37	1.11761	High	36.48	0.0270561	0
NESYCCIESPTDQCSR	4	2	1	LOC_Os03g49630.2	expressed protein			C5(Carbamidomethyl); C6(Carbamidomethyl); S9(Phospho); C14(Carbamidomethyl)	2085.74	0.99991	S(3): 0.0; Y(4): 0.0; S(9): 100.0; T(11): 0.0; S(15): 0.0	0	1.74404e+07	1.41548e+07	0	7911498	3.86612e+06	1.05317e+07	3.92587e+06	0.372766	0	8.018e-08	336.225				High	79.44	1.38392e-06	High	66.01	2.91586e-05				High	60.15	0.000110613	High	63.27	5.07714e-05	0
MDASDGRPSPR	7	1	1	LOC_Os02g33600.1	VQ domain containing protein, putative			N-Term(Acetyl); S9(Phospho)	1310.52	1	S(4): 0.0; S(9): 100.0	44110931	5.29462e+07	5.04307e+07	0	3.09273e+07	24138129	4.91626e+07	1.83552e+07	0.373356	0.001	0.004832	233.643	High	11.21	6.48606	High	19	1.10911	High	17.85	1.43962				High	15.6	2.42648	High	19.43	0.996008	0
AESSFNLHAPLK	6	1	1	LOC_Os06g09540.1	SAC domain containing protein, putative, expressed			S3(Phospho)	1393.65	1	S(3): 100.0; S(4): 0.0	3.16532e+07	3.66587e+07	1.88403e+06	1.73625e+07	8.86821e+06	0	2.33986e+07	8.74357e+06	0.373679	0	0.002945	305.731	High	36.65	0.0366148	High	36.84	0.0333396	High	15.06	5.21634	High	35.14	0.051839	High	25.18	0.509997				0
GAAAATPPEPVSPSAR	18	2	1	LOC_Os01g56360.1	wax synthase, putative, expressed			T6(Phospho); S12(Phospho)	1638.69	0.99993	T(6): 100.0; S(12): 100.0; S(14): 0.0	5.79135e+07	9.15881e+07	7.05415e+07	2.06859e+07	2.83851e+07	3.34552e+07	7.33477e+07	2.75087e+07	0.375046	0	9.701e-05	504.909	High	47.61	0.00287031	High	51.29	0.00119329	High	49.98	0.00163602	High	32.7	0.0882612	High	42.59	0.00894512	High	36.46	0.0373598	0
TLGSAIDR	8	1	1	LOC_Os02g54730.1	transmembrane amino acid transporter protein, putative, expressed			S4(Phospho)	912.42	1	T(1): 0.0; S(4): 100.0	1.20232e+08	9.84674e+07	9.60329e+07	4.1718e+07	3.24018e+07	4.39378e+07	1.04911e+08	3.93525e+07	0.375104	0	0.00641	263.633	High	48.49	0.00154322	High	51.1	0.0009183	High	54.35	0.00043174	High	20.14	1.13773	High	47.8	0.00195997	High	26.96	0.236713	0
ASDAKPDSPPAGVDPPPPKEEAK	33	1	1	LOC_Os01g70020.1	DEK C terminal domain containing protein, expressed			S8(Phospho)	2380.11	1	S(2): 0.0; S(8): 100.0	1.33304e+08	162438690	1.05563e+08	6.34919e+07	4.69631e+07	4.05084e+07	1.33768e+08	5.03211e+07	0.376181	0	5.608e-07	546.292	High	49.17	0.00373167	High	55.21	0.000932827	High	54.11	0.00119473	High	38.05	0.0482951	High	60.79	0.000256941	High	55.21	0.000932224	1
SPGSGSKDEMFFDSR	4	1	1	LOC_Os01g69100.1	expressed protein			S1(Phospho); S6(Phospho)	1806.65	1	S(1): 100.0; S(4): 0.0; S(6): 100.0; S(14): 0.0	16401036	1.89921e+07	0	9.40764e+06	4.00768e+06	0	1.17977e+07	4.47177e+06	0.379037	0	0.0002124	350.22	High	36.23	0.0208334	High	49.66	0.00100411				High	41.84	0.00589173	High	30.08	0.085952				1
VADEPPAEKPAQGGSNDR	6	1	1	LOC_Os04g45070.1	remorin, putative, expressed			S15(Phospho)	1917.84	1	S(15): 100.0	4.56962e+06	1.30689e+07	1.75945e+07	0	7.52388e+06	5.83924e+06	1.17443e+07	4.45437e+06	0.379279	0	0.006361	355.062	High	8.87	28.7131	High	15	6.96966	High	33.9	0.0902144				High	22.39	1.27754	High	10.87	18.0553	0
VHAIPLSPNSVLR	6	3	1	LOC_Os05g02500.1	dual specificity protein phosphatase, putative, expressed			S7(Phospho)	1482.79	0.999998	S(7): 100.0; S(10): 0.0	5.31182e+07	6.1074e+07	6.44098e+07	19767776	2.50402e+07	2.33789e+07	5.9534e+07	2.27289e+07	0.381781	0	3.84e-06	303.735	High	18.34	1.30287	High	27.95	0.14309	High	18.98	1.10285	High	18.31	1.29715	High	31.88	0.0576312	High	23.07	0.457912	0
MEAPGSPYASSPESAPK	16	1	1	LOC_Os02g57640.1	KH domain containing protein, putative, expressed			N-Term(Acetyl); S6(Phospho)	1827.75	0.999999	S(6): 100.0; Y(8): 0.0; S(10): 0.0; S(11): 0.0; S(14): 0.0	91403851	9.38487e+07	6.95387e+07	3.46649e+07	3.94425e+07	2.37344e+07	8.49304e+07	3.2614e+07	0.384008	0	1.796e-15	395.902	High	70	2.026e-05	High	57.48	0.00037016	High	50.3	0.00189357	High	54.29	0.000778671	High	63.23	9.93926e-05	High	54.83	0.000697659	0
DDELANVSDR	6	1	1	LOC_Os03g58720.1	RNA recognition motif containing protein, putative, expressed			S8(Phospho)	1213.48	1	S(8): 100.0	1.44507e+07	2.22746e+07	19709254	0	1.0367e+07	1.13831e+07	1.88115e+07	7.25004e+06	0.385404	0	0.001011	230.622	High	40.15	0.00652567	High	37.26	0.0126572	High	27.02	0.133763				High	28.67	0.0911428	High	30.07	0.0673064	0
THSPKELDSPRPENEVGK	10	1	1	LOC_Os01g26940.1	transposon protein, putative, CACTA, En/Spm sub-class, expressed			S3(Phospho); S9(Phospho)	2179.95	1	T(1): 0.0; S(3): 100.0; S(9): 100.0	5.22508e+07	5.35426e+07	5.45292e+07	2.21197e+07	22127528	1.79237e+07	5.34409e+07	2.07236e+07	0.387786	0	0.01542	314.978	High	20.45	2.63214	High	19.47	3.28488	High	26.13	0.709159	High	24.27	1.09222	High	18.57	4.05102	High	21.41	2.10543	1
TLSGSGSSEGHLR	14	1	1	LOC_Os03g46920.1	expressed protein			S3(Phospho); S7(Phospho)	1447.56	0.5	T(1): 0.0; S(3): 100.0; S(5): 0.0; S(7): 50.0; S(8): 50.0	3.57079e+07	4.00434e+07	39405581	1.54451e+07	1.40933e+07	1.53407e+07	3.83856e+07	1.49597e+07	0.389722	0	5.049e-08	306.739	High	41.08	0.00701457	High	33.54	0.0403198	High	41.57	0.00611638	High	51.07	0.000700339	High	43.14	0.00435789	High	33.91	0.0360312	0
EKEGESSEEEEHVSAK	14	1	1	LOC_Os04g42320.1	AT hook motif family protein, expressed			S6(Phospho)	1883.75	0.987473	S(6): 98.7; S(7): 1.3; S(14): 0.0	0	3.67145e+07	2.87846e+07	0	5260238	20266276	2.1833e+07	8508838	0.389723	0	7.733e-06	224.465				High	34.12	0.0766189	High	68.85	2.51316e-05				High	15.51	5.47196	High	4.3	72.9881	1
AAVSGQQQDWNSPAR	16	1	1	LOC_Os08g41400.1	expressed protein			S12(Phospho)	1694.73	1	S(4): 0.0; S(12): 100.0	2.87267e+08	4.64698e+08	4.1178e+08	1.51776e+08	121901217	1.8145e+08	3.87915e+08	1.51709e+08	0.391088	0	5.855e-15	443.763	High	78.72	3.48985e-06	High	78.66	3.54997e-06	High	81.73	1.74907e-06	High	75.84	6.73691e-06	High	79.45	2.95273e-06	High	78.47	3.7073e-06	0
LTSTNQEGMAPTAGSR	13	1	1	LOC_Os09g37240.1	glutathione S-transferase, C-terminal domain containing protein, expressed			T4(Phospho)	1700.73	0.499965	T(2): 0.0; S(3): 50.0; T(4): 50.0; T(12): 0.0; S(15): 0.0	1.89888e+07	2.23715e+07	1.92081e+07	2869526	10707647	1.01865e+07	2.01894e+07	7.92122e+06	0.392345	0	4.231e-16	231.252	High	71.74	1.30159e-05	High	100.4	1.74103e-08	High	65.82	5.13557e-05	High	67.61	3.38178e-05	High	70.99	1.54335e-05	High	52.02	0.00122817	0
SPPADSDGSPPHR	9	3	1	LOC_Os02g15310.1	RNA recognition motif containing protein, expressed			S1(Phospho); S6(Phospho); S9(Phospho)	1559.5	1	S(1): 100.0; S(6): 100.0; S(9): 100.0	2.71389e+07	42951697	3.52763e+07	1.43449e+07	1.1065e+07	16039479	3.51223e+07	1.38165e+07	0.393381	0	0.01362	393.229	High	15.1	1.51734	High	20.5	0.437159	High	17.01	0.9605	High	16.48	1.10541	High	35.04	0.0151338	High	24.51	0.173282	0
GHYDGSWHEGHSSDNAR	9	1	1	LOC_Os12g40490.1	LIM domain-containing protein, putative, expressed			S6(Phospho)	1991.74	0.999997	Y(3): 0.0; S(6): 100.0; S(12): 0.0; S(13): 0.0	1.4213e+07	4.99813e+07	4.07282e+07	0	2.40367e+07	1.72546e+07	3.49742e+07	1.37638e+07	0.393541	0	0.003818	210.277	High	10.24	12.5045	High	22.15	0.863104	High	24.74	0.467682				High	11.28	10.6497	High	15.76	3.69787	0
TPLSPTSGLK	8	1	1	LOC_Os04g59460.1	expressed protein			S4(Phospho)	1080.54	0.991976	T(1): 0.0; S(4): 99.2; T(6): 0.8; S(7): 0.0	6.5447e+07	6.4848e+07	5.52216e+07	3.98192e+07	3.36894e+07	0	6.18388e+07	2.45029e+07	0.396238	0	0.001282	249.536	High	34.05	0.0475212	High	19.09	1.47664	High	22.45	0.68689	High	14.96	3.85219	High	18.2	1.8579				0
ASPGDLNLSESDPQPSAK	5	2	1	LOC_Os01g50320.2	surp module family protein, putative, expressed			S2(Phospho)	1892.83	1	S(2): 100.0; S(9): 0.0; S(11): 0.0; S(16): 0.0	1.71331e+07	2.00019e+07	1.93348e+07	9.72899e+06	0	12679422	1.88233e+07	7.46947e+06	0.396821	0	6.142e-08	253.618	High	35.37	0.0623929	High	32.55	0.119464	High	36.49	0.048883	High	34.94	0.0683737				High	33.83	0.0903347	0
LASSPAPAPAK	5	1	1	LOC_Os05g51180.1	hyaluronan/mRNA binding family domain containing protein, expressed			S4(Phospho)	1089.53	1	S(3): 0.0; S(4): 100.0	5.489e+07	0	4.71954e+07	2.38212e+07	1.67425e+07	0	34028439	1.35212e+07	0.397351	0	0.002794	251.83	High	42.09	0.00716899				High	42.7	0.00593957	High	31.11	0.0898376	High	12.76	5.85808				0
HFDYSSSVGAANR	20	1	1	LOC_Os03g54084.1	phytochrome C, putative, expressed			S5(Phospho); S6(Phospho)	1570.58	0.98787	Y(4): 0.0; S(5): 100.0; S(6): 98.8; S(7): 1.2	1.88502e+07	24664647	2.72898e+07	0	1.47662e+07	1.35126e+07	2.36015e+07	9.42628e+06	0.399392	0	1.903e-05	257.11	High	35.82	0.0222807	High	45.72	0.00222907	High	36.93	0.0173874				High	38.86	0.0110579	High	37.68	0.0145358	0
GFFLHPSPR	7	2	1	LOC_Os01g54400.1	VQ domain containing protein, putative, expressed			S7(Phospho)	1137.52	1	S(7): 100.0	8.1716e+06	1.25973e+07	1.56362e+07	0	4.93381e+06	9.79562e+06	1.2135e+07	4.90981e+06	0.404599	0	0.003589	309.247	High	32.13	0.0642356	High	35.42	0.030459	High	24.63	0.364494				High	32.73	0.0555468	High	22.22	0.620484	0
STPPPAAAASPATDQGK	15	1	1	LOC_Os03g25450.1	h/ACA ribonucleoprotein complex subunit 4, putative, expressed			N-Term(Acetyl); T2(Phospho)	1688.76	0.5	S(1): 50.0; T(2): 50.0; S(10): 0.0; T(13): 0.0	4.76381e+06	1.01996e+07	1.07621e+07	5.99016e+06	0	4.42076e+06	8.57519e+06	3.47031e+06	0.404692	0	5.727e-06	302.172	High	57.99	0.000350195	High	53.41	0.00100944	High	71.43	1.52523e-05	High	68.07	3.46766e-05	High	57.22	0.000418413	High	58.8	0.000290544	0
MEMESPRSPEAEIGHR	22	2	1	LOC_Os04g31340.1	CBS domain containing membrane protein, putative, expressed			N-Term(Acetyl); S5(Phospho); S8(Phospho)	2057.79	1	S(5): 100.0; S(8): 100.0	251071020	8.84818e+07	2.18315e+08	1.04691e+08	49168038	7.28637e+07	1.85956e+08	7.55744e+07	0.40641	0	0.001311	311.591	High	23.31	0.810587	High	20.97	1.40371	High	24.06	0.689092	High	21.01	1.37023	High	22.15	1.06517	High	15.82	4.56349	1
AVGIPEDASDGEDVVAIVR	6	1	1	LOC_Os03g10090.1	transporter family protein, putative, expressed			S9(Phospho)	1991.93	1	S(9): 100.0	1.32839e+08	1.55324e+08	1.2798e+08	5.78124e+07	5.28263e+07	5.90685e+07	1.38714e+08	5.65691e+07	0.40781	0	4.123e-16	486.53	High	102.59	1.65903e-08	High	89.65	3.27563e-07	High	89.84	3.1297e-07	High	89.49	3.39518e-07	High	82.95	1.52731e-06	High	70.67	2.61482e-05	0
YGRPLLGCTIKPK	11	2	1	LOC_Os10g21268.1	ribulose bisphosphate carboxylase large chain precursor, putative, expressed			Y1(Phospho)	1525.79	0.0194787	Y(1): 1.9; T(9): 98.1	4.10398e+07	3.48157e+07	2.11505e+07	2.34845e+07	1.61441e+07	0	3.23353e+07	1.32095e+07	0.408517	0	0.005799	141.128	High	13.25	5.31822	High	21.56	0.791446	High	19.78	1.20765	High	2.32	65.5596	High	28.64	0.152023	High	20.75	0.948252	0
SGSGDLMASGK	23	2	1	LOC_Os10g18340.1	expressed protein			S3(Phospho)	1089.43	1	S(1): 0.0; S(3): 100.0; S(9): 0.0	2.98312e+08	254415639	1.71069e+08	8.73889e+07	1.00039e+08	1.08903e+08	2.41266e+08	9.8777e+07	0.409412	0	8.427e-07	371.268	High	94.73	2.03926e-08	High	90.12	5.90944e-08	High	86.51	1.35354e-07	High	82.64	3.28335e-07	High	84.77	2.00389e-07	High	89.79	6.37597e-08	0
HHRSPDPADPAASPK	7	1	1	LOC_Os12g44330.1	serine/threonine-protein kinase PRP4, putative, expressed			S4(Phospho); S13(Phospho)	1742.71	1	S(4): 100.0; S(13): 100.0	7.9402e+07	1.10698e+08	9.73326e+07	6.26075e+07	5.52449e+07	0	9.58109e+07	3.92841e+07	0.410017	0	0.01206	329.619	High	32.17	0.0987463	High	18.99	2.04542	High	33.43	0.0739017	High	13.2	7.94765	High	12.73	8.98936				1
FEDMSDASSSQGGHTSVGSVPVPELPR	14	1	1	LOC_Os04g06770.1	argonaute, putative, expressed		AGO705	S9(Phospho)	2853.24	0.958974	S(5): 0.0; S(8): 2.0; S(9): 95.9; S(10): 2.0; T(15): 0.0; S(16): 0.0; S(19): 0.0	5.25774e+07	4.89641e+07	5.19032e+07	4.78732e+07	1.51213e+07	0	5.11482e+07	2.09982e+07	0.410535	0	2.424e-10	278.711	High	20.92	3.17085	High	24.38	1.41379	High	18.77	5.14764	High	23.18	1.86542	High	23.93	1.60435				0
KQSKLSFSITSPK	7	1	1	LOC_Os09g38090.1	expressed protein			S3(Phospho); S6(Phospho); S11(Phospho)	1690.73	0.999856	S(3): 100.0; S(6): 100.0; S(8): 0.0; T(10): 0.0; S(11): 100.0	0	9.56813e+07	92982718	0	7.44685e+07	2.99836e+06	6.2888e+07	2.58223e+07	0.410608	0	0.001249	416.548				High	23.46	0.839646	High	16.96	3.68411				High	18.07	2.90779	High	11.82	12.2489	2
SAAKPKPAASGSPWYGADR	16	1	1	LOC_Os01g41710.1	chlorophyll A-B binding protein, putative, expressed			S1(Phospho)	1996.93	1	S(1): 100.0; S(10): 0.0; S(12): 0.0; Y(15): 0.0	1.3616e+08	1.5053e+08	1.6633e+08	9.53267e+07	9.18034e+07	0	1.51007e+08	6.23767e+07	0.413072	0	1.227e-05	382.936	High	68.93	3.14792e-05	High	52.98	0.00125296	High	58.24	0.000368997	High	42.58	0.0137357	High	59.59	0.00027041	High	54.79	0.000825919	0
ESSALSDPPSPK	5	1	1	LOC_Os11g42790.1	transporter, monovalent cation:proton antiporter-2 family, putative, expressed			S10(Phospho)	1294.56	1	S(2): 0.0; S(3): 0.0; S(6): 0.0; S(10): 100.0	2.19921e+07	2.08989e+07	2.29801e+07	0	12547172	1.49697e+07	2.1957e+07	9.1723e+06	0.417739	0	0.001471	178.057	High	5.7	27.6555	High	13.88	4.42002	High	17.89	1.82061				High	4.53	37.1575	High	19.54	1.15287	0
TPTTANPSMDYPSGDSDHVSK	40	1	1	LOC_Os03g14980.2	lissencephaly type-1-like homology motif, putative, expressed			T1(Phospho)	2286.93	0.988761	T(1): 98.9; T(3): 1.1; T(4): 0.0; S(8): 0.0; Y(11): 0.0; S(13): 0.0; S(16): 0.0; S(20): 0.0	7.41068e+07	6.57238e+07	51715251	0	3.8226e+07	4.25479e+07	6.38486e+07	2.69246e+07	0.421695	0	4.291e-09	419.619	High	67.48	4.9048e-05	High	49.18	0.00324479	High	57.51	0.000475394	High	27.94	0.429535	High	39.59	0.0301347	High	42.34	0.0152454	0
NLETEVLQSQQVSSPAQSK	12	3	1	LOC_Os04g24170.4	RNA recognition motif containing protein, putative, expressed			S14(Phospho)	2153.02	0.987339	T(4): 0.0; S(9): 0.0; S(13): 0.0; S(14): 98.7; S(18): 1.2	54502889	3.74719e+07	46466273	3.80489e+07	2.09301e+07	0	4.6147e+07	1.96597e+07	0.426023	0	7.485e-06	350.738	High	35.11	0.0762627	High	36.45	0.0554611	High	42.6	0.0137248	High	39.76	0.0261615	High	36.37	0.0574495				0
GVSKPSQDTEEDDEPEVELESK	12	1	1	LOC_Os01g70020.1	DEK C terminal domain containing protein, expressed			T9(Phospho)	2527.07	0.999854	S(3): 0.0; S(6): 0.0; T(9): 100.0; S(21): 0.0	1.82679e+08	1.29422e+08	1.02286e+07	65064313	7.2997e+07	0	1.07443e+08	4.60204e+07	0.428324	0	1.955e-06	416.553	High	64.1	0.000119826	High	66.96	6.25966e-05	High	52.17	0.00185601	High	60.59	0.000262764	High	51.93	0.00202109	High	55.37	0.000901118	0
NIAVGSHQEVYHPGALK	14	1	1	LOC_Os03g05290.1	aquaporin protein, putative, expressed			S6(Phospho)	1899.91	1	S(6): 100.0; Y(11): 0.0	1.3052e+08	132221129	1.09698e+08	7.0894e+07	5.2214e+07	3.68921e+07	1.24147e+08	5.33333e+07	0.4296	0	0.0002799	471.643	High	29.26	0.298221	High	29.06	0.312276	High	34.18	0.0951805	High	19.17	3.01742	High	39.55	0.0275519	High	33.63	0.108291	0
HAASAPPPAPDASSPSSPR	38	1	1	LOC_Os10g42439.1	heat shock protein DnaJ, putative, expressed			S17(Phospho)	1879.84	0.977479	S(4): 0.0; S(13): 0.8; S(14): 0.8; S(16): 0.8; S(17): 97.7	1.20301e+08	7.43254e+07	7.16391e+07	70255186	3.31711e+07	11097740	8.87551e+07	3.81747e+07	0.430113	0	4.22e-16	556.024	High	45.5	0.00624695	High	49.04	0.0027511	High	47.09	0.00431225	High	40.01	0.0220641	High	43.73	0.00932015	High	42.54	0.0123166	0
QVSPTGSFAGAVVDDAELQR	16	1	1	LOC_Os02g13060.1	expressed protein			S3(Phospho)	2126.98	1	S(3): 100.0; T(5): 0.0; S(7): 0.0	4.64688e+07	4.28029e+07	5.10902e+07	1.98791e+07	1.71682e+07	23441883	4.67873e+07	2.01631e+07	0.430952	0	1.178e-09	439.779	High	134.7	9.93491e-12	High	114.02	1.14604e-09	High	124.18	1.13036e-10	High	101.1	2.25616e-08	High	114.79	9.66311e-10	High	97.65	5.07041e-08	0
VSSQFLPPEGSR	11	2	1	LOC_Os02g17970.2	AGC_PKA/PKG_like.1 - ACG kinases include homologs to PKA, PKG and PKC, expressed			S3(Phospho)	1383.63	0.985761	S(2): 1.4; S(3): 98.6; S(11): 0.0	0	1.7767e+07	6779963	6382180	4.20914e+06	0	8.18231e+06	3.53044e+06	0.431472	0	0.0113	160.558	High	20.51	1.24355	High	32.82	0.0710459	High	25.95	0.349765	High	13.3	6.61144	High	25.07	0.443108	High	14.67	4.82959	0
NAAAAASPVAPPPASPLK	8	3	1	LOC_Os05g51850.3	AT hook-containing DNA-binding protein, putative, expressed		HMGA704	S7(Phospho)	1709.87	1	S(7): 100.0; S(15): 0.0	1.60884e+07	2.15716e+07	2.951e+07	1.38566e+07	1.5219e+07	0	2.239e+07	9.69185e+06	0.432866	0	5.89e-07	359.201	High	46.45	0.00355776	High	61.53	0.000111472	High	19.69	1.58306	High	27.56	0.280533	High	54.39	0.000569709	High	50.96	0.00120091	0
AVIPAPAPPAEEEKPPVDDSK	11	1	1	LOC_Os04g45070.1	remorin, putative, expressed			S20(Phospho)	2237.07	1	S(20): 100.0	83870524	6.04047e+07	3.33725e+07	3.60958e+07	4.01606e+06	3.71612e+07	5.92159e+07	2.57577e+07	0.434979	0	0.000208	514.668	High	22.49	1.69486	High	27.51	0.539886	High	26.7	0.640213	High	19.32	3.51493	High	20.37	2.78393	High	20.3	2.80536	0
AVNPLSSSPK	12	4	1	LOC_Os07g42700.4	paramyosin, putative, expressed			S8(Phospho)	1079.52	0.333333	S(6): 33.3; S(7): 33.3; S(8): 33.3	48447348	4.61735e+07	3.04963e+07	0	2.87929e+07	2.59953e+07	4.17057e+07	1.82627e+07	0.437895	0	0.01642	206.19	High	11.38	7.35421	High	12.43	5.73479	High	13.21	4.8135				High	8.61	13.8823	High	9.06	12.46	0
LTGEGMASPR	5	1	1	LOC_Os03g01930.1	retrotransposon protein, putative, unclassified, expressed			S8(Phospho)	1098.47	1	T(2): 0.0; S(8): 100.0	7.58478e+07	79486726	7.72271e+07	0	5.10148e+07	5.10421e+07	7.75205e+07	3.40189e+07	0.438838	0	1.246e-11	366.507	High	38.78	0.0135414	High	33.42	0.0463178	High	65.17	3.06673e-05				High	27.15	0.195258	High	55.18	0.00030885	0
GENHDQQTGVPTSPSSSDKK	7	2	1	LOC_Os06g19470.2	WW domain containing protein, expressed			S15(Phospho)	2178.93	0.0176694	T(8): 0.0; T(12): 0.0; S(13): 1.8; S(15): 1.8; S(16): 1.8; S(17): 94.7	3.30507e+07	50149946	45742482	2.46581e+07	0	3.22061e+07	4.29811e+07	1.89548e+07	0.441003	0	0.001249	221.137	High	7.63	49.4453	High	10.91	23.3313	High	15.7	7.71125	High	9.96	28.8949				High	17.44	5.18458	1
DDKLSPNTSTR	5	1	1	LOC_Os04g31030.1	nitrate-induced NOI protein, expressed			S5(Phospho)	1313.58	0.98927	S(5): 98.9; T(8): 1.1; S(9): 0.0; T(10): 0.0	2.71274e+07	40957814	4.02911e+07	0	1.45781e+07	3.32503e+07	3.61254e+07	1.59428e+07	0.441318	0	6.227e-05	246.17	High	9.7	13.6297	High	30	0.1285	High	22.9	0.663386				High	34.54	0.0455447	High	20.08	1.17564	1
HAVPLDPTGLFFSLR	7	1	1	LOC_Os02g30230.1	exo70 exocyst complex subunit domain containing protein, expressed			S13(Phospho)	1749.87	1	T(8): 0.0; S(13): 100.0	2.51724e+07	3.08059e+07	2.88035e+07	0	1.65147e+07	20945356	2.82606e+07	1.24867e+07	0.441841	0	0.0009435	461.622	High	38.44	0.0197642	High	42.83	0.00732539	High	50.63	0.00123777				High	25.12	0.434499	High	36	0.0353422	0
ELGAFQYQVPLIQQNSEAEISTGNLK	5	3	1	LOC_Os05g10730.3	ABC transporter, ATP-binding protein, putative, expressed			S16(Phospho)	2957.44	1	Y(7): 0.0; S(16): 100.0; S(21): 0.0; T(22): 0.0	75573650	91246791	7.28401e+07	0	5.51262e+07	5.08351e+07	7.98868e+07	3.53204e+07	0.442131	0	1.48e-07	424.411	High	48.42	0.00390706	High	25.66	0.714288	High	53.77	0.00116336				High	38.66	0.038631	High	26.1	0.634297	0
AHDDLSPGEKSPSQHSGK	16	1	1	LOC_Os03g16369.2	retrotransposon protein, putative, unclassified, expressed			S6(Phospho); S11(Phospho)	2036.81	0.983151	S(6): 100.0; S(11): 98.3; S(13): 1.7; S(16): 0.0	2.43999e+08	3.1979e+08	3.29216e+08	1.75929e+08	2.61633e+07	194262201	2.97668e+08	1.32118e+08	0.443844	0	5.688e-05	347.739	High	28.03	0.334078	High	36.93	0.0430578	High	44.68	0.0071741	High	33.15	0.101386	High	40.04	0.0210502	High	37.25	0.0398957	1
VGVQHADETEAKSPAGSFSR	7	2	1	LOC_Os01g51010.2	DUF292 domain containing protein, expressed			S13(Phospho)	2152.98	1	T(9): 0.0; S(13): 100.0; S(17): 0.0; S(19): 0.0	4.5238e+07	4.70902e+07	2.94125e+07	2.46646e+07	8.83205e+06	2.08615e+07	4.05802e+07	1.81194e+07	0.446507	0	2.039e-05	281.63	High	29.41	0.341878	High	16.62	6.66924	High	16.92	6.1367	High	29.91	0.312663	High	7.98	47.8777	High	16.05	7.55121	1
DAEADKEAPSEDAPKETDVETKPAEEAK	4	2	1	LOC_Os12g42550.2	methyl-CpG binding domain containing protein, putative, expressed		MBD707	S10(Phospho)	3080.35	1	S(10): 100.0; T(17): 0.0; T(21): 0.0	0	35284006	3.95767e+07	0	1.97532e+07	1.36992e+07	2.49536e+07	1.11508e+07	0.446863	0	4.225e-06	402.483				High	24.67	1.48112	High	44.16	0.0164016				High	45.12	0.0134241	High	25.54	1.19423	2
EGESSEEEEHVSAK	20	1	1	LOC_Os04g42320.1	AT hook motif family protein, expressed			S5(Phospho)	1626.62	0.988375	S(4): 1.2; S(5): 98.8; S(12): 0.0	3.13812e+07	4.26778e+07	2.07368e+07	1.1555e+07	1.09567e+07	1.99395e+07	3.15986e+07	1.41504e+07	0.447817	0	4.232e-05	270.512	High	43.46	0.00497927	High	52.69	0.000596134	High	52.43	0.000630627	High	36.73	0.0234194	High	49.88	0.00113853	High	33.56	0.0489456	0
ATQTVEDSSRPGPR	38	2	1	LOC_Os04g16848.1	photosystem II reaction center protein H, putative			T2(Phospho); T4(Phospho)	1660.68	1	T(2): 100.0; T(4): 100.0; S(8): 0.0; S(9): 0.0	4.24277e+09	5758679903	5.27632e+09	1.2931e+09	2.63445e+09	2.92585e+09	5.09259e+09	2.28447e+09	0.448587	0	5.918e-05	276.369	High	38.11	0.0243146	High	32.6	0.0856459	High	32.46	0.0892464	High	32.7	0.0852001	High	28.56	0.218377	High	36.24	0.0377205	0
LSENTEIQSAK	6	2	1	LOC_Os04g23890.4	AGC_PVPK_like_kin82y.10 - ACG kinases include homologs to PKA, PKG and PKC, expressed			S2(Phospho)	1299.59	0.5	S(2): 50.0; T(5): 50.0; S(9): 0.0	2.86814e+07	3.38701e+07	2.44777e+07	2.11036e+07	1.80966e+07	0	2.90097e+07	1.30667e+07	0.450425	0	0.0005876	162.753	High	26.4	0.278799	High	29.89	0.123078	High	41.89	0.00785955	High	21.1	0.942752	High	32.1	0.0743922				0
TASASDLR	10	1	1	LOC_Os05g50280.1	transporter family protein, putative, expressed			S3(Phospho)	900.382	0.999999	T(1): 0.0; S(3): 100.0; S(5): 0.0	9.30986e+07	7.28858e+07	5.58175e+07	4.48242e+07	2.19625e+07	3.35996e+07	7.3934e+07	3.34621e+07	0.452594	0	0.009065	215.612	High	51.49	0.000548504	High	34.21	0.030478	High	44.59	0.00230243	High	34.65	0.0260675	High	37.77	0.0127421	High	32.71	0.0409081	0
DGDEVDDGAQDSDIR	4	3	1	LOC_Os07g05610.4	zinc ion binding protein, putative, expressed			S12(Phospho)	1686.61	1	S(12): 100.0	0	1.44537e+07	1.44879e+07	3.3412e+06	0	9.76395e+06	9.64719e+06	4.36838e+06	0.452814	0	1.516e-05	367.326				High	39.61	0.0100808	High	33.82	0.0386737	High	25.07	0.304793				High	36.02	0.0229782	0
PGLAAADNSPPVAAPPPR	17	1	1	LOC_Os02g01960.1	tetratricopeptide repeat domain containing protein, expressed			S9(Phospho)	1777.87	1	S(9): 100.0	6.58102e+06	42207382	3.10436e+07	6.24582e+06	1.16161e+07	18328409	2.66107e+07	1.20634e+07	0.453331	0	1.346e-07	547.493	High	77.05	4.00007e-06	High	77.49	3.57991e-06	High	92.24	1.21258e-07	High	86.65	4.71689e-07	High	110.2	1.91285e-09	High	82.58	1.10443e-06	0
GRSPTPVHGDDGAGSSSKPR	17	1	1	LOC_Os01g05420.1	IWS1 C-terminus family protein, putative, expressed			S3(Phospho); T5(Phospho)	2124.89	1	S(3): 100.0; T(5): 100.0; S(15): 0.0; S(16): 0.0; S(17): 0.0	2.45882e+08	381673852	372970736	1.89808e+08	0	2.64992e+08	3.33509e+08	1.516e+08	0.454561	0	4.22e-16	401.806	High	52.31	0.00155273	High	43.79	0.0112584	High	34.06	0.105131	High	42.54	0.0148574				High	45.65	0.00718112	1
APVSQSQPATPVASVAR	12	4	1	LOC_Os06g15360.4	RAD23 DNA repair protein, putative, expressed			S6(Phospho); T10(Phospho)	1825.83	1	S(4): 0.0; S(6): 100.0; T(10): 100.0; S(14): 0.0	59715965	68300619	65449704	24466594	3.12182e+07	32278269	6.44888e+07	2.9321e+07	0.454669	0	9.941e-05	433.236	High	47.79	0.00357384	High	58.24	0.00030871	High	56.44	0.000469749	High	33.4	0.0953486	High	48.85	0.0026956	High	52.94	0.00104605	0
NASFGGAASNSGPVPNAGDR	6	1	1	LOC_Os04g51710.1	expressed protein			S3(Phospho)	1925.82	1	S(3): 100.0; S(9): 0.0; S(11): 0.0	1.16498e+07	2.00313e+07	1.84709e+07	3.0922e+06	1.03388e+07	9.38182e+06	1.67173e+07	7.60426e+06	0.454874	0	2.254e-08	429.325	High	97.29	4.38879e-08	High	124.19	9.07699e-11	High	94	9.17438e-08	High	92.78	1.24479e-07	High	111.81	1.57312e-09	High	75.3	6.66826e-06	0
GAAAATPPEPVSPSAR	19	2	1	LOC_Os01g56360.1	wax synthase, putative, expressed			S12(Phospho)	1558.73	0.990516	T(6): 0.0; S(12): 99.1; S(14): 0.9	1159596918	1.24603e+09	1.06353e+09	5.41453e+08	4.83572e+08	5.58245e+08	1.15638e+09	5.27757e+08	0.456385	0	0.0002192	390.795	High	39.16	0.0215801	High	40.86	0.0147007	High	39.31	0.0208475	High	39.08	0.0219133	High	36.38	0.0409311	High	35.73	0.0478201	0
YGGVNSSGIVPSPR	24	3	1	LOC_Os11g01439.2	chloroplast unusual positioning protein, putative, expressed			S12(Phospho)	1469.68	1	Y(1): 0.0; S(6): 0.0; S(7): 0.0; S(12): 100.0	98026174	123174623	87378102	52399895	4.79316e+07	4.05442e+07	102859633	4.69586e+07	0.456531	0	2.594e-12	343.135	High	56.18	0.000442338	High	54.68	0.000623628	High	58.4	0.000262564	High	47.92	0.00263786	High	67.2	3.51462e-05	High	64.38	6.706e-05	0
EDSDDPEEEDPDER	11	2	1	LOC_Os10g06130.3	RNA recognition motif containing protein, expressed			S3(Phospho)	1756.57	1	S(3): 100.0	1.81017e+07	4.42739e+07	2.87255e+07	8.57445e+06	1.23951e+07	2.06219e+07	3.0367e+07	1.38638e+07	0.456541	0	6.839e-06	248.049	High	64.16	1.98952e-05	High	51.57	0.000371302	High	76.77	1.0866e-06	High	52.1	0.000328029	High	37.48	0.00951305	High	64.34	1.96213e-05	0
ALLSPLPSPR	8	1	1	LOC_Os05g38950.2	TBC domain containing protein, expressed			S4(Phospho); S8(Phospho)	1210.57	1	S(4): 100.0; S(8): 100.0	1.53479e+08	1.77321e+08	9.9006e+07	9.82633e+07	98029111	0	1.43269e+08	6.54308e+07	0.4567	0	0.008524	378.396	High	27.64	0.204214	High	32.02	0.0744877	High	32.68	0.0630148	High	34.97	0.0378442	High	26.19	0.285157				0
AALEPLPCQPVSPK	6	4	1	LOC_Os01g56800.3	MATH domain containing protein, expressed			C8(Carbamidomethyl); S12(Phospho)	1586.77	1	S(12): 100.0	2.45099e+07	2.23958e+07	2.82011e+07	9.58949e+06	1.02405e+07	14654267	2.50356e+07	1.14948e+07	0.459136	0	0.008532	325.996	High	13.91	8.04758	High	22.28	1.15798	High	17.62	3.36709	High	10.32	18.1799	High	15.82	5.09237	High	14.51	6.99853	0
ETTTGSLSPK	8	4	1	LOC_Os07g07580.2	ROOT HAIRLESS 1, putative, expressed			S8(Phospho)	1100.49	0.999997	T(2): 0.0; T(3): 0.0; T(4): 0.0; S(6): 0.0; S(8): 100.0	1.01589e+08	1.03845e+08	6.00318e+07	0	6.84491e+07	53659104	8.84884e+07	4.07027e+07	0.459978	0.001	0.02891	191.948	High	25.06	0.267445	High	21.22	0.65542	High	28.27	0.129277				High	15.78	2.26719	High	15.07	2.66985	0
ADSDAEDGKDSDDEKHDEL	42	1	1	LOC_Os07g14270.3	calreticulin precursor protein, putative, expressed			S3(Phospho)	2170.8	1	S(3): 100.0; S(11): 0.0	247222420	704015292	5.33686e+08	2.31946e+08	146381990	305014396	4.94975e+08	2.27781e+08	0.460187	0	1.889e-05	502.693	High	45.9	0.00361141	High	53.99	0.00056063	High	52.92	0.000715473	High	46.74	0.00296888	High	45.3	0.00404463	High	48.56	0.00200615	2
LVHTPVAGTPGGK	9	1	1	LOC_Os07g34650.1	expressed protein			T4(Phospho); T9(Phospho)	1393.63	1	T(4): 100.0; T(9): 100.0	116467812	124817028	1.19229e+08	5.49029e+07	5.50253e+07	5.62365e+07	1.20171e+08	5.53882e+07	0.460911	0	0.003811	351.95	High	30.91	0.134782	High	35.53	0.0462252	High	39.07	0.0205331	High	20.95	1.33466	High	32.77	0.0875898	High	27.67	0.283948	0
MEAPGSPYASSPESAPK	18	1	1	LOC_Os02g57640.1	KH domain containing protein, putative, expressed			N-Term(Acetyl); Y8(Phospho); S11(Phospho)	1907.72	0.986212	S(6): 0.0; Y(8): 100.0; S(10): 1.4; S(11): 98.6; S(14): 0.0	4.53694e+07	5.97092e+07	47036470	2.64579e+07	3.40963e+07	1.0668e+07	5.0705e+07	2.37407e+07	0.468213	0	0.002362	452.118	High	37.64	0.0270075	High	41.24	0.0116652	High	42.39	0.00857652	High	30.77	0.121861	High	33.71	0.0661593	High	31.04	0.124747	0
GRSSPSLPPPPPGPPPQVPHGSK	122	2	1	LOC_Os08g40560.2	ZOS8-11 - C2H2 zinc finger protein, expressed			S3(Phospho)	2350.17	0.496131	S(3): 49.6; S(4): 49.6; S(6): 0.8; S(22): 0.0	7.57713e+07	6.51218e+07	4.54811e+07	5.87323e+07	8.78829e+06	2.00119e+07	6.21247e+07	2.91775e+07	0.46966	0	3.522e-08	396.136	High	53.52	0.000936393	High	72.47	1.21543e-05	High	55.65	0.000584972	High	54.37	0.000776523	High	54.35	0.000781209	High	36.47	0.04788	1
GTAALFPGDDSR	5	1	1	LOC_Os01g65530.1	RNA recognition motif containing protein, putative, expressed			S11(Phospho)	1286.54	1	T(2): 0.0; S(11): 100.0	6.3957e+06	3.75619e+07	3.76225e+07	0	2.56291e+07	1.27021e+07	2.71934e+07	1.27771e+07	0.46986	0	0.001249	187.642	High	14.94	3.54613	High	8.78	14.8988	High	20.05	1.11706				High	11.45	8.05661	High	18.92	1.44903	0
KPFLHTGSWYK	26	1	1	LOC_Os05g50280.1	transporter family protein, putative, expressed			T6(Phospho)	1443.69	0.5	T(6): 50.0; S(8): 50.0; Y(10): 0.0	117951354	1.70482e+08	1.48614e+08	4.84718e+07	4.72807e+07	110171689	1.45682e+08	6.86414e+07	0.471171	0	9.755e-06	458.16	High	42.93	0.00958561	High	49.87	0.00194794	High	47.75	0.00312509	High	47.33	0.003472	High	45.64	0.00518369	High	47.59	0.00324237	0
GYAETVGESEGAAGSPVR	5	5	1	LOC_Os02g38980.4	bromodomain domain containing protein, expressed		GTE703	S15(Phospho)	1816.78	1	Y(2): 0.0; T(5): 0.0; S(9): 0.0; S(15): 100.0	8585887	1.74521e+07	1.59446e+07	1.02053e+07	9.64822e+06	0	1.39942e+07	6.61785e+06	0.472899	0	6.549e-05	372.424	High	45.18	0.00572192	High	41.78	0.0132151	High	38.53	0.0280142	High	34.11	0.077339	High	32.17	0.120892				0
QQAVAISPTAK	9	1	1	LOC_Os03g48140.1	myosin, putative, expressed			S7(Phospho)	1193.6	0.9999	S(7): 100.0; T(9): 0.0	6.94012e+07	6.53317e+07	5.31227e+07	3.45583e+07	2.7854e+07	2.64937e+07	6.26185e+07	2.96353e+07	0.473267	0	0.001381	282.66	High	38.74	0.0140476	High	46.21	0.00251418	High	39.08	0.0129836	High	25.64	0.287634	High	26.59	0.236055	High	14.07	4.24452	0
TTSETDFMTEYVVTR	5	2	1	LOC_Os06g06090.2	CGMC_MAPKCMGC_2_ERK.12 - CGMC includes CDA, MAPK, GSK3, and CLKC kinases, expressed			T9(Phospho); Y11(Phospho)	1939.75	0.999997	T(1): 0.0; T(2): 0.0; S(3): 0.0; T(5): 0.0; T(9): 100.0; Y(11): 100.0; T(14): 0.0	2.88558e+07	30309629	4.02256e+07	2.11228e+07	25916052	0	3.31304e+07	1.56796e+07	0.47327	0	7.631e-08	354.818	High	80.09	1.43495e-06	High	80.3	1.34015e-06	High	45.53	0.00413969	High	70.77	1.18092e-05	High	54.16	0.00055369				0
SAPGPIDVPSPR	14	1	1	LOC_Os06g05860.1	6-phosphofructokinase, putative, expressed			S10(Phospho)	1272.6	1	S(1): 0.0; S(10): 100.0	97469604	185563802	1.02625e+08	0	99701799	82837783	1.28553e+08	6.08465e+07	0.473319	0	0.0009096	415.168	High	46.5	0.00306705	High	52.26	0.000815666	High	52.38	0.00081685	High	25.92	0.350015	High	55.74	0.000372427	High	48.86	0.00185534	0
LQSFEEEHK	10	2	1	LOC_Os06g14490.2	calmodulin-binding heat-shock protein, putative, expressed			S3(Phospho)	1226.51	1	S(3): 100.0	7.61577e+07	8.80001e+07	85620406	4.85136e+07	2.0181e+07	4.96091e+07	8.32594e+07	3.94346e+07	0.473635	0	0.004769	283.738	High	24.91	0.325271	High	35.39	0.0284587	High	47.72	0.00165748	High	16.28	2.24554	High	27.8	0.163386	High	19.52	1.12915	0
SPMEDEGHYEK	7	2	2	LOC_Os07g01880.1 ;LOC_Os12g38970.1	VIP4, putative, expressed		PAFB702	S1(Phospho)	1401.5	1	S(1): 100.0; Y(9): 0.0	1.90944e+07	2.769e+07	2.78881e+07	8.79602e+06	9.75986e+06	1.71171e+07	2.48908e+07	1.1891e+07	0.477726	0	0.0001688	278.903	High	17.53	1.1753	High	32.82	0.032258	High	48.06	0.000966807	High	17.5	1.1301	High	13.2	3.05605	High	20.52	0.582418	0
KPLLMHTGSWYR	30	1	1	LOC_Os05g49270.1	transporter family protein, putative, expressed			S9(Phospho)	1568.75	0.5	T(7): 50.0; S(9): 50.0; Y(11): 0.0	2.13588e+08	5.97949e+07	115905129	67985916	3.33187e+07	8.48083e+07	1.29763e+08	6.20376e+07	0.478085	0	0.0001277	475.997	High	50.05	0.00187973	High	66.35	4.38799e-05	High	51.73	0.00127806	High	42.58	0.0105005	High	64.33	7.01611e-05	High	40.71	0.016283	0
TLHGLQPPDAK	28	2	1	LOC_Os12g44150.1	plasma membrane ATPase, putative, expressed			T1(Phospho)	1256.61	1	T(1): 100.0	1.25585e+08	1.59837e+08	2.26892e+06	2.95288e+07	4.36241e+07	6.44158e+07	9.58971e+07	4.58562e+07	0.478182	0	0.0003187	326.663	High	38.77	0.0173955	High	49.61	0.00143801	High	47.52	0.00234539	High	36.01	0.0326922	High	39.26	0.0153676	High	43.12	0.00646463	0
GNEAVNTSAEHR	5	1	1	LOC_Os01g49310.2	expressed protein			S8(Phospho)	1364.56	0.999888	T(7): 0.0; S(8): 100.0	1.37073e+07	1.67656e+07	1.79424e+07	9.67174e+06	0	1.35569e+07	1.61385e+07	7.74288e+06	0.479778	0	0.0001864	279.531	High	36.27	0.0260007	High	43.34	0.00461593	High	46.86	0.00223166	High	12.75	5.9114				High	49.92	0.0011123	0
GRPEPPSDAGAAPHAPPSPPR	19	1	1	LOC_Os06g12780.1	OsDegp10 - Putative Deg protease homologue, expressed			S18(Phospho)	2141	1	S(7): 0.0; S(18): 100.0	4.45763e+07	6.46462e+07	1.76381e+07	3.14466e+07	1.91732e+06	2.75809e+07	4.22869e+07	2.03149e+07	0.480408	0	3.667e-08	577.35	High	35.46	0.0783222	High	40.35	0.0276402	High	43.36	0.0138211	High	19.1	3.66313	High	25.46	0.851205	High	25.53	0.838995	0
YPAAIHSDAPISSPSHNK	11	1	1	LOC_Os04g40720.1	expressed protein			S13(Phospho)	1971.9	0.495193	Y(1): 0.0; S(7): 0.0; S(12): 49.5; S(13): 49.5; S(15): 1.0	3.01507e+07	29477225	3.11838e+07	1.65576e+07	2.07443e+07	6.34041e+06	3.02706e+07	1.45474e+07	0.48058	0	0.002671	234.556	High	11.06	20.4553	High	14.02	10.3567	High	6.36	60.7148	High	7.39	47.8225	High	16.69	5.60687	High	1.69	176.492	0
AEGPSALHNPSASMR	12	3	1	LOC_Os07g05610.4	zinc ion binding protein, putative, expressed			S13(Phospho)	1604.69	0.988722	S(5): 0.0; S(11): 1.1; S(13): 98.9	4.78333e+07	5.13007e+07	4.16907e+07	0	3.9083e+07	2.86392e+07	4.69416e+07	2.25741e+07	0.480897	0	0.0005395	301.806	High	14.03	6.52157	High	31.47	0.119189	High	61.7	0.000113142	High	24.69	0.585514	High	36.27	0.0393964	High	24.63	0.595898	0
LGANKFSER	9	1	1	LOC_Os04g47220.1	aquaporin protein, putative, expressed			S7(Phospho)	1101.51	1	S(7): 100.0	127423593	1.39002e+08	1.36347e+08	6.52024e+07	6.1697e+07	6.68948e+07	1.34258e+08	6.45981e+07	0.48115	0	0.005282	262.497	High	41	0.00603292	High	52.53	0.000430301	High	60.62	6.58458e-05	High	41.14	0.00653376	High	47.39	0.0013971	High	42.21	0.00463204	1
SFASISPPR	36	1	1	LOC_Os05g33620.1	expressed protein			S6(Phospho)	1041.48	1	S(1): 0.0; S(4): 0.0; S(6): 100.0	4.66017e+08	93159320	4.09235e+07	2.42958e+07	2.15906e+08	4.8865e+07	2.00033e+08	9.63556e+07	0.481698	0	0.0105	208.947	High	45.91	0.00293762	High	45.79	0.00301464	High	38.14	0.0177709	High	45.16	0.00349441	High	38.56	0.0159725	High	45.51	0.00321541	0
SGLEPSSPHVVKPIK	10	1	1	LOC_Os01g37790.1	expressed protein			S7(Phospho)	1654.86	0.999898	S(1): 0.0; S(6): 0.0; S(7): 100.0	3.80803e+07	2.14401e+07	1.76175e+07	6555904	9.58719e+06	2.10152e+07	2.57127e+07	1.23861e+07	0.481712	0	0.003881	315.062	High	32.34	0.0808655	High	25.93	0.370142	High	12.81	7.23878	High	19.68	1.48552	High	22.88	0.714365	High	26.96	0.288667	0
EVIEDEMDQDSSDR	17	1	1	LOC_Os03g55704.1	expressed protein			S12(Phospho)	1747.63	1	S(11): 0.0; S(12): 100.0	2.82239e+07	2.99163e+07	3.05991e+07	1.24606e+07	1.56546e+07	1.47418e+07	2.95798e+07	1.42857e+07	0.482954	0	0.0004139	407.187	High	52.12	0.000532745	High	68.23	1.24535e-05	High	93.39	4.01561e-08	High	41.65	0.00595003	High	41.8	0.00583392	High	40.52	0.00769608	0
HQVVDDDDDEDDVRSEGHAR	9	1	1	LOC_Os07g01880.1	VIP4, putative, expressed		PAFB702	S15(Phospho)	2388.94	1	S(15): 100.0	7.66e+07	95424581	8.90184e+07	4.70578e+07	53131708	2.6009e+07	8.70143e+07	4.20662e+07	0.48344	0	3.401e-10	357.638	High	15.01	7.68086	High	40.96	0.0236014	High	39.92	0.0248129	High	23.24	1.23303	High	38.08	0.0457921	High	35.72	0.06572	1
DIGNASNSYSFK	5	1	1	LOC_Os06g40704.2	stromal membrane-associated protein, putative, expressed			S10(Phospho)	1382.56	0.999893	S(6): 0.0; S(8): 0.0; Y(9): 0.0; S(10): 100.0	11520766	1.17702e+07	1.23736e+07	0	9.26431e+06	8.01074e+06	1.18882e+07	5.75835e+06	0.484376	0	0.005344	253.066	High	32.28	0.0723776	High	47.79	0.00199027	High	51.15	0.000937332				High	35.89	0.0318304	High	20.57	1.09011	0
SELSPSPIQAPATPK	10	1	1	LOC_Os05g06980.1	expressed protein			T13(Phospho)	1602.78	1	S(1): 0.0; S(4): 0.0; S(6): 0.0; T(13): 100.0	30595867	4.61763e+07	4.02117e+07	6.43588e+06	2.20656e+07	2.81921e+07	3.89946e+07	1.88979e+07	0.484628	0	0.001513	358.552	High	15.32	4.44907	High	25.31	0.449466	High	40.52	0.0132364	High	20.57	1.31594	High	15.2	4.45443	High	40.6	0.0132735	0
SNSPLFDDYGR	10	1	1	LOC_Os06g50840.1	zinc finger family protein, putative, expressed			S3(Phospho)	1350.53	1	S(1): 0.0; S(3): 100.0; Y(9): 0.0	31171680	2.63411e+07	4.16708e+07	6.15336e+06	1.88212e+07	2.31006e+07	3.30612e+07	1.60251e+07	0.484709	0	0.001358	317.37	High	46.83	0.00180517	High	51.95	0.00057348	High	47.51	0.00171475	High	44.35	0.00341022	High	47.76	0.00152755	High	37.22	0.0177911	0
GDEPKEEEPDDHNLNSKEESDNETLSVWK	11	1	1	LOC_Os06g17840.1	expressed protein			S20(Phospho)	3450.44	0.999626	S(16): 0.0; S(20): 100.0; T(24): 0.0; S(26): 0.0	1.78277e+08	40650529	1.91394e+08	0	104508099	9.54195e+07	1.36774e+08	6.66425e+07	0.487246	0	1.336e-05	315.714	High	15.49	15.2657	High	19.23	6.39799	High	12.15	32.5706				High	21.03	4.25472	High	9.12	66.2089	2
ADSDDEDDPVESFLR	5	1	1	LOC_Os03g19530.1	DEAD-box ATP-dependent RNA helicase, putative, expressed			S3(Phospho)	1789.68	1	S(3): 100.0; S(12): 0.0	2.46926e+07	31410244	32751012	0	2.08681e+07	2.24407e+07	2.96179e+07	1.44363e+07	0.487416	0	3.648e-10	414.894	High	65.25	3.78397e-05	High	108.14	1.93438e-09	High	76.42	2.85727e-06				High	74.87	4.24239e-06	High	76.01	3.08251e-06	0
DNSSAPRSPVASK	8	1	1	LOC_Os02g47880.1	tetratricopeptide repeat domain containing protein, expressed			S3(Phospho); S8(Phospho)	1475.59	0.0132595	S(3): 1.3; S(4): 98.7; S(8): 100.0; S(12): 0.0	0	7.71496e+06	9.64489e+06	3.44755e+06	0	5.03267e+06	5.78662e+06	2.82674e+06	0.488496	0.004	0.06685	202.431				High	12.17	9.89587	High	11.4	11.8771	High	10.23	15.5825				High	14.52	5.86107	1
ATNFFSSSSFK	5	1	1	LOC_Os07g30300.1	small G protein family protein, putative, expressed			S9(Phospho)	1302.54	0.999934	T(2): 0.0; S(6): 0.0; S(7): 0.0; S(8): 0.0; S(9): 100.0	0	1.13764e+08	1.1873e+08	4.17253e+07	4.67752e+07	2.51615e+07	7.74981e+07	3.78873e+07	0.488881	0	0.007624	298.762				High	30.2	0.099367	High	28.87	0.136852	High	26.53	0.235004	High	32.83	0.0548818	High	35.94	0.0270728	0
NDTEVSGHLSSDSEHR	5	1	1	LOC_Os03g16369.2	retrotransposon protein, putative, unclassified, expressed			S10(Phospho); S11(Phospho)	1929.7	0.999843	T(3): 0.0; S(6): 0.0; S(10): 100.0; S(11): 100.0; S(13): 0.0	1.46259e+07	2.71842e+07	2.50798e+07	0	1.6115e+07	1.66087e+07	2.22966e+07	1.09079e+07	0.489217	0	0.000688	465.704	High	55.16	0.000335573	High	36.02	0.0276038	High	51.97	0.000679486				High	49.89	0.00106258	High	40.79	0.00892039	0
AELSDGEKGGSEK	4	1	1	LOC_Os03g25450.1	h/ACA ribonucleoprotein complex subunit 4, putative, expressed			S4(Phospho)	1386.58	0.999692	S(4): 100.0; S(11): 0.0	0	2.7398e+07	3.25591e+07	1.40042e+07	1.53589e+07	0	1.99857e+07	9787693	0.489735	0	0.01455	167.134				High	29.4	0.163038	High	16.95	2.91553	High	18.5	2.05242	High	19.78	1.52061				1
ATSFSHNQAVTK	8	1	1	LOC_Os04g51710.1	expressed protein			S3(Phospho)	1370.61	0.999848	T(2): 0.0; S(3): 100.0; S(5): 0.0; T(11): 0.0	5.63692e+07	6.52459e+07	5.8981e+07	2.69331e+07	2.83118e+07	3.33174e+07	6.01987e+07	2.95208e+07	0.490389	0	0.0008457	170.967	High	22.91	0.675932	High	9.84	13.7317	High	39.03	0.016691	High	8.58	18.638	High	6.54	29.8015	High	12.54	7.38271	0
SDLGTLMKPK	12	1	1	LOC_Os03g45340.1	hsp20/alpha crystallin family protein, putative, expressed			S1(Phospho)	1169.56	1	S(1): 100.0; T(5): 0.0	90940642	86772220	3.77976e+07	3.63098e+07	3.1428e+07	3.82616e+07	7.18368e+07	3.53331e+07	0.491852	0	0.001931	267.565	High	43.16	0.00564937	High	33.02	0.0590929	High	38.2	0.0178298	High	40.38	0.010761	High	32.84	0.0608135	High	29.73	0.123547	0
SSTMPGGINNVEITNETAGPSNLER	14	1	1	LOC_Os04g04254.1	sterol 3-beta-glucosyltransferase, putative, expressed			T3(Phospho)	2668.2	0.968787	S(1): 1.6; S(2): 1.6; T(3): 96.9; T(14): 0.0; T(17): 0.0; S(21): 0.0	7.84347e+07	7.37615e+07	7.53151e+07	0	5.69326e+07	5.50285e+07	7.58371e+07	3.73204e+07	0.492112	0	5.708e-07	329.506	High	73.61	1.59158e-05	High	62.31	0.000215021	High	82.09	2.31818e-06				High	61.91	0.000241402	High	62.05	0.000227133	0
DRDVDDADSDLEEEIQDVPR	10	1	1	LOC_Os07g01320.1	expressed protein			S9(Phospho)	2411	1	S(9): 100.0	5.27472e+07	7.42655e+07	5.29238e+07	0	52318426	3.6729e+07	5.99788e+07	2.96825e+07	0.494883	0	1.736e-07	554.368	High	67.72	4.8186e-05	High	67.62	4.99571e-05	High	73.27	1.30602e-05				High	43.47	0.0127985	High	79.19	3.44279e-06	1
GDHEGINVVGFEVPTSPDSSYNNPVPGNEDEAR	9	1	1	LOC_Os09g20010.1	SNF1-related protein kinase regulatory subunit beta-2, putative, expressed			S16(Phospho)	3578.54	0.984917	T(15): 1.5; S(16): 98.5; S(19): 0.0; S(20): 0.0; Y(21): 0.0	8.94419e+07	1.09873e+08	1.10543e+08	68253022	8.51602e+07	0	1.03286e+08	5.11377e+07	0.495109	0	4.231e-16	495.383	High	87.62	8.79352e-07	High	101.86	3.3194e-08	High	79.65	5.5302e-06	High	88.44	7.28769e-07	High	114.67	1.77284e-09				0
QALGDGDISPPR	13	2	1	LOC_Os08g08080.2	BUD13, putative, expressed			S9(Phospho)	1305.59	1	S(9): 100.0	441174	5.9765e+07	8.69277e+06	2.31122e+06	3.18878e+07	0	2.29663e+07	1.13997e+07	0.496365	0	0.000487	362.371	High	58.16	0.000227989	High	40.03	0.0145392	High	37.36	0.0272083	High	49.65	0.00159879	High	50.13	0.00146207	High	54.83	0.000490482	0
VAPATAATSAAAAAEASSPEVEEK	8	1	1	LOC_Os12g29950.1	nodulin, putative, expressed			S17(Phospho); S18(Phospho)	2389.03	1	T(5): 0.0; T(8): 0.0; S(9): 0.0; S(17): 100.0; S(18): 100.0	4.65474e+07	7.96597e+07	7.77861e+07	4.0714e+07	0	6.07243e+07	6.79977e+07	3.38128e+07	0.497263	0	6.874e-05	268.286	High	33.33	0.163672	High	32.1	0.221789	High	41.12	0.0272447	High	16.56	6.66597				High	23.32	1.64026	0
SYASASSGELGVVAGGGGR	12	2	1	LOC_Os09g06499.2	sulfate transporter 4.1, chloroplast precursor, putative, expressed			S6(Phospho)	1761.79	0.989046	S(1): 0.0; Y(2): 0.0; S(4): 0.0; S(6): 98.9; S(7): 1.1	5.9226e+07	7.52925e+07	6.51728e+07	2.78648e+07	3.28703e+07	3.87303e+07	6.65638e+07	3.31551e+07	0.498096	0	7.503e-12	449.726	High	115.32	6.09562e-10	High	135.24	6.17304e-12	High	135.28	6.16981e-12	High	117.31	3.83451e-10	High	114.66	7.11317e-10	High	101.56	1.44394e-08	0
SKSDVEDDENDGSGEDE	10	2	1	LOC_Os04g47690.3	HMG1/2, putative, expressed		HMGB707	S3(Phospho); S13(Phospho)	1986.6	0.984516	S(1): 1.5; S(3): 98.5; S(13): 100.0	16515376	27493293	2.75629e+07	7.69334e+06	1.23216e+07	15767696	2.38572e+07	1.19275e+07	0.499956	0	0.001516	343.563	High	33.14	0.0156748	High	24.8	0.107949	High	36.03	0.00828205	High	12.74	1.79054	High	20.73	0.284014	High	14.54	1.17773	1
TSSVLDR	5	1	1	LOC_Os05g46340.1	expressed protein			S3(Phospho)	857.378	0.999997	T(1): 0.0; S(2): 0.0; S(3): 100.0	0	3.36913e+07	2.97141e+07	3.50466e+07	2.89797e+07	6.28322e+07	2.11351e+07	4.22862e+07	2.00075	0.001	0.002182	151.777				High	31.15	0.0614657	High	27.82	0.120841	High	26.44	0.181816	High	23.84	0.328992	High	26.64	0.172658	0
SLGLGNEDGSR	8	1	1	LOC_Os08g02060.1	expressed protein			S10(Phospho)	1184.5	1	S(1): 0.0; S(10): 100.0	0	5.0438e+07	4.468e+07	6.45209e+07	6.0259e+07	6.7173e+07	3.1706e+07	6.39843e+07	2.01805	0	0.0002101	248.005				High	35.03	0.0306828	High	42.08	0.00567408	High	29.47	0.108121	High	42.91	0.00502216	High	42.33	0.00565784	0
TASLALPR	14	1	1	LOC_Os09g38090.1	expressed protein			S3(Phospho)	908.462	1	T(1): 0.0; S(3): 100.0	0	8.49216e+07	8.00029e+07	1.28749e+08	1.13317e+08	90781606	5.49748e+07	1.10949e+08	2.01818	0	0.007847	239.526				High	50.77	0.000726975	High	65.36	2.51777e-05	High	42.13	0.00501821	High	65.36	2.51777e-05	High	65.24	2.58831e-05	0
AMSFGIPDVALGLVMGFVEDPWDR	4	1	1	LOC_Os03g15880.1	coronatine-insensitive protein, putative, expressed			M2(Oxidation); S3(Phospho)	2718.24	1	S(3): 100.0	0	7746007	5.57044e+06	0	1.17981e+07	1.51395e+07	4.43882e+06	8.97922e+06	2.02289	0	4.22e-16	463.779				High	27.49	0.642993	High	58.54	0.000495944				High	48.65	0.00490841	High	52.39	0.00204521	0
AAYPDSEVQPPSPPR	27	1	1	LOC_Os02g45110.1	MT-A70 domain containing protein, expressed			S12(Phospho)	1690.75	1	Y(3): 0.0; S(6): 0.0; S(12): 100.0	0	3.77215e+07	1.42327e+06	0	34955772	44290880	1.30483e+07	2.64156e+07	2.02445	0	2.255e-06	468.817	High	65.61	5.31443e-05	High	70.31	1.80449e-05	High	74.53	6.76904e-06	High	59.64	0.000209572	High	78.91	2.50053e-06	High	67.54	3.42352e-05	0
ENSLQVETSPR	14	1	1	LOC_Os05g46620.1	chaperone protein dnaJ 10, putative, expressed			S3(Phospho)	1339.59	1	S(3): 100.0; T(8): 0.0; S(9): 0.0	1.51023e+08	1.72086e+08	1.32506e+08	3.28529e+08	2.97983e+08	3.06108e+08	1.51872e+08	3.10874e+08	2.04695	0	1.487e-11	271.364	High	46.96	0.00323404	High	65.07	5.03942e-05	High	50.88	0.00132246	High	64.82	5.27705e-05	High	71.77	1.08273e-05	High	58.96	0.000206151	0
DALSPEAAASASGVADR	10	1	1	LOC_Os08g41820.1	exo70 exocyst complex subunit domain containing protein, expressed			S4(Phospho)	1667.73	1	S(4): 100.0; S(10): 0.0; S(12): 0.0	9.15327e+06	2.45158e+07	1.63707e+07	36066787	3.58367e+07	3.19923e+07	1.66799e+07	3.46319e+07	2.07626	0	1.745e-12	396.031	High	46.12	0.00419293	High	87.66	3.2908e-07	High	45.63	0.00477031	High	56.5	0.000391552	High	92.08	1.19119e-07	High	78.26	2.59821e-06	0
GGNVSDDSEDEKPLAAR	6	1	1	LOC_Os08g05840.1	DNA topoisomerase 1, putative, expressed			S5(Phospho); S8(Phospho)	1919.74	1	S(5): 100.0; S(8): 100.0	3.3163e+07	0	4.45614e+07	4.81829e+07	5.558e+07	5.79553e+07	2.59081e+07	5.39061e+07	2.08066	0	4.22e-16	567.754	High	82.76	8.36868e-07				High	73.16	7.72411e-06	High	88.47	2.25297e-07	High	88.58	2.18622e-07	High	78.36	2.31076e-06	0
RDSFSAVQPGNNALR	10	1	1	LOC_Os06g20390.1	expressed protein			S3(Phospho)	1711.79	1	S(3): 100.0; S(5): 0.0	3.08677e+07	31050104	3.5866e+07	6.36111e+07	6.6279e+07	7.36093e+07	3.25946e+07	6.78331e+07	2.08112	0	6.908e-16	377.001	High	40.06	0.0210472	High	30.51	0.190645	High	36.94	0.0433735	High	64.51	7.50828e-05	High	42.91	0.0108272	High	61.72	0.000135941	1
INFLDSAR	5	3	1	LOC_Os02g48790.4	AML1, putative, expressed			S6(Phospho)	1015.46	1	S(6): 100.0	0	8.95053e+06	6543821	1.39953e+07	1.08227e+07	7.5326e+06	5.16478e+06	1.07835e+07	2.0879	0	0.0004962	208.132				High	17.32	2.50319	High	23.73	0.579544	High	18.26	2.03617	High	25.03	0.426952	High	23.73	0.579544	0
FRSLDFGER	5	1	1	LOC_Os12g38000.1	60S ribosomal protein L8, putative, expressed			S3(Phospho)	1206.53	1	S(3): 100.0	0	1.3944e+07	2.53684e+07	0	2.70688e+07	5.54029e+07	1.31041e+07	2.74906e+07	2.09786	0	0.000442	260.643				High	23	0.499182	High	17.74	1.70118				High	26.7	0.216148	High	28.52	0.14173	1
QGSPVLIHAQR	6	2	1	LOC_Os12g38730.2	expressed protein			S3(Phospho)	1285.65	1	S(3): 100.0	7690105	5.26514e+06	0	1.04122e+07	9326961	7.49392e+06	4.31841e+06	9.07769e+06	2.10209	0	1.134e-09	258.524	High	38.53	0.0145331	High	43.91	0.0038856	High	42.78	0.00550164	High	48.39	0.00137054	High	52.41	0.000572681	High	43.44	0.00448142	0
SVSMDSAGHSLGAR	9	1	1	LOC_Os10g41749.4	crcB-like protein, expressed			S3(Phospho)	1454.61	1	S(1): 0.0; S(3): 100.0; S(6): 0.0; S(10): 0.0	0	5.19956e+07	4.29038e+07	75836767	7.04885e+07	5.50645e+07	3.16331e+07	6.71299e+07	2.12214	0	1.903e-15	347.378	High	25.43	0.375064	High	53.2	0.00061839	High	52.75	0.000677939	High	68.34	1.94918e-05	High	41.49	0.00917484	High	58.11	0.000197561	0
SDTENVDVAPVQQPELR	12	1	1	LOC_Os05g50480.1	protein of unknown function DUF1296 domain containing protein, expressed			S1(Phospho)	1976.9	0.5	S(1): 50.0; T(3): 50.0	1.00326e+06	2.68684e+07	0	19055959	1.98798e+07	2.08911e+07	9.29054e+06	1.99423e+07	2.14651	0	1.804e-10	316.71	High	59.06	0.000369826	High	61.86	0.000195423	High	59.45	0.000332161	High	60.14	0.000291839	High	64.24	0.000112088	High	53.56	0.00134061	0
APSSAGAAAGRPGLMVLR	5	1	1	LOC_Os03g59390.1	CAMK_CAMK_like.24 - CAMK includes calcium/calmodulin depedent protein kinases, expressed			S3(Phospho)	1761.89	0.972883	S(3): 97.3; S(4): 2.7	1.85757e+07	7.50339e+06	0	3.05021e+07	0	2.54928e+07	8.69303e+06	1.8665e+07	2.14712	0	0.008078	164.083	High	21.81	1.03853	High	14.9	5.15485				High	12.83	8.39384				High	20.95	1.27439	0
FPINFHPEPSTSAGQQQQEPQTASPENHTGGEGSKPAADQ	9	1	1	LOC_Os05g48030.1	anti-silencing protein, ASF1-like domain containing protein, expressed		SGA702	S24(Phospho)	4281.88	0.964101	S(10): 0.0; T(11): 0.0; S(12): 0.0; T(22): 3.6; S(24): 96.4; T(29): 0.0; S(34): 0.0	4.39724e+07	2.95401e+07	4.58225e+07	11331563	1.00193e+08	1.46077e+08	3.97783e+07	8.58672e+07	2.15864	0	5.535e-16	296.579	High	4.84	200.991	High	7.41	112.571	High	2.06	372.384	High	19.78	6.41907	High	13.75	26.025	High	6.24	143.93	0
SLSALDSRPGALSK	7	1	1	LOC_Os02g02290.1	SNF2 family N-terminal domain containing protein, expressed		CHR707	S3(Phospho)	1481.74	0.999999	S(1): 0.0; S(3): 100.0; S(7): 0.0; S(13): 0.0	1.40298e+07	3.39083e+07	3.34027e+07	5.69345e+07	5.47891e+07	6.40809e+07	2.71136e+07	5.86015e+07	2.16133	0	4.322e-06	371.383	High	32.4	0.074836	High	26.13	0.317891	High	32.7	0.069841	High	48.99	0.00162776	High	43.08	0.00654167	High	44.12	0.00499369	0
LSTSFNVR	12	11	1	LOC_Os03g03034.3	flavonol synthase/flavanone 3-hydroxylase, putative, expressed			S4(Phospho)	1003.46	0.999999	S(2): 0.0; T(3): 0.0; S(4): 100.0	1.41561e+08	1.37272e+08	1.03557e+08	3.07074e+08	2.1242e+08	3.15882e+08	1.27463e+08	2.78459e+08	2.18462	0	1.979e-06	218.348	High	25.4	0.221349	High	34.89	0.0248931	High	34.91	0.024472	High	31.35	0.0562443	High	43.85	0.0031237	High	35.25	0.0220172	0
DGSSLIDMSVR	5	1	1	LOC_Os02g51470.3	ATP synthase F1, delta subunit family protein, putative, expressed			S3(Phospho)	1259.54	0.999907	S(3): 100.0; S(4): 0.0; S(9): 0.0	1.02493e+07	0	1.2106e+07	1.68808e+07	1.59599e+07	1.61038e+07	7.45174e+06	1.63148e+07	2.1894	0	0.001249	227.115	High	20.07	1.04158				High	33.59	0.0455242	High	33.51	0.0465934	High	35.72	0.0270596	High	42.52	0.00585227	0
ANLHITSDDDDKEVEDWLK	7	1	1	LOC_Os01g56100.1	BSD domain containing protein, expressed			S7(Phospho)	2323.01	0.986507	T(6): 1.3; S(7): 98.7	0	1.7436e+07	1.3579e+07	2.10854e+07	2.52029e+07	2.18322e+07	1.03383e+07	2.27069e+07	2.19638	0	2.725e-07	289.107				High	8.96	39.9024	High	17.03	6.16453	High	21.6	2.17373	High	17.96	5.02181	High	29.15	0.378295	1
LLGEDTSVHK	13	2	1	LOC_Os06g30750.2	reticulon domain containing protein, putative, expressed			S7(Phospho)	1178.55	0.5	T(6): 50.0; S(7): 50.0	67913197	6.98636e+07	5.56344e+07	161292239	1.28641e+08	1.36618e+08	6.44704e+07	1.42184e+08	2.20541	0.001	0.01162	264.882	High	32.42	0.0649837	High	24.57	0.3961	High	38.13	0.0175273	High	35.37	0.0327574	High	30.37	0.10221	High	36.71	0.0240607	0
LQEQLSGNLAR	11	1	1	LOC_Os01g69990.1	GYF domain containing protein, putative, expressed			S6(Phospho)	1308.63	1	S(6): 100.0	2.50121e+07	2.54241e+07	2.11611e+07	5.60286e+07	4.64533e+07	5.92342e+07	2.38658e+07	5.39054e+07	2.25869	0	4.074e-13	250.941	High	23.12	0.698872	High	39.02	0.0176442	High	41.71	0.00974693	High	44.29	0.0052712	High	62.08	8.72173e-05	High	41.7	0.00960038	0
VLSHGVSGSDESVHSTFASR	10	1	1	LOC_Os03g51080.1	glutamate decarboxylase, putative, expressed			S9(Phospho)	2138.96	0.989647	S(3): 0.0; S(7): 1.0; S(9): 99.0; S(12): 0.0; S(15): 0.0; T(16): 0.0; S(19): 0.0	3.4926e+07	3.1662e+07	3.19992e+07	8.33902e+07	5.91197e+07	8.05559e+07	3.28624e+07	7.43553e+07	2.26262	0	4.22e-16	428.571	High	28.26	0.436568	High	40.22	0.026655	High	20.69	2.41726	High	61.44	0.000204535	High	55.37	0.000824597	High	49.53	0.00317574	0
RTQSMPTTPTTPVTPSSSSPTTTATTTPR	16	2	1	LOC_Os11g44810.2	auxin-repressed protein, putative, expressed			S4(Phospho)	3070.45	0.984166	T(2): 1.6; S(4): 98.4; T(7): 0.0; T(8): 0.0; T(10): 0.0; T(11): 0.0; T(14): 0.0; S(16): 0.0; S(17): 0.0; S(18): 0.0; S(19): 0.0; T(21): 0.0; T(22): 0.0; T(23): 0.0; T(25): 0.0; T(26): 0.0; T(27): 0.0	1.60056e+08	60284768	1.38869e+08	2.88467e+08	2.5845e+08	274829097	1.19737e+08	2.73915e+08	2.28765	0	1.614e-07	447.235	High	44.87	0.01362	High	47.94	0.00674674	High	40.65	0.0355246	High	53.07	0.00206763	High	51.99	0.00264822	High	50.62	0.00363474	1
MASIDAQLR	27	1	1	LOC_Os08g27840.1	phosphoenolpyruvate carboxylase, putative, expressed			S3(Phospho)	1084.49	1	S(3): 100.0	6.09895e+08	5.9141e+08	4.8669e+08	1435180289	1.11994e+09	1.33388e+09	5.62665e+08	1.29633e+09	2.30392	0	1.275e-08	320.829	High	66.72	2.18986e-05	High	69.78	1.12192e-05	High	64.8	3.37588e-05	High	71.88	6.84309e-06	High	64.81	3.36647e-05	High	65.5	2.97339e-05	0
SISAEGLR	6	2	1	LOC_Os06g39600.2	protein phosphatase 2C, putative, expressed			S3(Phospho)	912.422	1	S(1): 0.0; S(3): 100.0	1.41795e+07	0	12620078	2.38298e+07	1.66147e+07	2.17521e+07	8.93318e+06	2.07322e+07	2.32081	0.001	0.01927	221.647	High	15.91	2.99916				High	32.48	0.0658152	High	17.62	2.01783	High	38.91	0.0149929	High	39.35	0.0135483	0
QSNSDGALDTMAR	10	1	1	LOC_Os06g13820.1	dynamin, putative, expressed			S4(Phospho)	1445.57	1	S(2): 0.0; S(4): 100.0; T(10): 0.0	21819442	21477003	1.99375e+07	5.94545e+07	4.61723e+07	4.3105e+07	2.1078e+07	4.95772e+07	2.35209	0	4.123e-16	258.737	High	97	2.37436e-08	High	60.89	9.19801e-05	High	61.24	8.8466e-05	High	111.25	8.46256e-10	High	86.87	2.34886e-07	High	91.14	8.82962e-08	0
GGWDSDGEDRFR	7	2	1	LOC_Os03g61220.2	DEAD-box ATP-dependent RNA helicase 3, putative, expressed			S5(Phospho)	1476.56	1	S(5): 100.0	0	1.31126e+08	1.18208e+08	1.79592e+08	2.01916e+08	2.06953e+08	8.31114e+07	1.96153e+08	2.36013	0.001	0.01577	271.178				High	22.13	0.53152	High	29.41	0.10218	High	18.76	1.1575	High	23.26	0.413763	High	19.14	1.05808	1
DVHVTTDVSPGISPK	7	1	1	LOC_Os03g31730.1	expressed protein			S9(Phospho)	1631.77	1	T(5): 0.0; T(6): 0.0; S(9): 100.0; S(13): 0.0	1.69456e+07	1.2033e+07	0	1.80115e+07	2.24571e+07	2.87621e+07	9.65955e+06	2.30769e+07	2.38903	0	5.031e-05	341.491	High	31.36	0.11987	High	30.74	0.145096				High	30.11	0.167747	High	28.71	0.226037	High	20.33	1.58998	0
MFSLDTEK	4	1	1	LOC_Os10g35840.1	shikimate/quinate 5-dehydrogenase, putative, expressed			S3(Phospho)	1050.42	1	S(3): 100.0; T(6): 0.0	8.18129e+06	2.15511e+06	0	1.25966e+07	0	1.24025e+07	3.44547e+06	8.33302e+06	2.41855	0.001	0.001249	193.882	High	4.59	21.86	High	16.47	1.36945				High	21.06	0.503745				High	28.05	0.098627	0
DGAPDSFHFVEDWVR	8	3	1	LOC_Os01g45274.2	carbonic anhydrase, chloroplast precursor, putative, expressed			S6(Phospho)	1856.77	1	S(6): 100.0	75750565	110670780	9.69508e+07	2.43666e+08	2.64771e+08	1.84245e+08	9.44574e+07	2.30894e+08	2.44442	0	4.231e-16	572.999	High	79.64	2.02347e-06	High	78.2	2.80085e-06	High	85.27	5.52284e-07	High	80.13	1.79981e-06	High	72.96	9.36534e-06	High	85.14	5.67841e-07	0
AANKEPISPGSPSLASGAGK	26	1	1	LOC_Os01g12270.1	hypothetical protein			S8(Phospho)	1918.93	0.999908	S(8): 100.0; S(11): 0.0; S(13): 0.0; S(16): 0.0	1.51089e+07	2.66994e+07	2.52127e+07	7.1504e+07	3.5102e+07	5.77768e+07	2.23404e+07	5.47942e+07	2.4527	0	4.123e-16	500.146	High	32.4	0.117246	High	72.45	1.3971e-05	High	50.21	0.00193989	High	77.48	3.69624e-06	High	75.99	6.17334e-06	High	69.95	2.48798e-05	1
STASATAPPSR	14	1	1	LOC_Os12g07190.1	CBS domain-containing protein, putative, expressed			N-Term(Acetyl); S1(Phospho)	1167.51	0.5	S(1): 50.0; T(2): 50.0; S(4): 0.0; T(6): 0.0; S(10): 0.0	0	5.43325e+06	4.8616e+06	8.29471e+06	9.02896e+06	7.95484e+06	3.43162e+06	8.42617e+06	2.45545	0	0.002187	217.068				High	33.71	0.0520081	High	38.95	0.0156577	High	42.86	0.00645973	High	45.07	0.00388342	High	41.12	0.00950397	0
SKSDGDLYIGAK	5	3	1	LOC_Os05g38710.3	lipin, N-terminal conserved region family protein, expressed			S3(Phospho)	1333.61	1	S(1): 0.0; S(3): 100.0; Y(8): 0.0	1.20937e+07	0	1.31512e+07	19043010	2.37316e+07	1.97817e+07	8.41496e+06	2.08521e+07	2.47798	0	0.002063	193.843	High	22.45	0.817442				High	24.1	0.553417	High	26.71	0.303319	High	27.7	0.24149	High	20.29	1.34605	1
TVQFVDWCPTGFK	6	2	1	LOC_Os03g11970.1	tubulin/FtsZ domain containing protein, putative, expressed			C8(Carbamidomethyl); T10(Phospho)	1664.72	1	T(1): 0.0; T(10): 100.0	1.2821e+07	1.98278e+07	1.68005e+07	42568652	4.35618e+07	3.75654e+07	1.64831e+07	4.1232e+07	2.50147	0	1.199e-09	348.194	High	22.86	0.985523	High	32.76	0.098438	High	32.57	0.106326	High	34.89	0.0616732	High	39.66	0.0203958	High	30.84	0.15568	0
SISSSQFFGDQASFEK	8	1	1	LOC_Os10g42420.1	GTPase-activating protein, putative, expressed			S1(Phospho)	1844.78	0.999927	S(1): 100.0; S(3): 0.0; S(4): 0.0; S(5): 0.0; S(13): 0.0	1.95662e+07	3.29811e+07	2.26563e+07	6.57582e+07	6.27936e+07	6.00795e+07	2.50678e+07	6.28771e+07	2.50828	0	4.611e-14	421.018	High	52.51	0.00105729	High	61.92	0.000114302	High	58.16	0.000273663	High	73.59	8.28448e-06	High	107.68	3.03427e-09	High	94.33	6.60101e-08	0
SVTPTGGFLGR	9	1	1	LOC_Os01g68300.1	expressed protein			T3(Phospho)	1171.55	1	S(1): 0.0; T(3): 100.0; T(5): 0.0	6.92939e+06	5.20806e+06	2.04447e+07	2.81133e+07	2.29249e+07	31327731	1.08607e+07	27455326	2.52795	0	1.526e-07	208.637	High	13.06	6.88328	High	31.4	0.103305	High	16.33	3.32684	High	34.05	0.0573009	High	45.59	0.00401388	High	32.87	0.0758357	0
NLSMVYNR	14	1	1	LOC_Os07g32880.1	ATP synthase gamma chain, putative, expressed			S3(Phospho)	1076.46	1	S(3): 100.0; Y(6): 0.0	592532565	6.74036e+08	5.22479e+08	1.5908e+09	1.3855e+09	1.56434e+09	5.96349e+08	1.51355e+09	2.53802	0.001	0.009156	238.748	High	26.54	0.208843	High	8.89	12.2989	High	38.88	0.0122754	High	29.24	0.112989	High	31.42	0.068397	High	31.48	0.0674586	0
NAVGIPEGISDEDEVVAVVHK	10	1	1	LOC_Os03g10100.1	transporter family protein, putative, expressed			S10(Phospho)	2257.09	1	S(10): 100.0	5.63376e+07	7.82743e+07	60139505	1.88703e+08	1.7739e+08	1.33889e+08	6.49171e+07	1.66661e+08	2.56728	0	5.85e-08	548.962	High	59.03	0.000289748	High	43.07	0.011454	High	58.99	0.000297413	High	61.96	0.000148851	High	67.88	3.74086e-05	High	87.21	4.43807e-07	0
KNLSMVYNR	17	1	1	LOC_Os07g32880.1	ATP synthase gamma chain, putative, expressed			S4(Phospho)	1204.56	1	S(4): 100.0; Y(7): 0.0	4.92834e+08	4.36689e+08	3.93308e+08	1180055976	1046348523	1.19619e+09	4.40944e+08	1.14086e+09	2.58732	0	0.001815	289.453	High	51.33	0.00119192	High	50.29	0.00152518	High	54.67	0.000560751	High	52.68	0.000881291	High	48.82	0.00213954	High	49.03	0.00203855	1
GGFSGSISSPR	17	1	1	LOC_Os05g02060.1	mitochondrial import inner membrane translocase subunit Tim17, putative, expressed			S6(Phospho)	1131.49	0.999631	S(4): 0.0; S(6): 100.0; S(8): 0.0; S(9): 0.0	0	5.13756e+06	5.31314e+06	9.76418e+06	8.42861e+06	9.03978e+06	3.48357e+06	9.07752e+06	2.60581	0	5.558e-07	219.685				High	33.21	0.0590465	High	34.25	0.0465099	High	21.69	0.839937	High	38.78	0.0170178	High	44.79	0.00421506	0
LETTVVADAQTEDTR	9	2	1	LOC_Os01g61880.1	respiratory burst oxidase, putative, expressed			T3(Phospho)	1728.77	0.999999	T(3): 100.0; T(4): 0.0; T(11): 0.0; T(14): 0.0	1.92791e+07	31771819	19854457	56436510	51114990	77216208	2.36351e+07	61589236	2.60583	0	4.231e-16	335.188	High	56.89	0.000452674	High	49.24	0.00263324	High	67.66	3.79899e-05	High	82.86	1.19955e-06	High	69.22	2.76327e-05	High	59.09	0.000274551	0
SRSHLDLASK	20	1	1	LOC_Os03g17634.1	PPR repeat domain containing protein, putative, expressed			S3(Phospho)	1193.57	0.5	S(1): 50.0; S(3): 50.0; S(9): 0.0	0	2.75518e+07	1.90684e+07	4.67046e+07	4.22201e+07	3.35989e+07	1.55401e+07	4.08412e+07	2.62812	0	0.0002123	266.432				High	33.84	0.0407058	High	27.67	0.168522	High	22.9	0.505425	High	45.08	0.00312784	High	29.37	0.113935	1
RLTFDEIQSK	8	2	1	LOC_Os01g31690.1	oxygen-evolving enhancer protein 1, chloroplast precursor, putative, expressed			T3(Phospho)	1316.63	1	T(3): 100.0; S(9): 0.0	0	1.31397e+08	118120516	4.48769e+06	3.10502e+08	3.52813e+08	8.31724e+07	2.22601e+08	2.67638	0	2.528e-13	350.823				High	37.8	0.0205042	High	38.07	0.01951	High	7.52	21.7635	High	41.68	0.0084459	High	53.54	0.000546818	1
AASFNIIPSSTGAAK	8	8	2	LOC_Os08g03290.3 ;LOC_Os04g40950.2	glyceraldehyde-3-phosphate dehydrogenase, putative, expressed			S3(Phospho)	1514.73	1	S(3): 100.0; S(9): 0.0; S(10): 0.0; T(11): 0.0	4.11175e+07	4.30717e+07	43568856	9.17846e+07	1.26847e+08	1.27778e+08	4.2586e+07	1.1547e+08	2.71145	0	9.17e-16	257.912	High	28.88	0.181705	High	10.29	13.2453	High	20.03	1.39036	High	29.84	0.144476	High	16.57	3.16781	High	47.58	0.00249391	0
LPMFGCTDATQVLK	5	4	1	LOC_Os12g17600.1	ribulose bisphosphate carboxylase small chain, chloroplast precursor, putative, expressed			M3(Oxidation); T7(Phospho)	1619.72	0.999559	T(7): 100.0; T(10): 0.0	2.70121e+07	2.56553e+07	0	4.07874e+07	5.79893e+07	4.55909e+07	1.75558e+07	4.81225e+07	2.74112	0	0.02207	146.17	High	11.42	13.4378	High	11.74	12.5067				High	2.46	106.84	High	21.46	1.33361	High	11.27	13.8242	0
KTLSQINVK	8	3	1	LOC_Os09g36240.2	deoxyribodipyrimidine photolyase family protein, expressed			S4(Phospho)	1110.6	1	T(2): 0.0; S(4): 100.0	3.84254e+07	4.22487e+07	0	77067745	6.7324e+07	7.7442e+07	2.68914e+07	7.39446e+07	2.74975	0	9.236e-06	305.483	High	44.93	0.00217404	High	29.18	0.0798365				High	53.06	0.000331682	High	65.47	1.91985e-05	High	62.22	3.96462e-05	1
SAETRPGSSQLSR	7	1	1	LOC_Os12g37860.1	expressed protein			S1(Phospho)	1455.66	0.999999	S(1): 100.0; T(4): 0.0; S(8): 0.0; S(9): 0.0; S(12): 0.0	1.31597e+08	4.29097e+06	0	1.32387e+08	1.3394e+08	1.14251e+08	4.52959e+07	1.2686e+08	2.80068	0.001	0.01198	206.228	High	24.01	0.594397	High	4.23	57.2777				High	31.16	0.11461	High	30.41	0.137761	High	24.61	0.525136	0
LSSEFSADEINK	6	1	1	LOC_Os08g41400.1	expressed protein			S2(Phospho)	1419.6	0.999998	S(2): 100.0; S(3): 0.0; S(6): 0.0	0	1.04898e+07	1.39871e+07	16572605	2.56115e+07	2.71292e+07	8.15898e+06	2.31044e+07	2.83178	0	3.333e-10	247.7				High	27.66	0.233612	High	48.72	0.00187047	High	20.72	1.15435	High	59.09	0.000167641	High	48.74	0.00181777	0
LTSGLGLR	8	1	1	LOC_Os12g21890.1	PTEN, putative, expressed			S3(Phospho)	896.461	1	T(2): 0.0; S(3): 100.0	2.41884e+08	0	8.66245e+07	3.54761e+08	2.38076e+08	3.42969e+08	1.09503e+08	3.11935e+08	2.84865	0	0.009706	179.638	High	26.8	0.315379				High	35.92	0.0386219	High	28.7	0.203626	High	34.08	0.0589974	High	34.62	0.0520477	0
GGDSWDEPFPSSAAAAAAAAGGGR	11	1	1	LOC_Os01g04650.1	PB1 domain containing protein, expressed			S4(Phospho)	2255.93	1	S(4): 100.0; S(11): 0.0; S(12): 0.0	5.8722e+07	7.1415e+07	6.2902e+07	184907275	2.02946e+08	1.63803e+08	6.43463e+07	1.83885e+08	2.85775	0	4.231e-16	453.522	High	108.82	3.7109e-09	High	105.69	7.70609e-09	High	108.83	3.67618e-09	High	120.7	2.43808e-10	High	118.02	4.43545e-10	High	110.32	2.65173e-09	0
GQPPPGAGGPGASPFYPGGAHSNSFHFNPR	13	1	1	LOC_Os01g13760.1	dnaJ domain containing protein, expressed			S24(Phospho)	3042.34	0.5	S(13): 0.0; Y(16): 0.0; S(22): 50.0; S(24): 50.0	31760036	4.08024e+07	0	7.18639e+07	7.65119e+07	6.31778e+07	2.41875e+07	7.05179e+07	2.91547	0	2.744e-11	402.703	High	9.14	60.7727	High	11.71	33.6252				High	16.42	11.7905	High	17.79	8.28047	High	10.94	40.4823	0
FRPSSSFDTK	31	3	1	LOC_Os02g02400.2	catalase isozyme A, putative, expressed			S6(Phospho)	1251.54	0.991903	S(4): 0.0; S(5): 0.8; S(6): 99.2; T(9): 0.0	5.86395e+08	672024556	5.87848e+08	1876243091	1.73823e+09	1.77622e+09	6.15422e+08	1.7969e+09	2.91978	0	0.001226	218.235	High	45.97	0.00454768	High	33.89	0.0735179	High	36.96	0.0364585	High	45.86	0.00469546	High	42.44	0.0102516	High	40.55	0.0159514	0
GDSPPPLPDHLR	9	1	1	LOC_Os07g37140.1	expressed protein			S3(Phospho)	1380.63	1	S(3): 100.0	1.08499e+07	13732216	4.72533e+06	1.99946e+07	30815009	38064299	9.76914e+06	2.96246e+07	3.03247	0	9.466e-07	270.29	High	26.21	0.328602	High	24.13	0.5243	High	26.08	0.326134	High	30.34	0.126499	High	38.08	0.0213867	High	36.39	0.0302288	0
FSFEETTATLHLK	4	1	1	LOC_Os03g62620.3	late embryogenesis abundant protein, putative, expressed			S2(Phospho)	1603.75	1	S(2): 100.0; T(6): 0.0; T(7): 0.0; T(9): 0.0	0	8.91045e+06	8.30559e+06	0	27313332	2.58381e+07	5.73868e+06	1.77171e+07	3.08732	0	6.565e-09	279.529				High	26.06	0.488672	High	39.63	0.0200581				High	46.34	0.0044794	High	52.1	0.00119681	0
RPFPPPSPAK	46	4	1	LOC_Os06g50030.1	CAMK_CAMK_like.30 - CAMK includes calcium/calmodulin depedent protein kinases, expressed			S7(Phospho)	1173.58	1	S(7): 100.0	3.30532e+06	1.68931e+07	0	0	41658568	2.18679e+07	6.73282e+06	2.11755e+07	3.14511	0	0.001249	322.183	High	39.38	0.012019	High	42.07	0.00646946	High	45.14	0.00319057	High	36.44	0.0232321	High	44.8	0.00359774	High	44.34	0.00399972	0
SFSFKDK	6	1	1	LOC_Os07g03180.1	GCRP3 - Glycine and cysteine rich family protein precursor, expressed			S3(Phospho)	938.404	1	S(1): 0.0; S(3): 100.0	0	1.03028e+07	1.6137e+07	2.65022e+07	2.74366e+07	29559813	8.81329e+06	2.78329e+07	3.15806	0.003	0.03186	198.688				High	30.53	0.0608074	High	31.27	0.0512437	High	26.41	0.162735	High	28.46	0.0953731	High	30.36	0.0631889	1
SDSPSLTADSAAK	6	1	1	LOC_Os09g29810.1	retrotransposon protein, putative, unclassified, expressed			S3(Phospho)	1329.56	0.999997	S(1): 0.0; S(3): 100.0; S(5): 0.0; T(7): 0.0; S(10): 0.0	1.07927e+07	1.71765e+07	0	3.16157e+07	2.64122e+07	3.13976e+07	9.3231e+06	2.98085e+07	3.19727	0	2.739e-14	262.576	High	39.35	0.0158189	High	46.93	0.00285802				High	46.98	0.00289646	High	58.54	0.000190764	High	65.68	3.66927e-05	0
NVVIEQSYGSPK	8	1	1	LOC_Os10g32550.1	T-complex protein, putative, expressed			S10(Phospho)	1400.65	1	S(7): 0.0; Y(8): 0.0; S(10): 100.0	0	2.59747e+07	2.68586e+07	5.64491e+07	5.11241e+07	6.33038e+07	1.76111e+07	5.6959e+07	3.23427	0	2.131e-07	332.151				High	37.2	0.0371946	High	24.83	0.626791	High	37.41	0.0354116	High	32.84	0.102855	High	48.7	0.00265881	0
RTQSMPTTPTTPVTPSSSSPTTTATTTPR	12	2	1	LOC_Os11g44810.2	auxin-repressed protein, putative, expressed			T2(Phospho); M5(Oxidation)	3086.43	0.499997	T(2): 50.0; S(4): 50.0; T(7): 0.0; T(8): 0.0; T(10): 0.0; T(11): 0.0; T(14): 0.0; S(16): 0.0; S(17): 0.0; S(18): 0.0; S(19): 0.0; T(21): 0.0; T(22): 0.0; T(23): 0.0; T(25): 0.0; T(26): 0.0; T(27): 0.0	0	2.32557e+07	2.25673e+07	4.46202e+07	4.87817e+07	5.50488e+07	1.52743e+07	4.94836e+07	3.23965	0	4.123e-16	441.316				High	34.96	0.121693	High	27.51	0.683684	High	50.77	0.00329693	High	33.75	0.165136	High	40.38	0.0355585	1
NLSMVYNR	102	1	1	LOC_Os07g32880.1	ATP synthase gamma chain, putative, expressed			S3(Phospho); M4(Oxidation)	1092.46	1	S(3): 100.0; Y(6): 0.0	4.05845e+07	4.32597e+07	4.40347e+07	139324904	1.16857e+08	1.60187e+08	4.26263e+07	1.38789e+08	3.25596	0	0.02097	222.582	High	30.72	0.0759963	High	54.69	0.000300059	High	45.46	0.00250028	High	35.47	0.0255271	High	40.64	0.00761579	High	38.11	0.0149194	0
MPSAVGYQPTLSTEMGSLQER	14	5	2	LOC_Os10g21266.1 ;LOC_Os06g39740.1	ATP synthase subunit beta, putative			S3(Phospho)	2362.05	1	S(3): 100.0; Y(7): 0.0; T(10): 0.0; S(12): 0.0; T(13): 0.0; S(17): 0.0	1.50406e+08	1.08058e+08	1.33688e+08	4.88976e+08	444185901	3.52091e+08	1.30717e+08	4.28417e+08	3.27744	0	6.892e-11	453.014	High	67.49	6.2713e-05	High	82.61	1.98065e-06	High	70.28	3.30022e-05	High	79.34	4.09889e-06	High	79.87	3.66302e-06	High	84.76	1.20728e-06	0
LIHPLPPPVNSPESSPER	17	2	1	LOC_Os05g05240.2	serine/threonine protein phosphatase, putative, expressed			S11(Phospho)	2046.01	1	S(11): 100.0; S(14): 0.0; S(15): 0.0	6.21034e+06	3.09428e+06	11762530	2.59627e+06	1.80397e+07	5.06086e+07	7.02239e+06	2.37482e+07	3.38178	0	5.034e-06	458.069	High	37.79	0.0305902	High	34.8	0.0622527	High	59.62	0.000203281	High	38.26	0.0278929	High	28.75	0.259503	High	51.75	0.0012371	0
EIVIESSSPPDDR	13	1	1	LOC_Os12g40520.1	MATH domain containing protein, expressed			S7(Phospho)	1523.67	0.499972	S(6): 0.0; S(7): 50.0; S(8): 50.0	1.08054e+07	0	7.32896e+06	1.21083e+07	1.45985e+07	34819344	6.0448e+06	2.05087e+07	3.39279	0	0.0022	237.35	High	20.85	1.25844				High	21.6	1.07338	High	20.14	1.50228	High	23.15	0.737395	High	8.59	21.0717	0
LTFDEIQSK	7	2	1	LOC_Os01g31690.1	oxygen-evolving enhancer protein 1, chloroplast precursor, putative, expressed			T2(Phospho)	1160.53	1	T(2): 100.0; S(8): 0.0	0	3.24729e+06	2.86891e+06	7.28135e+06	5.89633e+06	7.7973e+06	2.03874e+06	6.99166e+06	3.42941	0	0.006554	129.322				High	19.73	1.11895	High	10.75	8.90617	High	19.45	1.20141	High	25.22	0.318644	High	25.65	0.284658	0
LVEPTASVSATEAESK	5	2	1	LOC_Os12g35630.3	elongation factor TS family protein, expressed			S7(Phospho)	1698.79	0.999898	T(5): 0.0; S(7): 100.0; S(9): 0.0; T(11): 0.0; S(15): 0.0	0	8.79827e+06	5.29534e+06	1.53778e+07	1.36834e+07	1.96172e+07	4.69787e+06	1.62262e+07	3.45394	0	4.22e-16	373.955				High	65.17	7.45625e-05	High	50.98	0.00196147	High	70.37	2.26002e-05	High	69.82	2.67563e-05	High	74.73	8.27818e-06	0
MASIDAQLR	18	1	1	LOC_Os08g27840.1	phosphoenolpyruvate carboxylase, putative, expressed			M1(Oxidation); S3(Phospho)	1100.48	1	S(3): 100.0	1.77647e+08	0	1.13503e+08	3.49809e+08	3.13409e+08	372557797	9.70499e+07	3.45259e+08	3.55754	0	0.005287	211.929	High	17.35	1.65025	High	27.7	0.148851	High	38.14	0.0135507	High	32.73	0.0472001	High	34.09	0.0345099	High	35.13	0.0270688	0
QDSFGGGELPR	7	1	1	LOC_Os02g48640.1	expressed protein			S3(Phospho)	1242.52	1	S(3): 100.0	8.99076e+06	0	8.80337e+06	2.31569e+07	1.7783e+07	2.29521e+07	5.93137e+06	2.12973e+07	3.59062	0	2.875e-07	243.914	High	31.83	0.0620713				High	38.68	0.0128946	High	56.93	0.000204999	High	61.98	6.12635e-05	High	42.4	0.00544366	0
LGSPPNYDVVNK	8	2	1	LOC_Os01g14550.1	pathogen-related protein, putative, expressed			S3(Phospho)	1382.64	1	S(3): 100.0; Y(7): 0.0	3.46269e+06	35645318	0	3.63584e+07	3.62267e+07	68955939	1.3036e+07	4.71803e+07	3.61923	0	0.001758	238.691	High	13.12	11.4204	High	11.79	14.0125				High	27.13	0.409747	High	28.07	0.357839	High	29.73	0.235921	0
KTSPGSSPASVAAAPGGLDAVR	20	1	1	LOC_Os02g45110.1	MT-A70 domain containing protein, expressed			S3(Phospho)	2076.02	0.990475	T(2): 1.0; S(3): 99.0; S(6): 0.0; S(7): 0.0; S(10): 0.0	3.07758e+07	2.71917e+07	7.51527e+06	8.92362e+07	6.08539e+07	9.26246e+07	2.18276e+07	8.09049e+07	3.70654	0	3.192e-15	410.911	High	19.41	2.64728	High	21.55	1.60439	High	28.69	0.309557	High	30.6	0.201497	High	30.86	0.187902	High	43.75	0.00978336	1
FLTQSGTFK	7	1	1	LOC_Os06g05520.1	OsMKK1 - putative MAPKK based on amino acid sequence homology, expressed			T7(Phospho)	1108.51	0.999939	T(3): 0.0; S(5): 0.0; T(7): 100.0	9.60957e+06	0	1.05828e+07	3.1818e+07	2.57085e+07	1.93254e+07	6.73078e+06	2.56173e+07	3.806	0.001	0.01251	222.147	High	33.86	0.0367979				High	23.46	0.404608	High	36.73	0.019088	High	50.4	0.000824458	High	41.13	0.00696897	0
LLDFIAEPHAMADSGHSDDQGSNSR	9	1	1	LOC_Os03g40010.1	DEK C terminal domain containing protein, expressed			S17(Phospho)	2750.16	0.999799	S(14): 0.0; S(17): 100.0; S(22): 0.0; S(24): 0.0	0	4.24483e+07	3.57528e+07	1.19522e+08	111176046	92607266	2.6067e+07	1.07768e+08	4.13428	0	4.123e-16	491.97				High	41.36	0.0263503	High	38.33	0.0521248	High	61.88	0.000233119	High	54.83	0.00116085	High	47.81	0.00573642	0
YDSTLGIFDADVKPVGDNAISVDGK	8	3	1	LOC_Os04g38600.3	glyceraldehyde-3-phosphate dehydrogenase, putative, expressed			T4(Phospho)	2676.26	0.496839	Y(1): 0.6; S(3): 49.7; T(4): 49.7; S(21): 0.0	4.46049e+07	21232766	6.32685e+07	1.72725e+08	1.71174e+08	234744025	4.30354e+07	1.92881e+08	4.48192	0	4.22e-16	544.137	High	48.02	0.00521401	High	34.92	0.10855	High	54.43	0.00123642	High	69.21	4.01712e-05	High	58.77	0.000452111	High	91.81	2.16374e-07	0
TDVQMSDSEPQAAPPAAPAASALHHLK	7	1	1	LOC_Os08g43640.1	26S proteasome non-ATPase regulatory subunit 3, putative, expressed			N-Term(Acetyl); M5(Oxidation); S6(Phospho)	2878.33	0.974473	T(1): 0.1; S(6): 97.4; S(8): 2.5; S(21): 0.0	1.71285e+07	0	8.33575e+06	4.10237e+07	3.5916e+07	5.12115e+07	8.48807e+06	4.27171e+07	5.0326	0	2.613e-08	250.06	High	15.09	11.3613				High	14.84	11.9377	High	19.43	4.02964	High	16.36	8.30956	High	23.05	1.79725	0
SISIECGDLR	5	1	1	LOC_Os02g56219.1	acetyltransferase, GNAT family, putative, expressed			S3(Phospho); C6(Carbamidomethyl)	1229.53	1	S(1): 0.0; S(3): 100.0	1.22568e+07	0	7.473e+06	3.39128e+07	3.14878e+07	3.83091e+07	6.57661e+06	3.45699e+07	5.25649	0	0.0001051	230.955	High	21.38	0.808563				High	42.2	0.00674867	High	34.29	0.0412238	High	37.39	0.0203364	High	46.58	0.0024616	0
AEEHETRPPSAGRPPSSGR	8	1	1	LOC_Os01g73880.1	eukaryotic translation initiation factor, putative, expressed			N-Term(Acetyl); S10(Phospho); S16(Phospho)	2219.93	0.999381	T(6): 0.0; S(10): 100.0; S(16): 99.9; S(17): 0.1	4.11415e+07	1.08827e+08	5.48971e+07	534833551	0	593967092	6.82884e+07	376266881	5.50997	0.001	0.02602	254.257	High	5.92	67.2013	High	21.94	1.67355	High	19.3	3.07706	High	7.43	47.8449	High	1.22	197.494	High	15.01	8.28504	0
SYTNLLDLAEGNFAALGPGGGGGGR	12	2	1	LOC_Os01g54560.3	trehalose synthase, putative, expressed			T3(Phospho)	2444.13	0.333333	S(1): 33.3; Y(2): 33.3; T(3): 33.3	8.56089e+06	0	1.12564e+07	3.23963e+07	4.26318e+07	3.64536e+07	6.60576e+06	3.71606e+07	5.62548	0	4.123e-16	575.103	High	129.62	3.25904e-11				High	142.43	1.70815e-12	High	142.72	1.58391e-12	High	136.8	6.30341e-12	High	142.77	1.58639e-12	0
SPGAQTPVIVR	6	3	1	LOC_Os02g02400.2	catalase isozyme A, putative, expressed			S1(Phospho)	1204.61	1	S(1): 100.0; T(6): 0.0	0	1.04545e+07	9.8331e+06	4.12969e+07	2.82632e+07	4.58464e+07	6.76253e+06	3.84688e+07	5.68853	0	4.214e-09	246.696				High	27.44	0.211404	High	18.73	1.57077	High	42.49	0.00653538	High	48.48	0.00149852	High	41.04	0.00917302	0
SPIPDNHVVSFDAAVR	8	1	1	LOC_Os03g55704.1	expressed protein			S1(Phospho)	1803.85	1	S(1): 100.0; S(10): 0.0	0	1.46081e+07	5.92497e+06	37180754	3.87679e+07	4.3442e+07	6.84436e+06	39796873	5.81455	0	1.996e-11	309.087				High	56.45	0.000443984	High	45.96	0.00497012	High	47.75	0.00332403	High	65.84	5.06245e-05	High	66.71	4.36314e-05	0
FKDLIPQSGSPPR	18	1	1	LOC_Os12g35030.1	plus-3 domain containing protein, expressed		PAFD701	S8(Phospho)	1521.75	0.990123	S(8): 99.0; S(10): 1.0	0	5.95039e+06	5.59286e+06	3.56157e+07	6.98669e+07	47282868	3.84775e+06	5.09218e+07	13.2342	0	0.001249	296.684				High	21.88	0.961276	High	11.98	9.29253	High	28.25	0.221144	High	26.21	0.353373	High	31.79	0.0967167	1
SSASASASAATR	4	1	1	LOC_Os06g50130.1	expressed protein			S2(Phospho)	1146.48	0.499891	S(1): 50.0; S(2): 50.0; S(4): 0.0; S(6): 0.0; S(8): 0.0; T(11): 0.0	0	0	0	0	1.56995e+06	2.78653e+06	0	1.45216e+06	24h specific	0.001	0.001249	109.466													High	7.62	13.2417	High	25.48	0.215894	0
ISADGIGSISGR	3	1	1	LOC_Os08g45180.1	kinase, pfkB family, putative, expressed			S10(Phospho)	1212.56	0.980496	S(2): 0.0; S(8): 2.0; S(10): 98.0	0	0	0	0	1.93675e+06	2.70332e+06	0	1.54669e+06	24h specific	0	0.004886	145.527													High	23.97	0.556203	High	17.57	2.41041	0
SAKEDESLSLDPVSR	4	1	1	LOC_Os03g46920.1	expressed protein			S1(Phospho)	1712.77	1	S(1): 100.0; S(7): 0.0; S(9): 0.0; S(14): 0.0	0	0	2.58651e+06	2.85646e+06	3.04538e+06	0	0	1.96728e+06	24h specific	0	0.01318	258.164				High	38.61	0.0244524	High	43.16	0.00847527	High	43.54	0.0075063	High	53.44	0.000775587				1
ASSFVAR	2	1	1	LOC_Os02g33450.2	peroxiredoxin, putative, expressed			S3(Phospho)	817.362	0.999903	S(2): 0.0; S(3): 100.0	0	0	0	0	3.73033e+06	2.59693e+06	0	2.10909e+06	24h specific	0.002	0.01491	133.626													High	42.33	0.00359646	High	38.7	0.008458	0
FADETGSPPR	3	1	1	LOC_Os05g02140.1	clathrin assembly protein, putative, expressed			S7(Phospho)	1156.47	0.999866	T(5): 0.0; S(7): 100.0	0	0	1.21375e+06	3.79862e+06	2.85866e+06	0	0	2.21909e+06	24h specific	0.001	0.01614	201.025							High	27.02	0.134558	High	22.75	0.364983	High	24.89	0.216821				0
IASSAGDAAAVK	2	1	1	LOC_Os04g13220.1	ABC transporter family protein, putative, expressed			S3(Phospho)	1140.53	0.5	S(3): 50.0; S(4): 50.0	0	0	0	3.58144e+06	0	3.18735e+06	0	2.25626e+06	24h specific	0.001	0.006741	161.116										High	21.72	0.869149				High	24.43	0.462262	0
HDSEEPQDLSPPR	5	2	1	LOC_Os08g08080.2	BUD13, putative, expressed			S10(Phospho)	1586.66	1	S(3): 0.0; S(10): 100.0	0	0	5.03317e+06	0	3.10116e+06	3.81651e+06	0	2.30589e+06	24h specific	0	0.0001434	241.263							High	34.46	0.0653168	High	21.95	1.20121	High	31.07	0.14722	High	19.93	1.94713	0
DLCASNPNTDTTR	2	1	1	LOC_Os07g01940.1	sister chromatid cohesion 2, putative, expressed			C3(Carbamidomethyl); T9(Phospho)	1544.61	0.497678	S(5): 0.0; T(9): 49.8; T(11): 49.8; T(12): 0.5	0	0	0	0	3.6093e+06	3.94028e+06	0	2.51653e+06	24h specific	0	0.0001397	196.987													High	27.27	0.228468	High	20.95	0.96383	0
SQGGEMTAETGTYR	2	1	1	LOC_Os04g59000.1	protein kinase family protein, putative, expressed			T7(Phospho)	1567.61	0.999557	S(1): 0.0; T(7): 100.0; T(10): 0.0; T(12): 0.0; Y(13): 0.0	0	0	0	2.52653e+06	5.22567e+06	0	0	2.58406e+06	24h specific	0	0.002153	110.685										High	10.6	11.7798	High	26.02	0.254535				0
ALSSDHRPR	2	1	1	LOC_Os09g36090.1	plus-3 domain containing protein, expressed			S4(Phospho)	1118.51	0.988416	S(3): 1.2; S(4): 98.8	0	0	0	4.39267e+06	0	3.71357e+06	0	2.70208e+06	24h specific	0.003	0.03813	154.582										High	22.79	0.450797				High	12.18	5.17264	0
GGNVSDDSEDEKPLAAR	2	1	1	LOC_Os08g05840.1	DNA topoisomerase 1, putative, expressed			S8(Phospho)	1839.78	0.999862	S(5): 0.0; S(8): 100.0	0	0	0	0	4072306	4.14453e+06	0	2.73894e+06	24h specific	0	4.991e-07	232.355													High	26.77	0.404031	High	21.14	1.51519	0
NRSPHADDSLFK	2	1	1	LOC_Os05g03630.1	dnaJ domain containing protein, expressed			S3(Phospho)	1466.65	1	S(3): 100.0; S(9): 0.0	0	0	0	0	3.59166e+06	4.66467e+06	0	2.75211e+06	24h specific	0.003	0.03418	165.007													High	7.97	25.6538	High	15.69	4.30829	1
ELPSVSPR	4	2	1	LOC_Os07g37560.2	myosin-Vb, putative, expressed			S6(Phospho)	964.453	0.989693	S(4): 1.0; S(6): 99.0	0	0	6.32611e+06	0	4.40198e+06	3.88992e+06	0	2.76397e+06	24h specific	0.002	0.01567	173.314							High	29.01	0.0893665				High	26.27	0.16842	High	22.3	0.423967	0
STTPTPTLGGLTSPR	4	2	2	LOC_Os05g31920.2 ;LOC_Os01g72320.1	FYVE zinc finger domain containing protein, expressed			S1(Phospho)	1565.76	0.333333	S(1): 33.3; T(2): 33.3; T(3): 33.3; T(5): 0.0; T(7): 0.0; T(12): 0.0; S(13): 0.0	0	0	0	2.82528e+06	0	5.6593e+06	0	2.82819e+06	24h specific	0	0.001228	176.445										High	25.61	0.542709				High	12.68	10.6418	0
SDGIAAALRSPELK	2	1	1	LOC_Os10g43040.1	ankyrin repeat domain-containing protein 28, putative, expressed			S10(Phospho)	1507.75	1	S(1): 0.0; S(10): 100.0	0	0	0	0	3594689	5.42011e+06	0	3.00493e+06	24h specific	0.007	0.09843	318.022													High	19.47	1.35688	High	16.99	2.57582	1
HGANQSADFFR	2	2	1	LOC_Os05g07130.2	6PF-2-K/Fru-2,6-P2ASE liver isozyme, putative, expressed			S6(Phospho)	1329.54	1	S(6): 100.0	0	0	0	0	4.30033e+06	4.78502e+06	0	3.02845e+06	24h specific	0.001	0.009196	142.829													High	26.07	0.306988	High	25.67	0.332812	0
ENTQSNLSSQPK	3	2	1	LOC_Os07g12830.2	cytochrome b5-like Heme/Steroid binding domain containing protein, expressed			T3(Phospho)	1412.61	0.986007	T(3): 98.6; S(5): 1.4; S(8): 0.0; S(9): 0.0	0	0	0	2.02485e+06	3.16461e+06	4.23784e+06	0	3.14243e+06	24h specific	0	0.001249	174.937										High	8.32	26.4427	High	10.29	16.856	High	37.65	0.0314635	0
SYFDSDDSEDELAQR	3	2	1	LOC_Os01g51010.2	DUF292 domain containing protein, expressed			S5(Phospho); S8(Phospho)	1936.66	1	S(1): 0.0; Y(2): 0.0; S(5): 100.0; S(8): 100.0	0	7.09932e+06	0	0	3.49632e+06	6.11593e+06	0	3.20408e+06	24h specific	0	1.491e-14	336.557				High	36.22	0.017634							High	29.45	0.0842746	High	73.06	3.85809e-06	0
NEGSWSGSSHSSAAER	5	1	1	LOC_Os12g06670.1	protein kinase family protein, putative, expressed			S4(Phospho); S8(Phospho)	1808.63	0.329836	S(4): 99.9; S(6): 33.0; S(8): 33.0; S(9): 33.0; S(11): 0.9; S(12): 0.0	0	0	0	0	4.21739e+06	5.50761e+06	0	3.24167e+06	24h specific	0.001	0.001249	131.08													High	13.1	3.49212	High	23.14	0.333636	0
AAAASPPVPSK	4	1	1	LOC_Os08g44560.1	expressed protein			N-Term(Acetyl); S5(Phospho)	1117.53	0.999998	S(5): 100.0; S(10): 0.0	0	0	7777376	0	5.27886e+06	4.70066e+06	0	3326506	24h specific	0	0.01312	238.925				High	25.24	0.320023	High	19.53	1.20121				High	19.97	1.07238	High	18.63	1.45999	0
ELPSSISPGADYMSR	2	2	1	LOC_Os10g35220.2	KH domain containing protein, putative, expressed			S7(Phospho)	1689.72	0.496352	S(4): 0.0; S(5): 0.0; S(7): 49.6; Y(12): 49.6; S(14): 0.7	0	0	0	0	3.67618e+06	6.49611e+06	0	3.39076e+06	24h specific	0	0.001249	214.579													High	32.6	0.108837	High	31.24	0.147619	0
EVVHDSAHAWR	3	1	1	LOC_Os09g38090.1	expressed protein			S6(Phospho)	1386.6	1	S(6): 100.0	0	0	9.40576e+06	2.86447e+06	7.40462e+06	0	0	3.42303e+06	24h specific	0	0.002758	237.268							High	25.16	0.485377	High	15.1	4.92902	High	21.78	1.06033				0
SSLADAMHFR	6	1	1	LOC_Os11g43970.1	AAA-type ATPase family protein, putative, expressed			S1(Phospho)	1214.51	0.5	S(1): 50.0; S(2): 50.0	0	0	0	2.80886e+06	2.93635e+06	4.61938e+06	0	3.45487e+06	24h specific	0	0.001127	214.335										High	20.38	0.849795	High	28.98	0.127043	High	28.08	0.157153	0
SDVSDASEGAEVQHAR	5	2	1	LOC_Os01g01800.2	expressed protein			S4(Phospho)	1737.71	0.999805	S(1): 0.0; S(4): 100.0; S(7): 0.0	0	5.01862e+06	0	0	5.78134e+06	5.0508e+06	0	3.61071e+06	24h specific	0	6.611e-16	248.085				High	50.93	0.00158622							High	61.26	0.000145856	High	60.2	0.000186224	0
QSNSDGALDTMAR	3	1	1	LOC_Os06g13820.1	dynamin, putative, expressed			S4(Phospho); M11(Oxidation)	1461.57	0.978065	S(2): 2.2; S(4): 97.8; T(10): 0.0	0	0	0	6.43065e+06	5.56442e+06	0	0	3.99836e+06	24h specific	0	0.0002225	128.487										High	31.78	0.0779234	High	20.19	1.22664	High	20.26	1.11991	0
LESNAELDGELDSDSETGK	4	1	1	LOC_Os12g37720.1	zinc knuckle family protein, expressed			S13(Phospho)	2088.85	0.989752	S(3): 0.0; S(13): 99.0; S(15): 0.0; T(17): 1.0	0	1.02343e+07	0	0	5.70306e+06	6.4965e+06	0	4.06652e+06	24h specific	0	1.356e-07	357.931				High	77.87	3.82134e-06	High	87.79	3.68113e-07				High	69.09	2.85772e-05	High	75.51	6.51377e-06	0
SATAAPRPEGSDDAADAAPDR	4	1	1	LOC_Os01g49410.1	expressed protein			S11(Phospho)	2120.89	1	S(1): 0.0; T(3): 0.0; S(11): 100.0	0	0	0	0	5.45688e+06	6.78024e+06	0	4.07904e+06	24h specific	0	1.426e-06	218.952													High	10.72	21.939	High	36.81	0.053832	0
LSIQSFAR	2	1	1	LOC_Os01g72080.1	calmodulin-like protein 1, putative, expressed			S5(Phospho)	1001.48	1	S(2): 0.0; S(5): 100.0	0	0	0	6.82653e+06	5.69972e+06	0	0	4.17542e+06	24h specific	0	0.0002907	208.132										High	31.1	0.0654764	High	31.08	0.0656617				0
TSRSVSPGNQVEGNNK	13	3	1	LOC_Os01g36860.3	DEAD-box ATP-dependent RNA helicase 40, putative, expressed			T1(Phospho); S2(Phospho); S6(Phospho)	1913.72	0.945169	T(1): 97.3; S(2): 97.3; S(4): 5.5; S(6): 99.9	0	0	1.17893e+07	0	6.45817e+06	6.22873e+06	0	4.22897e+06	24h specific	0	0.01933	163.993				High	13.99	4.92796	High	8.49	18.2708				High	21.49	0.881296	High	11.29	9.5478	1
LEDTLHSPR	2	1	1	LOC_Os06g45800.1	PAP/25A associated domain containing protein, putative, expressed			S7(Phospho)	1147.52	1	T(4): 0.0; S(7): 100.0	0	0	0	6.30461e+06	0	6.54154e+06	0	4.28205e+06	24h specific	0	0.001249	272.62										High	29.25	0.162231				High	36.22	0.0302894	0
TQPDLLAGVR	4	1	1	LOC_Os04g33310.1	expressed protein			T1(Phospho)	1149.57	1	T(1): 100.0	0	0	3.26869e+06	5327867	3.97263e+06	3.62741e+06	0	4.3093e+06	24h specific	0	0.0004072	182.982							High	18.98	1.67135	High	42.22	0.00792624	High	31.87	0.0829891	High	24.97	0.425727	0
EAIPTTATTTATASEEK	3	1	1	LOC_Os08g03650.1	BTBN17 - Bric-a-Brac, Tramtrack, Broad Complex BTB domain with non-phototropic hypocotyl 3 NPH3 and coiled-coil domains, expressed			S14(Phospho)	1801.82	0.981391	T(5): 0.0; T(6): 0.0; T(8): 0.0; T(9): 0.0; T(10): 0.9; T(12): 0.9; S(14): 98.1	7.76722e+06	0	0	0	7.54377e+06	5.54908e+06	0	4.36428e+06	24h specific	0	0.0003211	393.683	High	48.47	0.00311988										High	56	0.000567686	High	48.16	0.00344237	0
ESSSSISIGGDSMSPPQSSHVISNDR	6	1	1	LOC_Os05g37500.1	expressed protein		MED13SUB701	S14(Phospho)	2741.18	0.499995	S(2): 0.0; S(3): 0.0; S(4): 0.0; S(5): 0.0; S(7): 0.0; S(12): 50.0; S(14): 50.0; S(18): 0.0; S(19): 0.0; S(23): 0.0	0	7.42904e+06	0	5.27417e+06	8.07353e+06	0	0	4.44923e+06	24h specific	0	0.0006563	229.454				High	26.33	0.797953				High	19.05	4.25562	High	29.66	0.367958				0
DSLMQETDLSPSTASHK	3	1	1	LOC_Os02g34500.1	expressed protein			S10(Phospho)	1926.82	0.999779	S(2): 0.0; T(7): 0.0; S(10): 100.0; S(12): 0.0; T(13): 0.0; S(15): 0.0	0	0	7.03416e+06	0	5.23835e+06	8.1884e+06	0	4.47558e+06	24h specific	0	4.231e-16	310.199							High	33.2	0.0949841				High	44.21	0.00748199	High	16.29	4.62643	0
DANSPQVTGNNLLLAAR	2	1	1	LOC_Os07g47360.3	CW-type Zinc Finger, putative, expressed			S4(Phospho)	1833.88	1	S(4): 100.0; T(8): 0.0	0	0	0	7.50501e+06	0	5.98216e+06	0	4.49572e+06	24h specific	0	4.209e-10	257.257										High	37.09	0.0368882				High	50.82	0.00159876	0
SSPTASPPADSDDEGSPR	3	1	1	LOC_Os03g51790.1	GTPase of unknown function domain containing protein, putative, expressed			S11(Phospho)	1852.73	0.999861	S(1): 0.0; S(2): 0.0; T(4): 0.0; S(6): 0.0; S(11): 100.0; S(16): 0.0	0	0	6.37035e+06	3.8509e+06	0	9.77968e+06	0	4.54353e+06	24h specific	0	0.0003868	318.043							High	36.36	0.0419524	High	25.44	0.551658				High	27.52	0.321186	0
SSEPQPPVVNDGVGAVTGK	6	1	1	LOC_Os06g43840.1	protein kinase domain containing protein, expressed			S1(Phospho)	1917.9	0.5	S(1): 50.0; S(2): 50.0; T(17): 0.0	0	4.8356e+06	0	0	5.66309e+06	8.05606e+06	0	4.57305e+06	24h specific	0	3.138e-07	221.41				High	31.54	0.169121							High	42.8	0.0121598	High	29.18	0.278703	0
IGSFSTSLGTK	2	1	1	LOC_Os10g21418.1	NADPH-dependent oxidoreductase, putative			S3(Phospho)	1177.55	1	S(3): 100.0; S(5): 0.0; T(6): 0.0; S(7): 0.0; T(10): 0.0	0	0	0	0	5.82846e+06	8.00665e+06	0	4.6117e+06	24h specific	0.001	0.00175	184.811													High	14.02	4.898	High	20.58	1.08367	0
KLISQLDIR	2	2	1	LOC_Os12g10580.1	ribulose bisphosphate carboxylase large chain precursor, putative			S4(Phospho)	1165.63	1	S(4): 100.0	0	0	0	7.61304e+06	0	6.2978e+06	0	4.63695e+06	24h specific	0	0.002035	227.48										High	30.13	0.0649271				High	22.73	0.356801	1
ETDSIAAVEK	3	2	1	LOC_Os12g35630.3	elongation factor TS family protein, expressed			S4(Phospho)	1142.5	0.999993	T(2): 0.0; S(4): 100.0	0	0	0	4.15401e+06	4.50901e+06	5463979	0	4.709e+06	24h specific	0	0.001249	139.459										High	10.17	9.97673	High	25.91	0.26863	High	30.03	0.104029	0
LDVLHQELTSVR	5	1	1	LOC_Os02g20410.1	GTP binding protein, putative, expressed			T9(Phospho)	1489.74	0.5	T(9): 50.0; S(10): 50.0	9.69583e+06	0	0	4.76359e+06	9.56571e+06	0	0	4.77643e+06	24h specific	0	5.563e-08	318.265	High	12.17	7.73285							High	33.52	0.0583801	High	36.77	0.027833				0
SSSFGPQTSGFQQSESFK	3	3	1	LOC_Os06g40650.4	copine-1, putative, expressed			S1(Phospho); S16(Phospho)	2095.8	0.0165489	S(1): 1.7; S(2): 1.7; S(3): 96.7; T(8): 0.0; S(9): 0.0; S(14): 0.0; S(16): 100.0	0	6554142	0	0	1.03924e+07	3.95145e+06	0	4.78128e+06	24h specific	0	0.008475	305.043				High	36.26	0.0378311							High	29.12	0.200531	High	30.13	0.158387	0
VVPGLLGGSADLASSNMTLLK	4	1	1	LOC_Os06g04270.1	transketolase, chloroplast precursor, putative, expressed			S14(Phospho)	2123.09	0.984433	S(9): 0.0; S(14): 98.4; S(15): 1.6; T(18): 0.0	0	0	4.18096e+06	0	5.87642e+06	8566876	0	4.81443e+06	24h specific	0	4.231e-16	354.835							High	20.6	1.29904				High	50.88	0.0010734	High	42.45	0.0063228	0
SATGSGSALPDSGHGER	5	3	1	LOC_Os01g36860.3	DEAD-box ATP-dependent RNA helicase 40, putative, expressed			S1(Phospho); S5(Phospho)	1745.66	0.000328566	S(1): 0.0; T(3): 100.0; S(5): 100.0; S(7): 0.0; S(12): 0.0	9.02371e+06	0	0	7437375	0	7.1137e+06	0	4.85036e+06	24h specific	0	7.553e-13	259.207	High	31.71	0.072849							High	30.09	0.118078				High	45.97	0.00281637	0
NSSFGSTSSAPSLSNLPPIR	4	1	1	LOC_Os01g04650.1	PB1 domain containing protein, expressed			S2(Phospho)	2098.99	0.5	S(2): 50.0; S(3): 50.0; S(6): 0.0; T(7): 0.0; S(8): 0.0; S(9): 0.0; S(12): 0.0; S(14): 0.0	0	0	0	8.31524e+06	0	6329089	0	4.88144e+06	24h specific	0	4.123e-16	291.111										High	69.69	3.00395e-05				High	55.83	0.000695488	0
NPQAPSSASLPGTPDR	5	1	1	LOC_Os01g18220.1	expressed protein			S9(Phospho); T13(Phospho)	1754.71	0.968082	S(6): 1.6; S(7): 1.6; S(9): 96.8; T(13): 100.0	0	0	2.38183e+06	3.18649e+06	5979405	5.54532e+06	0	4.90374e+06	24h specific	0	0.02161	196.019				High	16.71	4.08265	High	19.32	2.43373	High	21.95	1.28451	High	20.33	1.79342	High	20.79	1.60984	0
FDSINNSK	3	1	1	LOC_Os03g03830.1	EF hand family protein, putative, expressed			S3(Phospho)	1004.41	1	S(3): 100.0; S(7): 0.0	0	0	0	5.56254e+06	0	9224776	0	4.9291e+06	24h specific	0.001	0.002835	159.424										High	14.9	2.05482				High	15.73	1.69736	0
SPPAVQPPAPPLSK	2	1	1	LOC_Os03g07910.1	nitrilase, putative, expressed			S1(Phospho)	1465.75	1	S(1): 100.0; S(13): 0.0	0	0	0	3163423	0	1.16304e+07	0	4.93126e+06	24h specific	0	1.376e-10	245.38										High	29.06	0.158807				High	50.62	0.00108544	0
SFTSTAYDPVTK	2	1	1	LOC_Os03g10400.2	peptidyl-prolyl cis-trans isomerase, putative, expressed			S1(Phospho)	1396.61	0.985967	S(1): 98.6; T(3): 1.4; S(4): 0.0; T(5): 0.0; Y(7): 0.0; T(11): 0.0	0	0	0	0	7.57306e+06	7.73459e+06	0	5.10255e+06	24h specific	0	0.0009116	201.539													High	24.82	0.441183	High	30.25	0.127259	0
VMSAASPASPTSPSTPAPAR	4	3	1	LOC_Os02g54820.3	trehalose-6-phosphate synthase, putative, expressed			S9(Phospho)	1962.91	0.985008	S(3): 0.0; S(6): 0.0; S(9): 98.5; T(11): 1.5; S(12): 0.0; S(14): 0.0; T(15): 0.0	0	0	0	5.41554e+06	9902097	0	0	5.10588e+06	24h specific	0	1.317e-05	332.601	High	30.99	0.205051							High	25	0.814603	High	37.4	0.0467936				0
GGSTGYDNAVALPAGGR	6	2	1	LOC_Os01g31690.1	oxygen-evolving enhancer protein 1, chloroplast precursor, putative, expressed			T4(Phospho)	1642.72	0.5	S(3): 50.0; T(4): 50.0; Y(6): 0.0	0	0	8.21351e+06	0	4.47553e+06	1.08861e+07	0	5.12055e+06	24h specific	0	9.085e-14	324.563							High	42.51	0.0123122				High	73.34	1.01402e-05	High	75.45	6.03846e-06	0
TEQLYTVASDSETTGEDK	3	1	1	LOC_Os03g11910.1	DnaK family protein, putative, expressed			N-Term(Acetyl); S9(Phospho)	2095.86	0.976179	T(1): 0.0; Y(5): 0.0; T(6): 0.0; S(9): 97.6; S(11): 1.2; T(13): 1.2; T(14): 0.0	0	2.66965e+06	0	7.46695e+06	8.24929e+06	0	0	5.23875e+06	24h specific	0	4.231e-16	270.765				High	40.58	0.021774				High	38.06	0.0394226	High	50.76	0.00205878				0
TINESMDELSSQSK	4	1	1	LOC_Os05g47560.1	serine/threonine-protein kinase SNT7, chloroplast precursor, putative, expressed			T1(Phospho); S5(Phospho); M6(Oxidation)	1744.64	1	T(1): 100.0; S(5): 100.0; S(10): 0.0; S(11): 0.0; S(13): 0.0	0	9.34369e+06	0	0	9.82066e+06	5.91705e+06	0	5.2459e+06	24h specific	0	4.231e-16	237.028				High	47.78	0.00225579							High	62.37	8.02509e-05	High	39.94	0.0136523	0
LTSLASNIMSDLQDR	2	1	1	LOC_Os10g42420.1	GTPase-activating protein, putative, expressed			S6(Phospho)	1743.81	1	T(2): 0.0; S(3): 0.0; S(6): 100.0; S(10): 0.0	0	0	0	7.76568e+06	8.03833e+06	0	0	5.268e+06	24h specific	0	4.231e-16	285.778										High	87.51	4.54547e-07	High	92.88	1.29013e-07				0
GPQLPPTPGPR	33	1	1	LOC_Os05g48630.2	expressed protein			T7(Phospho)	1196.58	1	T(7): 100.0	0	0	0	6.11376e+06	0	9.71227e+06	0	5.27534e+06	24h specific	0	0.0005771	239.606	High	29.8	0.140001	High	44.39	0.00479458	High	47.48	0.0023537	High	36.19	0.0328556	High	44.69	0.00461551	High	46.61	0.0029827	0
YNVTSPQVDTR	4	1	1	LOC_Os10g26520.1	protein kinase domain containing protein, expressed			S5(Phospho)	1359.6	0.999999	Y(1): 0.0; T(4): 0.0; S(5): 100.0; T(10): 0.0	0	0	1.02864e+07	3.09743e+06	5.98319e+06	6.87214e+06	0	5.31759e+06	24h specific	0	0.004051	208.637							High	39.63	0.0167477	High	22.53	0.865908	High	30.81	0.128419	High	21.81	1.01447	0
VASEATDVGR	2	1	1	LOC_Os01g69900.1	CBS domain-containing protein, putative, expressed			S3(Phospho)	1084.47	0.999931	S(3): 100.0; T(6): 0.0	0	0	0	0	7.40004e+06	9.04407e+06	0	5.48137e+06	24h specific	0	1.035e-09	219.495													High	53.43	0.000401057	High	61.36	6.14888e-05	0
HDSEEPEDLSPPR	4	2	1	LOC_Os08g08080.2	BUD13, putative, expressed			S10(Phospho)	1587.63	0.99981	S(3): 0.0; S(10): 100.0	0	7.5475e+06	0	8.62707e+06	7.9874e+06	0	0	5.53816e+06	24h specific	0.001	0.03283	179.533				High	21.06	1.00788				High	7.11	27.3226	High	2.59	70.4208				0
QGNQEGQMTAETGTYR	3	3	1	LOC_Os08g01270.3	protein kinase family protein, putative, expressed			T9(Phospho)	1850.74	0.9869	T(9): 98.7; T(12): 1.3; T(14): 0.0; Y(15): 0.0	0	0	6.41975e+06	0	7.76404e+06	8.85811e+06	0	5.54072e+06	24h specific	0	2.638e-11	250.083							High	62.08	9.98539e-05				High	68.44	2.28506e-05	High	67.87	2.6333e-05	0
AEPPSQSPAQTPPQAAQQQQQGPGESAR	4	1	1	LOC_Os05g06290.1	expressed protein			N-Term(Acetyl); S7(Phospho)	2993.35	0.974217	S(5): 2.5; S(7): 97.4; T(11): 0.1; S(26): 0.0	0	0	0	2.39802e+06	1.44105e+07	0	0	5.60283e+06	24h specific	0	4.207e-11	193.135										High	23.78	1.71831	High	30.73	0.341873				0
HPEYFADSPSAGMAPAAR	2	1	1	LOC_Os09g26180.1	transcription initiation factor TFIID subunit 10, putative, expressed			S8(Phospho)	1954.82	0.999865	Y(4): 0.0; S(8): 100.0; S(10): 0.0	0	0	0	4.79555e+06	1.23165e+07	0	0	5.70402e+06	24h specific	0	4.231e-16	319.539										High	34.42	0.0933883	High	49.79	0.00267056				0
GLAAAATVERPR	2	1	1	LOC_Os07g09800.1	expressed protein			T7(Phospho)	1291.66	1	T(7): 100.0	0	0	0	0	8.04327e+06	9.13101e+06	0	5.72476e+06	24h specific	0.001	0.00154	245.444													High	22.09	0.632849	High	25.63	0.284468	0
QGSYGVELVR	2	1	1	LOC_Os02g48640.1	expressed protein			S3(Phospho)	1187.55	0.989344	S(3): 98.9; Y(4): 1.1	0	0	0	9028535	0	8.29591e+06	0	5.77482e+06	24h specific	0	2.996e-05	187.898										High	35.81	0.0360568				High	28.45	0.197545	0
TSPGSSPASVAAAPGGLDAVR	4	1	1	LOC_Os02g45110.1	MT-A70 domain containing protein, expressed			T1(Phospho)	1947.92	0.499996	T(1): 50.0; S(2): 50.0; S(5): 0.0; S(6): 0.0; S(9): 0.0	0	0	0	5.95781e+06	11402135	0	0	5.78665e+06	24h specific	0	3.96e-12	198.145										High	57.46	0.000447696	High	49.51	0.00280307				0
ANSIEVSILK	3	2	1	LOC_Os09g33470.1	mitochondrial carrier protein, putative, expressed			S3(Phospho)	1153.59	1	S(3): 100.0; S(7): 0.0	0	5.08957e+06	0	9.30989e+06	8.19113e+06	0	0	5.83367e+06	24h specific	0	5.567e-06	234.264				High	27.89	0.172146				High	42.7	0.00569791	High	43.03	0.00542036				0
ESSSPEMDEAAAEK	7	1	1	LOC_Os11g42490.1	retrotransposon protein, putative, unclassified, expressed			S3(Phospho)	1560.58	0.333333	S(2): 33.3; S(3): 33.3; S(4): 33.3	0	5.82766e+06	0	4.06909e+06	6.16477e+06	7.27033e+06	0	5.83473e+06	24h specific	0	1.621e-10	216.359				High	45.85	0.00371823				High	39.33	0.016277	High	38.58	0.0199762	High	24.03	0.567944	0
SPIKSPVR	2	2	2	LOC_Os05g35530.1 ;LOC_Os01g65330.1	expressed protein			S5(Phospho)	963.502	1	S(1): 0.0; S(5): 100.0	0	0	0	0	7.54155e+06	1.0302e+07	0	5.94786e+06	24h specific	0.003	0.04852	261.189													High	29.85	0.0853475	High	28.93	0.105421	1
LSSSPHGIPTGSSPVGSVPK	3	2	1	LOC_Os01g16110.2	la domain containing protein, putative, expressed			S4(Phospho); T10(Phospho)	2050.92	0.47299	S(2): 2.2; S(3): 2.2; S(4): 95.7; T(10): 49.4; S(12): 49.4; S(13): 1.1; S(17): 0.0	0	1.57454e+07	0	0	1.18894e+07	6.01907e+06	0	5.9695e+06	24h specific	0	0.005642	213.562				High	11.86	17.7113							High	7.22	51.4197	High	5.88	70.16	0
ELNLLDTGCSTPQREEQHKD	6	1	1	LOC_Os02g54910.1	atATG18b, putative, expressed			C9(Carbamidomethyl); T11(Phospho)	2450.07	0.998933	T(7): 0.1; S(10): 0.1; T(11): 99.9	0	0	7.34059e+06	0	6.2722e+06	11644194	0	5.97213e+06	24h specific	0	0.001249	236.103							High	13.18	16.1057				High	7.77	55.9732	High	7.49	58.8631	2
LVYTNDQGEIVK	3	3	2	LOC_Os06g01850.1 ;LOC_Os02g01340.2	ferredoxin--NADP reductase, chloroplast precursor, putative, expressed			T4(Phospho)	1458.69	0.983573	Y(3): 1.6; T(4): 98.4	0	0	5.65878e+06	0	8.6981e+06	9.29622e+06	0	5.9981e+06	24h specific	0	0.001249	166.586							High	14.98	5.70249				High	17.41	3.28245	High	31.1	0.139375	0
AAAAAAGLGSGGGGGGGSVHGSPDIR	3	1	1	LOC_Os04g59000.1	protein kinase family protein, putative, expressed			S18(Phospho)	2187	0.495391	S(10): 49.5; S(18): 49.5; S(22): 0.9	0	0	0	6.90767e+06	0	1.11225e+07	0	6.01005e+06	24h specific	0	5.358e-07	277.893										High	14.5	9.91349				High	6.13	67.5152	0
AELPSDDNQAK	3	1	1	LOC_Os04g42320.1	AT hook motif family protein, expressed			S5(Phospho)	1267.52	1	S(5): 100.0	1.08792e+07	0	0	6.16016e+06	0	1.20565e+07	0	6.07222e+06	24h specific	0.003	0.04475	223.414	High	11.17	11.4728							High	4.58	52.3899				High	27.88	0.239507	0
TLDAHIEEQFGSGR	2	1	1	LOC_Os02g28810.1	ribosomal protein, putative, expressed			S12(Phospho)	1639.72	1	T(1): 0.0; S(12): 100.0	0	0	0	1.1515e+07	6.80576e+06	0	0	6.10692e+06	24h specific	0.001	0.01318	162.7										High	14.8	5.68221	High	15.74	4.57766				0
LDSSSLSPPK	3	5	1	LOC_Os03g16130.4	CAMK_CAMK_like_ULKh_APGy.2 - CAMK includes calcium/calmodulin depedent protein kinases, expressed			S7(Phospho)	1110.51	0.982935	S(3): 0.0; S(4): 0.0; S(5): 1.7; S(7): 98.3	0	0	5.57942e+06	0	1.11211e+07	7.20539e+06	0	6.10884e+06	24h specific	0.001	0.01006	139.144							High	18.15	1.85874				High	26.63	0.261593	High	18.85	1.59508	0
FGTDMSPDAK	3	2	1	LOC_Os03g30570.2	protein of unknown function DUF1675 domain containing protein, expressed			S6(Phospho)	1148.43	1	T(3): 0.0; S(6): 100.0	0	0	0	6.73053e+06	5.31968e+06	6.47695e+06	0	6.17572e+06	24h specific	0.001	0.001249	252.795										High	25.92	0.171937	High	33.8	0.0301397	High	38.02	0.0107751	0
GGSPQDSQTPGR	4	2	1	LOC_Os03g43800.2	DIRP family protein, putative, expressed			S3(Phospho)	1266.51	1	S(3): 100.0; S(7): 0.0; T(9): 0.0	0	0	9.83731e+06	6.97786e+06	2.2886e+06	9.37168e+06	0	6.21271e+06	24h specific	0	1.01e-05	165.696							High	31.36	0.0713957	High	28.97	0.124357	High	18.26	1.45249	High	35.64	0.0265802	0
DPDEENSAAPADR	4	1	1	LOC_Os02g48480.1	expressed protein			S7(Phospho)	1466.55	1	S(7): 100.0	0	0	5.0851e+06	6.09681e+06	4.82483e+06	7.8005e+06	0	6.24071e+06	24h specific	0	1.563e-05	193.586							High	41	0.00658101	High	33.07	0.0409088	High	42.41	0.00481397	High	27.73	0.136105	0
SQSFACMSEVR	4	2	1	LOC_Os05g44900.1	expressed protein			S3(Phospho); C6(Carbamidomethyl)	1381.53	1	S(1): 0.0; S(3): 100.0; S(8): 0.0	0	0	2.65785e+06	0	1.07102e+07	8.25572e+06	0	6.32196e+06	24h specific	0	0.0002858	268.842							High	21.39	0.570719				High	28.76	0.104507	High	23.01	0.378526	0
GRLPISSSPDAAEDNDNFR	10	1	1	ChrSy.fgenesh.mRNA.49	#N/A			S8(Phospho)	2140.93	0.496551	S(6): 0.7; S(7): 49.7; S(8): 49.7	6.86445e+06	0	0	3.14527e+06	4.91593e+06	10923016	0	6.32807e+06	24h specific	0	1.116e-06	205.816	High	13.79	12.6561							High	20.46	2.72503	High	14.39	10.8956	High	16.6	6.59391	1
GSEVAGGHDDLSPPRK	3	2	1	LOC_Os08g08080.2	BUD13, putative, expressed			S12(Phospho)	1701.76	1	S(2): 0.0; S(12): 100.0	0	0	0	1.07862e+07	9.02723e+06	0	0	6.60447e+06	24h specific	0.002	0.02411	207.603	High	8.7	24.5714							High	7.72	30.4195	High	29.59	0.200239				1
SQEVVNPK	3	1	1	LOC_Os03g13800.1	ribosomal protein L7Ae, putative, expressed			N-Term(Acetyl); S1(Phospho)	1022.46	1	S(1): 100.0	0	0	3.69988e+06	1.31273e+07	6.74093e+06	0	0	6.62274e+06	24h specific	0.002	0.01826	163.718							High	16.9	1.44555	High	17.04	1.39969	High	16.85	1.40756				0
MLEHSESATEK	4	1	1	LOC_Os03g56900.1	reticulon domain containing protein, putative, expressed			T9(Phospho)	1341.54	0.981471	S(5): 0.9; S(7): 0.9; T(9): 98.1	0	9.12944e+06	0	1.31041e+07	7.0191e+06	0	0	6.70775e+06	24h specific	0	0.00959	269.449				High	19	1.31243				High	12.79	5.46269	High	25.45	0.298502				0
QNRPSESPVTPSR	4	1	1	LOC_Os04g41500.2	expressed protein			S7(Phospho)	1534.71	0.499772	S(5): 50.0; S(7): 50.0; T(10): 0.0; S(12): 0.0	0	0	0	8864678	0	1.12986e+07	0	6.72111e+06	24h specific	0.002	0.01944	96.5191										High	18.48	2.18961				High	22.87	0.798121	0
GSMFADGGAPESPK	4	2	1	LOC_Os02g05470.2	CCT motif family protein, expressed		CONS718	S12(Phospho)	1430.57	1	S(2): 0.0; S(12): 100.0	1.35268e+07	0	0	0	9.58616e+06	11156659	0	6.91427e+06	24h specific	0	0.000967	233.136	High	36.34	0.0311711				High	26.45	0.313087				High	37.58	0.0241185	High	21.88	0.779334	0
SQSFDGPRD	3	2	1	LOC_Os01g72690.1	NAD kinase, putative, expressed			S3(Phospho)	1088.41	0.999997	S(1): 0.0; S(3): 100.0	0	0	0	7.68334e+06	1.30708e+07	0	0	6.91803e+06	24h specific	0.002	0.0245	137.937										High	15.58	2.08627	High	15.77	2.00094				1
LKSSIFDKEER	2	1	1	LOC_Os11g42000.1	FRA10AC1, putative, expressed			S3(Phospho)	1431.69	0.999888	S(3): 100.0; S(4): 0.0	0	0	0	0	9.62111e+06	1.1153e+07	0	6.92469e+06	24h specific	0.001	0.001249	192.217													High	28.55	0.216367	High	42.1	0.00982852	2
NQHLLSPR	3	1	1	LOC_Os01g60700.1	serine/threonine-protein kinase NAK, putative, expressed			S6(Phospho)	1044.5	1	S(6): 100.0	1.58773e+07	0	0	9.91971e+06	1.12801e+07	0	0	7.06661e+06	24h specific	0.001	0.01023	169.454	High	20.08	1.37199							High	16.41	3.15755	High	25.95	0.356117				0
TNINDTPMDESQASDEAR	5	1	1	LOC_Os08g25080.1	expressed protein			S14(Phospho)	2073.81	1	T(1): 0.0; T(6): 0.0; S(11): 0.0; S(14): 100.0	0	0	1.94295e+07	7.37803e+06	1.02099e+07	3.73911e+06	0	7.109e+06	24h specific	0	7.736e-07	477.831				High	92.87	1.22313e-07	High	78.07	3.64389e-06	High	70.79	1.91997e-05	High	54.41	0.000845475	High	60.08	0.000226244	0
VAGAAAELLHAASQYGK	3	1	1	LOC_Os03g11220.1	keratin, type I cytoskeletal 9, putative, expressed			S13(Phospho)	1736.84	0.991766	S(13): 99.2; Y(15): 0.8	0	8.88539e+06	0	1.6374e+07	0	5.67623e+06	0	7.35007e+06	24h specific	0	1.538e-07	554.286				High	76.45	4.19299e-06				High	48.1	0.00292881				High	46.23	0.00427626	0
MDLSAVPSSYCSGQLDPNK	2	1	1	LOC_Os04g51390.2	aldose 1-epimerase, putative, expressed			C11(Carbamidomethyl); S12(Phospho)	2148.9	0.999993	S(4): 0.0; S(8): 0.0; S(9): 0.0; Y(10): 0.0; S(12): 100.0	0	0	0	9509600	0	12564750	0	7.35812e+06	24h specific	0	5.599e-08	291.732										High	12.7	14.5455				High	13.42	12.5804	0
IAVSPGTEGTSSPLTLHGR	6	1	1	LOC_Os08g44860.1	aminopeptidase, putative, expressed			S4(Phospho)	1959.96	0.487585	S(4): 48.8; T(7): 48.8; T(10): 0.0; S(11): 1.2; S(12): 1.2; T(15): 0.0	0	0	0	7.87133e+06	6.28124e+06	8.23755e+06	0	7.46337e+06	24h specific	0	0.0001731	181.784										High	4.96	61.3892	High	15.94	4.99561	High	10.7	16.3291	0
FRSPSPMSSPNPR	2	1	1	LOC_Os03g60110.1	KH domain containing protein, putative, expressed			S3(Phospho); S5(Phospho)	1619.65	0.999995	S(3): 100.0; S(5): 100.0; S(8): 0.0; S(9): 0.0	0	0	0	0	11278152	11378677	0	7.55228e+06	24h specific	0	0.009104	186.885													High	21.23	1.1888	High	30.12	0.153889	1
LSGIVGVPTSK	5	1	1	LOC_Os07g08030.1	ribose-5-phosphate isomerase A, putative, expressed			S2(Phospho)	1137.59	1	S(2): 100.0; T(9): 0.0; S(10): 0.0	0	8.85525e+06	0	9.74679e+06	1.30679e+07	0	0	7.60491e+06	24h specific	0	0.01293	169.699				High	21.28	1.09327	High	23.5	0.649478	High	30.19	0.139272	High	26.07	0.359389	High	26.25	0.345035	0
AMDATWMQELNIQRPPTPTR	2	2	1	LOC_Os05g05240.2	serine/threonine protein phosphatase, putative, expressed			T19(Phospho)	2436.12	0.5	T(5): 0.0; T(17): 50.0; T(19): 50.0	0	0	0	1.96194e+07	3.32437e+06	0	0	7.64793e+06	24h specific	0	1.223e-07	310.743										High	16.2	7.01299	High	10.68	25.0577				0
LNSFYISHNR	4	1	1	LOC_Os08g14950.1	receptor-like protein kinase 2 precursor, putative, expressed			S3(Phospho)	1330.6	1	S(3): 100.0; Y(5): 0.0; S(7): 0.0	0	5.69452e+06	0	6.6351e+06	8.02551e+06	8.96775e+06	0	7.87612e+06	24h specific	0	0.001141	225.029				High	36.99	0.0344476				High	41.52	0.0122264	High	33.14	0.0867211	High	55.46	0.000508021	0
GPTHLESFSAK	3	1	1	LOC_Os05g37500.1	expressed protein		MED13SUB701	S7(Phospho)	1253.56	0.5	T(3): 0.0; S(7): 50.0; S(9): 50.0	0	0	0	1.27052e+07	0	10950127	0	7.8851e+06	24h specific	0	0.001249	138.751										High	18.06	1.88125				High	21.43	0.852907	0
AGSVTSDVPSSLASDR	4	2	1	LOC_Os01g53000.2	trehalose synthase, putative, expressed			S10(Phospho); S11(Phospho)	1708.68	0.999997	S(3): 0.0; T(5): 0.0; S(6): 0.0; S(10): 100.0; S(11): 100.0; S(14): 0.0	0	0	0	3.11978e+06	1.06297e+07	1.00612e+07	0	7.93691e+06	24h specific	0	9.091e-10	348.087										High	31.14	0.14202	High	43.49	0.00828717	High	37.41	0.0336415	0
FEETLYGSSR	2	1	1	LOC_Os04g16680.1	fructose-1,6-bisphosphatase, putative, expressed			S8(Phospho)	1268.52	3.88584e-07	T(4): 0.0; Y(6): 100.0; S(8): 0.0; S(9): 0.0	0	0	0	0	15394135	8.44306e+06	0	7.94573e+06	24h specific	0	0.004218	213.361													High	23.53	0.470225	High	16.77	2.21317	0
QDSFGVELVR	3	1	1	LOC_Os02g48640.1	expressed protein			S3(Phospho)	1229.56	1	S(3): 100.0	0	0	0	1.00111e+07	6.82453e+06	7.58255e+06	0	8.13939e+06	24h specific	0	8.854e-07	225.403										High	64.48	3.87819e-05	High	56.28	0.00027613	High	43.78	0.00487266	0
SPLLGPVPVR	3	4	1	LOC_Os01g62810.2	regulator of chromosome condensation, putative, expressed			S1(Phospho)	1114.6	1	S(1): 100.0	0	0	0	7803802	8.25159e+06	8672177	0	8.24252e+06	24h specific	0.001	0.008517	182.982										High	13.42	5.86252	High	17.83	2.12366	High	28.92	0.161317	0
KVMPDLPLEDGDSHHK	3	1	1	LOC_Os09g24924.1	transporter family protein, putative, expressed			S13(Phospho)	1897.86	1	S(13): 100.0	0	3.02969e+07	0	0	1.5523e+07	9.58304e+06	0	8.36869e+06	24h specific	0	0.001249	312.032				High	24.26	0.861875							High	39.63	0.0252142	High	19.86	2.37329	1
SPGLHVLSHGADLAPTLAR	3	1	1	LOC_Os01g08750.1	expressed protein			S1(Phospho)	1992.01	1	S(1): 100.0; S(8): 0.0; T(16): 0.0	0	0	0	8.3091e+06	9.88676e+06	7.05238e+06	0	8.41608e+06	24h specific	0	4.231e-16	359.602										High	27.41	0.263341	High	50.85	0.00121199	High	13.54	6.85348	0
EGESSEEEEHVSAK	3	1	1	LOC_Os04g42320.1	AT hook motif family protein, expressed			S4(Phospho); S5(Phospho)	1706.59	1	S(4): 100.0; S(5): 100.0; S(12): 0.0	7.02407e+06	0	0	0	1.49594e+07	1.05169e+07	0	8.4921e+06	24h specific	0	7.217e-06	136.356	High	17.07	1.43129										High	28.06	0.115048	High	29.25	0.0866418	0
KPPSDGSDDEEEEQEDWR	4	2	1	LOC_Os08g36480.1	nitrate reductase, putative, expressed			S7(Phospho)	2227.83	0.999906	S(4): 0.0; S(7): 100.0	0	3.19944e+07	0	0	15868881	9.70575e+06	0	8.52488e+06	24h specific	0	1.02e-05	350.429				High	48.13	0.00258718							High	39.78	0.0182042	High	32.89	0.0889553	0
KASSHASMAAAAADPDDFDLTR	12	1	1	LOC_Os04g35280.1	neutral/alkaline invertase, putative, expressed			S4(Phospho); M8(Oxidation)	2343.99	0.969819	S(3): 1.5; S(4): 97.0; S(7): 1.5; T(21): 0.0	0	1.13217e+07	0	0	1.14845e+07	1.4152e+07	0	8.54549e+06	24h specific	0	2.636e-05	331.587				High	37.43	0.0622571							High	63.25	0.000156613	High	37.65	0.0580138	1
AGGGGGGGSPSPVAASAAPVQVR	4	1	1	LOC_Os08g12680.1	zinc finger domain, LSD1 subclass family protein, expressed			N-Term(Acetyl); S9(Phospho)	2028.95	0.5	S(9): 50.0; S(11): 50.0; S(16): 0.0	0	0	0	0	1.04619e+07	15677061	0	8.713e+06	24h specific	0	1.632e-11	201.247													High	40.65	0.0192949	High	32.07	0.13923	0
KTDDQLEDDREACSGTEEGHSAK	4	2	1	LOC_Os03g43800.2	DIRP family protein, putative, expressed			C13(Carbamidomethyl); S14(Phospho)	2658.06	0.499869	T(2): 0.0; S(14): 50.0; T(16): 50.0; S(21): 0.0	0	0	2.84414e+07	0	1.26371e+07	1.37632e+07	0	8.80008e+06	24h specific	0	0.003105	226.189							High	28.97	0.380549				High	17.13	5.93804	High	9.3	37.1444	2
APSLAEEYSLPPQEAPVEK	5	1	1	LOC_Os03g27290.1	cytochrome c oxidase subunit, putative, expressed			S9(Phospho)	2135.01	0.99989	S(3): 0.0; Y(8): 0.0; S(9): 100.0	0	0	0	1.00517e+07	1.66802e+07	0	0	8.91066e+06	24h specific	0	4.231e-16	444.013										High	64.63	8.50372e-05	High	51.04	0.00195581	High	51.34	0.00187778	0
FHRFSFEETTATLHLK	2	1	1	LOC_Os03g62620.3	late embryogenesis abundant protein, putative, expressed			S5(Phospho)	2043.97	1	S(5): 100.0; T(9): 0.0; T(10): 0.0; T(12): 0.0	0	0	0	0	1.56986e+07	1.11166e+07	0	8.93841e+06	24h specific	0	2.043e-12	354.383													High	26.97	0.532209	High	29.1	0.326021	1
AQDHAEQVGGWAHSFRQ	3	3	1	LOC_Os01g62430.3	C2 domain containing protein, putative, expressed			S14(Phospho)	2003.86	1	S(14): 100.0	0	0	0	1.19758e+07	2.38943e+06	1.26847e+07	0	9.01666e+06	24h specific	0	0.000149	224.011										High	11.57	18.6975	High	3.73	113.748	High	8.18	40.8419	1
EMSFDLDDK	3	1	1	LOC_Os07g11110.1	NAD dependent epimerase/dehydratase family protein, putative, expressed			S3(Phospho)	1179.43	1	S(3): 100.0	4.10651e+06	0	0	1.27396e+07	0	1.49311e+07	0	9.22355e+06	24h specific	0	2.36e-06	177.379	High	39.83	0.00504361							High	15.13	1.41942				High	53.22	0.000220349	0
SAPAFIELDTK	2	4	2	LOC_Os10g21266.1 ;LOC_Os06g39740.1	ATP synthase subunit beta, putative			S1(Phospho)	1271.6	1	S(1): 100.0; T(10): 0.0	0	0	0	1.36669e+07	1.4934e+07	0	0	9533609	24h specific	0	6.718e-09	266.228										High	50.34	0.00121459	High	49.21	0.00165111				0
SKDDSSDVPAAEAPAK	7	1	1	LOC_Os03g10100.1	transporter family protein, putative, expressed			S1(Phospho)	1667.72	1	S(1): 100.0; S(5): 0.0; S(6): 0.0	0	0	1.7659e+06	5.26637e+06	1.34156e+07	1.00355e+07	0	9.57248e+06	24h specific	0	0.0001926	247.814							High	15.22	5.14189	High	45.93	0.00433576	High	10.84	14.0268	High	50.42	0.00157915	1
MSASIGNVK	2	1	1	LOC_Os09g24440.1	expressed protein			S2(Phospho)	986.44	0.999999	S(2): 100.0; S(4): 0.0	0	0	0	1.65505e+07	1.22769e+07	0	0	9.60915e+06	24h specific	0.001	0.0149	105.636										High	20.89	0.666835	High	27.08	0.161605				0
SFNHPDGASGHIR	3	1	1	LOC_Os01g56190.1	HVT1, putative, expressed			S1(Phospho)	1474.62	1	S(1): 100.0; S(9): 0.0	0	0	0	9.01749e+06	1.06624e+07	1.00623e+07	0	9.91405e+06	24h specific	0	0.001249	168.58										High	14.41	6.17443	High	19.94	1.72568	High	21.27	1.26224	0
GGWDSDGEDR	4	2	1	LOC_Os03g61220.2	DEAD-box ATP-dependent RNA helicase 3, putative, expressed			S5(Phospho)	1173.39	1	S(5): 100.0	0	0	0	1.44228e+07	1.11094e+07	4.30546e+06	0	9.94589e+06	24h specific	0	0.003138	178.778										High	26.74	0.0742486	High	25.9	0.0826382	High	17.47	0.627607	0
ENHRSPGYYDGR	3	5	1	LOC_Os12g17600.1	ribulose bisphosphate carboxylase small chain, chloroplast precursor, putative, expressed			S5(Phospho)	1530.61	0.999999	S(5): 100.0; Y(8): 0.0; Y(9): 0.0	0	0	1.53327e+07	1.33232e+07	0	1.69916e+07	0	1.01049e+07	24h specific	0	0.001088	93.7906							High	21.2	0.976669	High	25.06	0.403896				High	28.11	0.20011	1
LYEHGATPATTR	3	1	1	LOC_Os06g10790.1	lectin-like receptor kinase, putative, expressed			T10(Phospho)	1396.63	0.976294	Y(2): 0.0; T(7): 1.2; T(10): 97.6; T(11): 1.2	0	0	0	14608669	15810344	0	0	10139671	24h specific	0.003	0.03916	211.066										High	13.54	6.46179	High	11.34	10.7312				0
DTVAPAADEHVASSTKSDTENVDVAPVQQPELR	20	1	1	LOC_Os05g50480.1	protein of unknown function DUF1296 domain containing protein, expressed			T15(Phospho); S17(Phospho)	3636.63	0.163872	T(2): 0.0; S(13): 1.7; S(14): 49.6; T(15): 49.6; S(17): 49.6; T(19): 49.6	0	0	0	0	1.61185e+07	1.44739e+07	0	1.01975e+07	24h specific	0	9.863e-16	365.474													High	45.43	0.013254	High	57.37	0.000850469	1
ESFTTSPLR	3	2	1	LOC_Os01g58400.2	zinc finger C3HC4 type family protein, putative, expressed			S6(Phospho)	1117.49	0.999681	S(2): 0.0; T(4): 0.0; T(5): 0.0; S(6): 100.0	0	0	0	10656568	8.29164e+06	1.17225e+07	0	1.02236e+07	24h specific	0	0.002855	152.231										High	10.81	14.7091	High	18.36	2.65139	High	12.16	10.9464	0
TINESMDELSSQSK	5	1	1	LOC_Os05g47560.1	serine/threonine-protein kinase SNT7, chloroplast precursor, putative, expressed			T1(Phospho); M6(Oxidation)	1664.67	1	T(1): 100.0; S(5): 0.0; S(10): 0.0; S(11): 0.0; S(13): 0.0	0	0	6.74633e+06	0	1.89741e+07	1.20558e+07	0	1.03433e+07	24h specific	0	6.736e-14	221.285							High	15.94	5.058	High	27.93	0.312626	High	50.84	0.00162067	High	43.79	0.00820201	0
VSEQSIDECK	3	1	1	LOC_Os02g52390.1	M16 domain containing zinc peptidase, putative, expressed			S5(Phospho); C9(Carbamidomethyl)	1274.5	1	S(2): 0.0; S(5): 100.0	1.217e+08	0	0	0	1.85072e+07	1.27792e+07	0	1.04288e+07	24h specific	0	4.656e-05	249.536	High	13.79	3.20894										High	34.95	0.023048	High	31.09	0.0573802	0
MISSLAGHSSVK	4	1	1	LOC_Os12g44130.1	expressed protein			S3(Phospho)	1296.6	0.999999	S(3): 100.0; S(4): 0.0; S(9): 0.0; S(10): 0.0	0	0	3.99856e+06	6.97431e+06	1.10042e+07	13347905	0	1.04421e+07	24h specific	0	8.599e-11	277.665							High	26.02	0.391804	High	51.99	0.00100585	High	39.36	0.0185404	High	44.48	0.00583332	0
ADASPGADEGVTLIQELEDAVLK	5	1	1	LOC_Os05g05230.1	expressed protein		CHR719	S4(Phospho)	2421.15	1	S(4): 100.0; T(12): 0.0	0	0	7.43579e+06	1.19389e+07	8.84644e+06	1.15291e+07	0	1.07715e+07	24h specific	0	4.123e-16	461.732							High	47.52	0.00503507	High	92.44	1.59817e-07	High	93.9	1.14494e-07	High	70.81	2.32151e-05	0
YDSMLGTFK	3	1	1	LOC_Os03g03720.1	glyceraldehyde-3-phosphate dehydrogenase, putative, expressed			T7(Phospho)	1141.46	1	Y(1): 0.0; S(3): 0.0; T(7): 100.0	0	0	0	1.02335e+07	9833308	1.26291e+07	0	1.08986e+07	24h specific	0	0.001935	250.348										High	34.14	0.0230902	High	43.81	0.00264311	High	34.08	0.0237827	0
KVLSTVEK	3	1	1	LOC_Os01g40310.1	expressed protein			T5(Phospho)	983.52	0.993363	S(4): 0.7; T(5): 99.3	0	0	1.15021e+07	1.67108e+07	0	1.64643e+07	0	1.10584e+07	24h specific	0.005	0.09758	226.375							High	40.6	0.00776464	High	24.18	0.340503				High	34.44	0.0319817	1
FVPGISKSQEFDTK	5	1	1	LOC_Os05g35530.1	expressed protein			S8(Phospho)	1662.78	0.988641	S(6): 1.1; S(8): 98.9; T(13): 0.0	0	0	6.35994e+06	9850043	1.73885e+07	6.40455e+06	0	1.12144e+07	24h specific	0.001	0.002276	229.885				High	17.38	3.72841	High	19.27	2.39921	High	14.9	6.48805	High	14.72	6.85536	High	21.23	1.53534	1
YAHALSQSSLAAK	7	1	1	LOC_Os05g19970.1	ZOS5-06 - C2H2 zinc finger protein, expressed			S6(Phospho)	1426.68	0.982871	Y(1): 0.0; S(6): 98.3; S(8): 0.9; S(9): 0.9	6.67643e+06	0	0	0	1.74544e+07	1.61995e+07	0	1.12179e+07	24h specific	0	0.008743	247.068	High	11.6	11.1108										High	29.54	0.173486	High	25.74	0.421497	0
LSSDPVGIR	2	1	1	LOC_Os05g39390.1	outer membrane protein, OMP85 family protein, expressed			S3(Phospho)	1023.49	1	S(2): 0.0; S(3): 100.0	0	0	0	1.64555e+07	0	1.78142e+07	0	1.14232e+07	24h specific	0	5.139e-05	226.53										High	37.67	0.0174678				High	22.94	0.513241	0
GLAASQEDLDR	2	1	1	LOC_Os11g38260.1	PAP fibrillin family domain containing protein, expressed			S5(Phospho)	1254.54	1	S(5): 100.0	0	0	0	0	1.80813e+07	1.62859e+07	0	1.14557e+07	24h specific	0	0.0008058	237.556													High	32.91	0.0611716	High	34.34	0.0442675	0
VYSGIDLSK	3	3	1	LOC_Os07g05610.4	zinc ion binding protein, putative, expressed			S3(Phospho)	1061.49	0.984313	Y(2): 1.6; S(3): 98.4; S(8): 0.0	0	2.14725e+07	0	0	1.82771e+07	1.61405e+07	0	1.14725e+07	24h specific	0.003	0.0248	154.235				High	10.95	7.03487							High	4.36	31.477	High	13.08	4.22662	0
AEESATLDAPPPLERSPQR	3	1	1	LOC_Os02g02810.1	expressed protein			N-Term(Acetyl); S16(Phospho)	2186.02	1	S(4): 0.0; T(6): 0.0; S(16): 100.0	0	0	6768437	1.30764e+07	2.16698e+07	0	0	1.15821e+07	24h specific	0	5.528e-10	462.853							High	35.83	0.0689219	High	38.53	0.0374481	High	36.89	0.0517034				1
AATADFGGKSFVR	3	1	1	LOC_Os07g38420.1	pre-mRNA-splicing factor, putative, expressed			S10(Phospho)	1406.65	1	T(3): 0.0; S(10): 100.0	0	0	0	1.38476e+07	1.54749e+07	5.45106e+06	0	1.15912e+07	24h specific	0	5.587e-06	294.76										High	24.24	0.530022	High	43.16	0.00680388	High	52.75	0.000748282	1
SGSAPPTIEGSLNAISGLLR	4	2	1	LOC_Os01g62650.2	pumilio-family RNA binding protein, putative, expressed			S3(Phospho)	2020.02	0.98809	S(1): 1.2; S(3): 98.8; T(7): 0.0; S(11): 0.0; S(16): 0.0	0	0	0	1.75418e+07	1.75003e+07	0	0	1.16807e+07	24h specific	0	6.495e-14	314.536										High	76.34	4.13447e-06	High	30.05	0.177791				0
QVSVDVPDVR	4	4	1	LOC_Os06g45820.4	OsFtsH2 FtsH protease, homologue of AtFtsH2/8, expressed			S3(Phospho)	1193.56	1	S(3): 100.0	0	0	6.53763e+06	9.99817e+06	1.12812e+07	1.41585e+07	0	1.18126e+07	24h specific	0	4.392e-07	198.264							High	21.15	0.759688	High	29.5	0.11136	High	41.74	0.00673904	High	21.93	0.639607	0
GRPPPQQHRPSSGGGGGGGSGDLASSAK	6	1	1	LOC_Os03g11220.1	keratin, type I cytoskeletal 9, putative, expressed			S12(Phospho)	2639.21	0.492785	S(11): 49.3; S(12): 49.3; S(20): 1.4; S(25): 0.0; S(26): 0.0	0	3.37275e+07	0	0	1.80828e+07	1.75101e+07	0	1.18643e+07	24h specific	0	0.0001985	162.726				High	0.1	336.56							High	5.83	88.5	High	8.73	45.0466	0
TIHGLQPAATAAVFR	5	1	1	LOC_Os07g09340.1	plasma membrane ATPase, putative, expressed			T1(Phospho)	1632.83	1	T(1): 100.0; T(10): 0.0	6.25793e+06	0	0	1.77898e+07	7.12132e+06	1.08417e+07	0	1.19176e+07	24h specific	0	2.685e-10	361.482	High	34	0.0539634				High	45.85	0.00346601	High	46.7	0.00287983	High	44.26	0.00501714	High	42.97	0.00673218	0
LVESLSDQDFR	4	1	1	LOC_Os04g26910.1	oxidoreductase, aldo/keto reductase family protein, putative, expressed			S6(Phospho)	1388.61	0.999891	S(4): 0.0; S(6): 100.0	0	4.36895e+06	0	1.46738e+07	1.19661e+07	9.1316e+06	0	1.19239e+07	24h specific	0	0.001249	236.555				High	37.51	0.0261249				High	27.36	0.267675	High	53.34	0.000678486	High	33.14	0.0715315	0
SSFSYTPSR	8	1	1	LOC_Os03g17950.1	expressed protein			S1(Phospho)	1111.45	0.988261	S(1): 98.8; S(2): 1.2; S(4): 0.0; Y(5): 0.0; T(6): 0.0; S(8): 0.0	0	8.88155e+06	0	1.25182e+07	1.08738e+07	1.26459e+07	0	1.20126e+07	24h specific	0	0.002617	154.582				High	48.44	0.001188				High	27.38	0.151184	High	23.14	0.389929	High	33.32	0.037503	0
GSEVAGGHDDLSPPR	8	2	1	LOC_Os08g08080.2	BUD13, putative, expressed			S12(Phospho)	1573.67	1	S(2): 0.0; S(12): 100.0	0	3369570	0	5.62895e+06	1.89796e+07	12047433	0	1.22187e+07	24h specific	0	0.002422	309.873				High	20.35	1.71275	High	31.79	0.114497	High	19.58	1.91723	High	43.97	0.00727774	High	24.9	0.56192	0
FAGATISEQDEDSEAHSESVSLGGQR	4	1	1	LOC_Os02g48010.1	nuclear matrix constituent protein 1-like, putative, expressed			S13(Phospho)	2787.18	0.247797	T(5): 0.0; S(7): 0.8; S(13): 24.8; S(17): 24.8; S(19): 24.8; S(21): 24.8	23360576	0	0	2.5083e+07	1.20974e+07	0	0	1.23935e+07	24h specific	0	6.447e-10	153.23	High	16.31	9.47346							High	5.15	128.383	High	7.37	73.943				0
AAQDSSEPSSGSVVK	3	3	1	LOC_Os01g55570.4	expressed protein			S10(Phospho)	1528.66	0.977691	S(5): 0.0; S(6): 0.0; S(9): 1.1; S(10): 97.8; S(12): 1.1	0	0	0	1.81025e+07	0	1.92675e+07	0	1.24567e+07	24h specific	0	0.000779	259.485										High	19.39	1.85739				High	27.99	0.256391	0
VNSSVDKTPQSQHILALPAR	2	1	1	LOC_Os08g08240.1	transposon protein, putative, unclassified, expressed			S3(Phospho)	2241.14	0.999673	S(3): 100.0; S(4): 0.0; T(8): 0.0; S(11): 0.0	0	0	0	0	1.49886e+07	2.27361e+07	0	1.25749e+07	24h specific	0	4.156e-05	218.168													High	7.91	22.8554	High	13.01	7.38551	1
KLSLDASSSDSR	4	1	1	LOC_Os03g24180.1	pleckstrin homology domain-containing protein, putative, expressed			S3(Phospho)	1345.6	0.999996	S(3): 100.0; S(7): 0.0; S(8): 0.0; S(9): 0.0; S(11): 0.0	0	0	1.21369e+07	0	2.94869e+07	8587672	0	1.26915e+07	24h specific	0	0.0013	229.157				High	40.66	0.0113948	High	32.71	0.0710198				High	40.53	0.0117278	High	42.45	0.00754583	1
MVSYIDQEGGDQFR	4	1	1	LOC_Os01g52550.1	ABC transporter, ATP-binding protein, putative, expressed			S3(Phospho)	1724.7	0.992482	S(3): 99.2; Y(4): 0.8	0	5.98409e+06	0	1.15916e+07	1.27594e+07	1.39525e+07	0	1.27679e+07	24h specific	0	4.231e-16	335.915				High	43.63	0.00670425				High	57.19	0.000285141	High	66.57	3.33743e-05	High	67.38	2.79791e-05	0
SVDADGEDGAGDGSSHPSDSASASGASWR	5	1	1	LOC_Os01g16670.1	BSD domain-containing protein, putative, expressed			S14(Phospho)	2815.08	0.499906	S(1): 0.0; S(14): 50.0; S(15): 50.0; S(18): 0.0; S(20): 0.0; S(22): 0.0; S(24): 0.0; S(27): 0.0	0	0	1.20254e+07	0	2.0917e+07	18150401	0	1.30225e+07	24h specific	0	3.197e-10	308.785							High	22.39	1.64032				High	14.48	10.1749	High	12.89	13.946	0
SLAGDLTDPEMAQPYMK	4	1	1	LOC_Os03g12590.1	coatomer subunit gamma-1, putative, expressed			S1(Phospho)	1946.83	1	S(1): 100.0; T(7): 0.0; Y(15): 0.0	1.89915e+07	0	0	18383332	1.48692e+07	5.92363e+06	0	1.30587e+07	24h specific	0	1.64e-13	368.168	High	47.71	0.00428583							High	60.32	0.000235075	High	58.43	0.000360236	High	40.59	0.0219378	0
AMSFGIPDVALGLVMGFVEDPWDR	7	1	1	LOC_Os03g15880.1	coronatine-insensitive protein, putative, expressed			S3(Phospho)	2702.24	1	S(3): 100.0	0	1.56754e+07	0	4.62741e+06	1.64562e+07	1.81752e+07	0	1.30863e+07	24h specific	0	4.22e-16	512.985				High	88.6	4.42758e-07				High	72.22	1.94902e-05	High	121.05	2.51864e-10	High	110.89	2.64249e-09	0
RVPSPCLPPIGVK	4	2	1	LOC_Os05g01910.1	pumilio-family RNA binding protein, putative, expressed			S4(Phospho); C6(Carbamidomethyl)	1499.78	1	S(4): 100.0	0	9.68189e+06	0	1.2976e+07	1.39948e+07	1.26228e+07	0	1.31979e+07	24h specific	0	1.262e-05	368.38				High	19.04	1.19125				High	34.62	0.0349976	High	25.07	0.285033	High	40.34	0.0083454	1
GVSLVLHGASGLPHELVK	3	1	1	LOC_Os06g14740.1	NAD binding domain of 6-phosphogluconate dehydrogenase containing protein, expressed			S10(Phospho)	1893	1	S(3): 0.0; S(10): 100.0	0	0	0	1.30801e+07	1.55342e+07	1.12208e+07	0	1.32784e+07	24h specific	0	1.528e-06	340.565										High	27.52	0.150725	High	24.38	0.314965	High	21.18	0.679393	0
SPPPDSDGSPPHR	2	1	1	LOC_Os12g38430.1	SR repressor protein, putative, expressed			S1(Phospho); S6(Phospho); S9(Phospho)	1585.52	1	S(1): 100.0; S(6): 100.0; S(9): 100.0	0	0	0	2.33001e+07	1.6844e+07	0	0	1.33814e+07	24h specific	0.006	0.09405	245.645										High	5.2	13.3784	High	15.48	1.25289				0
LLAHLGFNPPQEQTSSSTDELNR	4	1	1	LOC_Os07g46370.1	WD domain, G-beta repeat domain containing protein, expressed			S16(Phospho)	2634.22	0.496171	T(14): 0.0; S(15): 0.0; S(16): 49.6; S(17): 49.6; T(18): 0.8	0	0	0	1.06206e+07	2.9754e+07	0	0	1.34582e+07	24h specific	0	4.824e-12	373.631										High	40.97	0.0295019	High	28.46	0.448567				0
TLDLIGVQPPSPKPK	2	1	1	LOC_Os03g19760.1	HAD-superfamily hydrolase, subfamily IA, variant 3 containing protein, expressed			S11(Phospho)	1669.89	1	T(1): 0.0; S(11): 100.0	0	0	0	0	1.74777e+07	2.32424e+07	0	1.35734e+07	24h specific	0	1.116e-09	353.86													High	25.51	0.22692	High	34.64	0.0283264	0
SLSLGNMLHK	3	1	1	LOC_Os07g01550.1	leucine rich repeat domain containing protein, putative, expressed			S3(Phospho)	1179.56	1	S(1): 0.0; S(3): 100.0	0	2.56957e+07	0	2.10082e+07	2.00689e+07	0	0	1.36924e+07	24h specific	0	0.01439	232.588				High	29.63	0.107151				High	23.36	0.474926	High	31.33	0.0757925				0
QLSLEPVYTPR	3	2	1	LOC_Os02g39560.2	non-receptor tyrosine kinase spore lysis A, putative, expressed			S3(Phospho)	1382.67	1	S(3): 100.0; Y(8): 0.0; T(9): 0.0	0	1.51887e+07	0	2.06382e+07	0	2.05693e+07	0	1.37358e+07	24h specific	0	2.606e-11	260.706				High	38.53	0.0296765				High	58.61	0.000290522				High	37.25	0.0403572	0
IIMQSFSDR	5	1	1	LOC_Os03g15033.1	expressed protein			S5(Phospho)	1176.51	0.999878	S(5): 100.0; S(7): 0.0	0	0	0	0	2.53225e+07	1.60788e+07	0	1.38005e+07	24h specific	0	0.0006916	174.419	High	21.26	0.818123							High	36.49	0.0244359	High	39.21	0.0132005	High	39.88	0.0112979	0
RPSSPAPEQEPAGQLR	4	1	1	LOC_Os06g04140.1	expressed protein			S4(Phospho)	1799.84	0.5	S(3): 50.0; S(4): 50.0	0	0	1.56228e+07	0	2.20558e+07	1.95227e+07	0	1.38595e+07	24h specific	0	7.125e-09	220.952							High	21.12	1.61838				High	43.09	0.0106601	High	39.37	0.0249836	0
NASSSTGNITLSVTK	3	2	1	LOC_Os01g31690.1	oxygen-evolving enhancer protein 1, chloroplast precursor, putative, expressed			S5(Phospho)	1559.73	0.978736	S(3): 0.0; S(4): 1.1; S(5): 97.9; T(6): 1.1; T(10): 0.0; S(12): 0.0; T(14): 0.0	0	0	0	1.2302e+07	1.19261e+07	1.77352e+07	0	1.39878e+07	24h specific	0	3.835e-15	248.972										High	61.77	0.000117753	High	69.21	2.13511e-05	High	73.74	7.5235e-06	0
SQSVWGQLSDGGDTSGR	2	2	2	LOC_Os03g57854.1 ;LOC_Os07g07270.1	MBTB3 - Bric-a-Brac, Tramtrack, Broad Complex BTB domain with Meprin and TRAF Homology MATH domain, expressed			S9(Phospho)	1816.75	0.999823	S(1): 0.0; S(3): 0.0; S(9): 100.0; T(14): 0.0; S(15): 0.0	0	0	0	21068956	21268838	0	0	14112598	24h specific	0	4.123e-16	307.047										High	56.99	0.000366075	High	14.15	7.13995				0
TLHPSVHGGILAR	2	2	1	LOC_Os08g10570.2	bifunctional purine biosynthesis protein purH, putative, expressed			S5(Phospho)	1437.74	1	T(1): 0.0; S(5): 100.0	0	0	0	1.85903e+07	0	2.45317e+07	0	1.4374e+07	24h specific	0.001	0.01637	125.909										High	9.23	16.7636				High	11.92	9.26113	0
VRSVQFGQK	3	3	1	LOC_Os05g30530.1	40S ribosomal protein S4, putative, expressed			S3(Phospho)	1128.56	1	S(3): 100.0	0	0	0	1.57853e+07	1.44609e+07	1.34498e+07	0	1.45653e+07	24h specific	0.001	0.01048	224.129										High	17.42	1.94538	High	19.39	1.23826	High	18.88	1.39255	1
IAHIPKPEASLDSLSFK	2	1	1	LOC_Os05g50710.1	late embryogenesis abundant protein, putative, expressed			S15(Phospho)	1932.99	0.499999	S(10): 0.0; S(13): 50.0; S(15): 50.0	0	0	0	2.16118e+07	2.21582e+07	0	0	1.459e+07	24h specific	0	0.0009588	296.247										High	25.13	0.459586	High	29.31	0.177588				0
TLSSAGTEPTAR	3	3	1	LOC_Os03g44830.3	OsRhmbd9 - Putative Rhomboid homologue, expressed			S3(Phospho)	1270.57	0.999999	T(1): 0.0; S(3): 100.0; S(4): 0.0; T(7): 0.0; T(10): 0.0	0	0	0	1.35212e+07	1.40819e+07	1.6241e+07	0	1.46147e+07	24h specific	0	3.804e-06	257.072										High	42.94	0.00641297	High	46.33	0.00299742	High	44.49	0.00458053	0
NSLNISMR	5	2	2	LOC_Os02g46090.1 ;LOC_Os04g49510.1	CAMK_CAMK_like.15 - CAMK includes calcium/calmodulin depedent protein kinases, expressed			S6(Phospho); M7(Oxidation)	1030.44	1	S(2): 0.0; S(6): 100.0	0	0	0	2.23302e+07	0	2.21323e+07	0	1.48208e+07	24h specific	0.001	0.004009	208.132				High	17.85	1.19025	High	26.88	0.15958	High	17.92	1.2592	High	22.43	0.442896	High	31	0.0615604	0
KPPTPVR	3	1	1	LOC_Os03g16800.1	clathrin assembly protein, putative, expressed			T4(Phospho)	874.456	1	T(4): 100.0	0	2.09846e+07	0	0	1.78951e+07	2.71852e+07	0	1.50268e+07	24h specific	0.003	0.03432	214.016				High	43.15	0.00475457							High	28.91	0.125444	High	23.84	0.405613	0
LTPTKGSPSPDLR	3	1	1	LOC_Os09g38090.1	expressed protein			S7(Phospho); S9(Phospho)	1528.68	0.999999	T(2): 0.0; T(4): 0.0; S(7): 100.0; S(9): 100.0	0	0	0	0	2.29102e+07	22397590	0	1.51026e+07	24h specific	0.001	0.01601	309.88													High	19.68	2.64434	High	22.36	1.41358	1
AASPSPGPSPPPPPPPAQLK	8	2	1	LOC_Os10g30880.2	expressed protein			S3(Phospho)	1969.98	0.999999	S(3): 100.0; S(5): 0.0; S(9): 0.0	0	0	0	1.11286e+07	9.13294e+06	2.51795e+07	0	1.5147e+07	24h specific	0	6.168e-16	342.722							High	23.35	1.06232	High	17.24	4.34616	High	44.3	0.00859547	High	29.26	0.270177	0
SITPPADR	3	1	1	LOC_Os08g29650.1	RNA recognition motif containing protein, expressed			T3(Phospho)	936.419	0.999999	S(1): 0.0; T(3): 100.0	2.9484e+07	0	0	2.14742e+07	0	2.41443e+07	0	1.52062e+07	24h specific	0.001	0.01536	149.14	High	24.91	0.197261							High	22.12	0.379612				High	26.97	0.1325	0
KASPAPESVVLHIDHLSR	3	2	1	LOC_Os01g72890.2	transposon protein, putative, CACTA, En/Spm sub-class, expressed			S3(Phospho)	2036.03	1	S(3): 100.0; S(8): 0.0; S(17): 0.0	0	0	0	1.83427e+07	1.42403e+07	1.3749e+07	0	1.5444e+07	24h specific	0	7.412e-15	333.848										High	26.68	0.389079	High	22.38	1.03855	High	34.6	0.0630541	1
LVTASSSASRTTTSR	6	1	1	LOC_Os02g49680.1	arsenate reductase, putative, expressed			T3(Phospho); S5(Phospho); S6(Phospho)	1764.7	0.00464199	T(3): 100.0; S(5): 49.5; S(6): 49.5; S(7): 33.3; S(9): 33.3; T(11): 33.3; T(12): 1.0; T(13): 0.0; S(14): 0.0	0	0	47375551	0	3.87056e+07	8.18001e+06	0	1.56285e+07	24h specific	0.001	0.01261	126.201							High	14.12	6.88544	High	8.46	25.4328	High	22.93	0.896677	High	10.82	14.9319	1
KLSQTNVSEDEHVIIPAHLR	4	2	1	LOC_Os03g29750.2	expressed protein			S3(Phospho)	2366.19	0.98416	S(3): 98.4; T(5): 1.6; S(8): 0.0	0	0	0	1.07406e+07	1.93018e+07	1.80941e+07	0	1.60455e+07	24h specific	0	6.788e-13	339.487										High	36.21	0.0414044	High	25.55	0.4618	High	35.63	0.0468962	1
SPDEITGPYKDDPAPTSFVPAAGYHK	2	1	1	LOC_Os01g32080.1	thiamine pyrophosphate enzyme, C-terminal TPP binding domain containing protein, expressed			S1(Phospho)	2840.29	1	S(1): 100.0; T(6): 0.0; Y(9): 0.0; T(16): 0.0; S(17): 0.0; Y(24): 0.0	0	0	0	0	24678061	23532026	0	16070029	24h specific	0	3.748e-14	387.683													High	24.89	1.32395	High	29.23	0.484043	1
VLSSIFSSLAAEQAR	3	2	1	LOC_Os12g03340.1	protein of unknown function, DUF618 domain containing protein, expressed			S7(Phospho)	1658.82	0.991638	S(3): 0.0; S(4): 0.0; S(7): 99.2; S(8): 0.8	0	0	0	1.71058e+07	1.72866e+07	14623259	0	1.63385e+07	24h specific	0	4.22e-16	358.085										High	73.54	7.36024e-06	High	82.65	8.93647e-07	High	74.81	5.47092e-06	0
ATQTVEDSSRPGPR	3	2	1	LOC_Os04g16848.1	photosystem II reaction center protein H, putative			N-Term(Acetyl); T4(Phospho)	1622.72	0.0108466	T(2): 98.9; T(4): 1.1; S(8): 0.0; S(9): 0.0	0	0	4.88821e+07	2.91979e+07	20146815	0	0	1.64482e+07	24h specific	0.001	0.01111	242.067							High	14.78	5.82986	High	21.56	1.22226	High	10.95	14.118				0
QWSPYHR	3	1	1	LOC_Os09g28220.1	NFKB, putative, expressed			S3(Phospho)	1053.43	0.999898	S(3): 100.0; Y(5): 0.0	0	4.18923e+07	0	23081154	0	26758164	0	16613106	24h specific	0.003	0.05273	147.638				High	21.14	0.56185				High	17.97	1.315				High	19.67	0.802197	0
TFQGPPHGIQVER	4	3	2	LOC_Os12g10580.1 ;LOC_Os10g21268.1	ribulose bisphosphate carboxylase large chain precursor, putative			T1(Phospho)	1545.73	1	T(1): 100.0	0	0	1.12074e+07	1.7642e+07	2.21259e+07	1.09142e+07	0	1.6894e+07	24h specific	0	0.0008571	240.262							High	23.24	0.77254	High	25.94	0.417298	High	24.02	0.643952	High	12.4	9.43434	0
GNPPHVASVSSPSLPSAPPGALAGGR	3	1	1	LOC_Os06g44150.1	CorA-like magnesium transporter protein, putative, expressed			S10(Phospho)	2460.21	0.963778	S(8): 1.8; S(10): 96.4; S(11): 1.8; S(13): 0.0; S(16): 0.0	0	0	0	0	24296059	2.64836e+07	0	1.69266e+07	24h specific	0	0.0004521	277.893													High	23.16	1.15354	High	16.81	5.96373	0
VSPNTSPPLLSSPK	5	1	1	LOC_Os09g33510.1	hydroxyproline-rich glycoprotein family protein, putative, expressed			S2(Phospho); S6(Phospho); S12(Phospho)	1663.68	6.64394e-07	S(2): 0.1; T(5): 99.9; S(6): 0.2; S(11): 99.9; S(12): 99.9	0	0	0	0	2.09636e+07	3.01724e+07	0	1.70453e+07	24h specific	0	0.01056	109.454							High	10.94	13.1397				High	7.87	26.7494	High	8.72	22.5987	0
HIIEEVINSMSDDEEGEEDNAEDDKDK	6	1	1	LOC_Os01g70020.1	DEK C terminal domain containing protein, expressed			M10(Oxidation); S11(Phospho)	3201.26	0.5	S(9): 50.0; S(11): 50.0	0	4.15999e+07	0	0	2.13415e+07	3.02412e+07	0	1.71943e+07	24h specific	0	4.22e-16	369.594				High	52.67	0.00188885	High	52.38	0.00200281				High	58.12	0.000542524	High	61.95	0.000220488	1
SISAEGLHSLR	2	1	1	LOC_Os02g55560.1	protein phosphatase 2C, putative, expressed			S3(Phospho)	1249.6	0.999996	S(1): 0.0; S(3): 100.0; S(9): 0.0	0	0	0	2.79836e+07	2.40384e+07	0	0	1.73407e+07	24h specific	0	0.0001472	202.584										High	17.61	1.93493	High	26.79	0.238938				0
LTEGCSFR	2	1	1	LOC_Os04g27860.1	40S ribosomal protein S27, putative			C5(Carbamidomethyl); S6(Phospho)	1049.41	1	T(2): 0.0; S(6): 100.0	0	0	0	2.64616e+07	0	26234377	0	1.75653e+07	24h specific	0.004	0.07471	128.782										High	10.77	7.17763				High	14.28	3.23235	0
EGTEAGHASRSPTEELLDR	3	1	1	LOC_Os09g33510.1	hydroxyproline-rich glycoprotein family protein, putative, expressed			S9(Phospho)	2134.95	0.499994	T(3): 0.0; S(9): 50.0; S(11): 50.0; T(13): 0.0	0	33099560	0	3.12926e+07	22431523	0	0	1.79081e+07	24h specific	0	0.005175	193.901				High	3.42	129.057				High	7.34	51.7158	High	11.5	19.8508				1
YPAHTASAAEEEEASET	4	1	1	LOC_Os04g32650.1	tRNA synthetase class II core domain containing protein, expressed			S15(Phospho)	1872.72	0.99987	Y(1): 0.0; T(5): 0.0; S(7): 0.0; S(15): 100.0; T(17): 0.0	0	0	1.66352e+07	1.21227e+07	2.08997e+07	2.10111e+07	0	1.80112e+07	24h specific	0	0.001325	306.079							High	17.96	2.25778	High	34.35	0.0517501	High	19.43	1.6106	High	10.75	12.3811	0
SPNLESHIK	3	1	1	LOC_Os04g57300.1	phosphatidylinositol 3- and 4-kinase family protein, putative, expressed			S1(Phospho)	1104.51	1	S(1): 100.0; S(6): 0.0	0	0	9.74488e+06	0	2.66563e+07	28493831	0	1.83834e+07	24h specific	0	0.001249	206.031							High	33.15	0.0499666				High	19.43	1.14595	High	32.24	0.0609872	0
TKDFLSK	2	1	1	LOC_Os01g50100.1	ABC transporter, ATP-binding protein, putative, expressed			T1(Phospho)	918.434	1	T(1): 100.0; S(6): 0.0	0	0	0	0	2.76565e+07	2.75056e+07	0	1.83873e+07	24h specific	0.002	0.02294	136.499													High	18.7	1.16348	High	10.53	5.39035	1
VVGQFSSAESR	3	1	1	LOC_Os03g55820.1	thioredoxin, putative, expressed			S10(Phospho)	1246.55	0.991362	S(6): 0.0; S(7): 0.9; S(10): 99.1	0	1.45607e+07	0	0	2.85025e+07	2.68942e+07	0	1.84656e+07	24h specific	0.001	0.002521	290.048				High	24.34	0.429238							High	36.03	0.0291743	High	33.35	0.0546766	0
VMHASSVHSPR	5	3	1	LOC_Os03g27019.5	expressed protein			S6(Phospho)	1287.57	0.498097	S(5): 0.4; S(6): 49.8; S(9): 49.8	0	7.79941e+06	0	2.51264e+07	1.72147e+07	1.47688e+07	0	1.90366e+07	24h specific	0.002	0.01667	238.116				High	20.14	1.24956				High	19.41	1.48573	High	9.2	15.2988	High	23.62	0.554435	0
SPPADSDGSPPHRR	2	3	1	LOC_Os02g15310.1	RNA recognition motif containing protein, expressed			S1(Phospho); S6(Phospho); S9(Phospho)	1715.6	1	S(1): 100.0; S(6): 100.0; S(9): 100.0	0	0	0	3.26081e+07	0	2.49114e+07	0	1.91731e+07	24h specific	0.001	0.01522	419.685										High	25.38	0.290604				High	23.54	0.469144	1
NPEVETSSSIHR	6	1	1	LOC_Os07g36420.1	proteasome inhibitor-related, putative, expressed			S8(Phospho)	1435.62	0.497961	T(6): 0.0; S(7): 0.4; S(8): 49.8; S(9): 49.8	0	0	0	2.0391e+07	1.7598e+07	1.95676e+07	0	1.91855e+07	24h specific	0	3.621e-07	341.207										High	60.04	0.00013297	High	37.77	0.0239551	High	28.88	0.183841	0
LISQLDIR	2	2	1	LOC_Os12g10580.1	ribulose bisphosphate carboxylase large chain precursor, putative			S3(Phospho)	1037.54	1	S(3): 100.0	0	0	0	25162083	0	3.25704e+07	0	1.92442e+07	24h specific	0	0.007621	222.217										High	36.67	0.0275556				High	37.84	0.0229472	0
LDSSGPSPSPSPTAAAAAAPVLVLSNSGKR	2	1	1	LOC_Os03g17240.1	ankyrin repeat-containing protein, putative, expressed			S27(Phospho)	2885.45	0.999993	S(3): 0.0; S(4): 0.0; S(7): 0.0; S(9): 0.0; S(11): 0.0; T(13): 0.0; S(25): 0.0; S(27): 100.0	0	0	0	2.98439e+07	2.81087e+07	0	0	1.93175e+07	24h specific	0	4.123e-16	467.226										High	26.73	0.417855	High	34.58	0.0733598				1
SYTNLLDLAAGNFEALGPAGGGR	4	1	1	LOC_Os05g44100.1	trehalose synthase, putative, expressed			S1(Phospho)	2344.1	0.333333	S(1): 33.3; Y(2): 33.3; T(3): 33.3	0	0	0	0	3.02217e+07	2.82316e+07	0	1.94844e+07	24h specific	0	4.231e-16	484.302													High	127.43	5.32303e-11	High	121.08	2.29699e-10	0
IVGDSPQQQVVELHHHHQR	4	1	1	LOC_Os03g01170.1	transporter family protein, putative, expressed			S5(Phospho)	2324.11	1	S(5): 100.0	0	0	0	2.86234e+07	30886675	0	0	1.98367e+07	24h specific	0	8.748e-12	282.263										High	42.45	0.0138914	High	21.32	1.81266				0
GQGDTDLETASSAPSSPR	8	3	1	LOC_Os11g01439.2	chloroplast unusual positioning protein, putative, expressed			S11(Phospho); S15(Phospho)	1935.74	0.011592	T(5): 0.0; T(9): 0.0; S(11): 2.3; S(12): 97.7; S(15): 50.0; S(16): 50.0	0	0	0	1.2092e+07	2.27055e+07	2.47988e+07	0	1.98654e+07	24h specific	0	1.66e-07	216.372										High	13.18	6.95053	High	19.5	1.54446	High	27.79	0.235872	0
VHSGSVSPLHPR	3	2	1	LOC_Os04g47240.2	STE_MEKK_ste11_MAP3K.17 - STE kinases include homologs to sterile 7, sterile 11 and sterile 20 from yeast, expressed			S3(Phospho); S5(Phospho)	1432.61	0.0112377	S(3): 100.0; S(5): 1.1; S(7): 98.9	4.00356e+07	0	0	2.78506e+07	3.17621e+07	0	0	1.98709e+07	24h specific	0	0.00324	297.295	High	24.64	0.569963							High	32.96	0.0770371	High	39.59	0.0180786				0
AQSMGDMSSLDFMR	3	1	1	LOC_Os12g32986.1	heat shock protein, putative, expressed			S3(Phospho)	1655.63	1	S(3): 100.0; S(8): 0.0; S(9): 0.0	0	0	0	1.93742e+07	2.3717e+07	1.66432e+07	0	1.99115e+07	24h specific	0	4.231e-16	353.798										High	70.47	1.01589e-05	High	88.14	1.80778e-07	High	70.03	1.12123e-05	0
ECSAPPMLPGEMR	2	1	1	LOC_Os10g39820.1	zinc knuckle domain containing protein, expressed			C2(Carbamidomethyl); S3(Phospho)	1554.63	1	S(3): 100.0	0	0	0	2.88756e+07	0	3.16216e+07	0	2.01658e+07	24h specific	0.002	0.02545	170.394										High	22.12	1.04309				High	10.39	11.9018	0
MLSIQLR	3	1	1	LOC_Os04g18090.1	histone H1, putative, expressed		HON702	S3(Phospho)	940.469	1	S(3): 100.0	0	0	0	22727637	1.94563e+07	1.89935e+07	0	2.03925e+07	24h specific	0.001	0.001249	175.195										High	32.82	0.05015	High	33.05	0.0475632	High	41.67	0.00637541	0
YLRPLYSSLAR	5	1	1	LOC_Os03g60460.1	aminopeptidase, putative, expressed			S7(Phospho)	1418.72	0.99975	Y(1): 0.0; Y(6): 0.0; S(7): 100.0; S(8): 0.0	6.63743e+06	0	0	1.94007e+07	2.28949e+07	2.00274e+07	0	2.07743e+07	24h specific	0	0.007746	218.115	High	6.5	26.4953							High	16.95	2.32919	High	12.76	6.14145	High	25.17	0.355479	0
AADDLSSPAR	7	1	1	LOC_Os09g24250.1	ubiquitin carboxyl-terminal hydrolase domain containing protein, expressed			N-Term(Acetyl); S7(Phospho)	1124.46	0.5	S(6): 50.0; S(7): 50.0	4.07917e+07	0	0	34947863	2.78898e+07	0	0	2.09459e+07	24h specific	0	6.961e-06	270.885	High	40.4	0.00959435							High	45.6	0.00289883	High	37.73	0.0176835				0
SASATAVLAAQDR	5	1	1	LOC_Os04g55810.1	expressed protein			S3(Phospho)	1340.62	0.999844	S(1): 0.0; S(3): 100.0; T(5): 0.0	0	2.21279e+07	0	1.64703e+07	2.14863e+07	24892702	0	2.09498e+07	24h specific	0	1.212e-07	254.186				High	13.18	8.62145				High	40.82	0.014816	High	36.34	0.0419602	High	18.84	2.31519	0
MSSSSDPDQEPTSPSAAGADGAQPR	14	1	1	LOC_Os02g44810.1	tRNA pseudouridine synthase family protein, putative, expressed			S13(Phospho)	2526.02	0.983023	S(2): 0.0; S(3): 0.0; S(4): 0.0; S(5): 0.0; T(12): 1.7; S(13): 98.3; S(15): 0.0	0	3.82099e+07	0	0	35652661	2.74532e+07	0	2.10353e+07	24h specific	0	3.312e-06	285.899				High	53.95	0.00132796							High	40.22	0.0308851	High	51.36	0.00235573	0
SADGSVSTLLK	4	2	1	LOC_Os06g19660.2	WD domain, G-beta repeat domain containing protein, expressed			S1(Phospho)	1157.55	1	S(1): 100.0; S(5): 0.0; S(7): 0.0; T(8): 0.0	0	1.87144e+07	0	1.69407e+07	2.19286e+07	2.43311e+07	0	2.10668e+07	24h specific	0	0.0002815	233.643				High	42.99	0.00556093				High	28.01	0.178049	High	16.52	2.51702	High	16.97	2.22909	0
SHNLSFKDYVSSLEEPIHQK	4	1	1	LOC_Os01g51890.1	endonuclease/exonuclease/phosphatase family domain containing protein, expressed			S5(Phospho)	2438.15	1	S(1): 0.0; S(5): 100.0; Y(9): 0.0; S(11): 0.0; S(12): 0.0	1.6684e+07	0	0	2.34267e+07	1.53684e+07	2.59329e+07	0	2.1576e+07	24h specific	0	2.659e-13	414.076	High	34.1	0.125778							High	33.59	0.142588	High	4.39	121.366	High	55.64	0.000891011	1
DQLEGGGGAHGPEVVADEEVTSHR	6	1	1	LOC_Os10g31040.1	Citrate transporter protein, putative, expressed			S22(Phospho)	2526.08	0.980138	T(21): 2.0; S(22): 98.0	0	46817318	0	2.54908e+07	4.01815e+07	0	0	2.18908e+07	24h specific	0	2.67e-07	281.695	High	22.48	1.9657	High	6.27	82.1919				High	38.51	0.0484584	High	9.56	38.9089				0
GLAYDISDDQQDITR	5	2	1	LOC_Os11g47970.1	AAA-type ATPase family protein, putative, expressed			S7(Phospho)	1789.77	1	Y(4): 0.0; S(7): 100.0; T(14): 0.0	0	0	15735991	22213257	1.96841e+07	24587942	0	2.21618e+07	24h specific	0	4.231e-16	438.776							High	54.62	0.000720833	High	76.87	4.29784e-06	High	97.33	3.77713e-08	High	103.69	8.42085e-09	0
IPDHLTALSPAPVSLLPSSPPPPSSSR	5	1	1	LOC_Os12g42260.1	initiation factor 2 subunit family domain containing protein, expressed			S19(Phospho)	2800.44	0.979616	T(6): 0.0; S(9): 0.0; S(14): 0.0; S(18): 2.0; S(19): 98.0; S(24): 0.0; S(25): 0.0; S(26): 0.0	0	0	0	2.18213e+07	1.69285e+07	2.92346e+07	0	2.26615e+07	24h specific	0	1.167e-13	292.186										High	9.24	19.316	High	10.84	13.5694	High	11.38	10.8476	0
AGDRGDSPPPLPDHLR	7	1	1	LOC_Os07g37140.1	expressed protein			S7(Phospho)	1779.82	1	S(7): 100.0	0	2.44939e+06	0	1.67954e+07	2.05627e+07	3.2465e+07	0	2.32744e+07	24h specific	0	3.976e-09	321.411				High	16.17	4.75725				High	34.5	0.0700224	High	23.79	0.823961	High	27.8	0.328017	1
LASIGLENTEANR	5	3	1	LOC_Os11g07020.1	fructose-bisphospate aldolase isozyme, putative, expressed			S3(Phospho)	1467.69	1	S(3): 100.0; T(9): 0.0	0	24978421	0	2.30451e+07	2.46888e+07	23777711	0	2.38372e+07	24h specific	0	4.231e-16	365.53				High	67.09	3.43573e-05	High	46.14	0.00427703	High	76.51	3.86966e-06	High	68.28	2.58479e-05	High	73.41	7.89628e-06	0
DLPSQPTSPER	6	1	1	LOC_Os01g12280.1	hAT dimerisation domain-containing protein, putative, expressed			S8(Phospho)	1306.57	0.497657	S(4): 0.5; T(7): 49.8; S(8): 49.8	0	0	0	2.50587e+07	2.31341e+07	2.37997e+07	0	2.39975e+07	24h specific	0.002	0.02385	210.601										High	9.77	13.2958	High	24.73	0.417443	High	24.56	0.438306	0
NVSSENPPSHR	3	1	1	LOC_Os01g59850.1	GTPase-activating protein, putative, expressed			S3(Phospho)	1303.54	0.999999	S(3): 100.0; S(4): 0.0; S(9): 0.0	2.41633e+07	0	0	3.01984e+07	0	4.20456e+07	0	2.40814e+07	24h specific	0	2.186e-09	302.658	High	32.45	0.0525336							High	29.57	0.103618				High	48.41	0.00133684	0
SVGDLTAADLEGK	4	2	1	LOC_Os05g41640.1	phosphoglycerate kinase protein, putative, expressed			S1(Phospho)	1355.61	1	S(1): 100.0; T(6): 0.0	0	1.07061e+07	0	2.35343e+07	2.31779e+07	2.5587e+07	0	2.40997e+07	24h specific	0	4.579e-16	266.061				High	75.52	3.65267e-06				High	65.04	4.04507e-05	High	71.81	8.5363e-06	High	71.58	9.06312e-06	0
VFSNNNQPHGAAFQHSHSYQDHK	5	3	1	LOC_Os02g48790.4	AML1, putative, expressed			S18(Phospho)	2730.16	0.494866	S(3): 0.0; S(16): 49.5; S(18): 49.5; Y(19): 1.0	0	3.1897e+07	0	2.04642e+07	2.95509e+07	2.246e+07	0	2.41584e+07	24h specific	0.001	0.002264	207.004				High	11.56	26.8924				High	12.79	20.2596	High	9.33	44.9338	High	23.9	1.56312	0
SIIPQQSFR	3	1	1	LOC_Os06g46366.1	zinc finger, C3HC4 type, domain containing protein, expressed			S7(Phospho)	1155.56	1	S(1): 0.0; S(7): 100.0	0	0	0	3.38643e+07	0	3.97761e+07	0	2.45468e+07	24h specific	0.007	0.09575	198.315				High	22.39	0.933785				High	17.15	3.09368				High	24.22	0.612699	0
SASILSR	6	1	1	LOC_Os10g41749.4	crcB-like protein, expressed			S3(Phospho)	813.387	0.999999	S(1): 0.0; S(3): 100.0; S(6): 0.0	0	2.05517e+07	0	3.96649e+07	1.61159e+07	1.80085e+07	0	2.45965e+07	24h specific	0.001	0.001288	155.837				High	37.12	0.0194089	High	38.36	0.0142307	High	36.11	0.0244906	High	36.83	0.0207491	High	44.77	0.00325257	0
ALHPSPK	2	2	1	LOC_Os05g01540.2	serine/arginine repetitive matrix protein 1, putative, expressed			S5(Phospho)	829.397	1	S(5): 100.0	0	0	0	0	2.97805e+07	4.42758e+07	0	2.46854e+07	24h specific	0.001	0.01482	209.649													High	17.81	1.14579	High	16.3	1.62221	0
RSSILGVGSGAAAVLVDLLAPGAAGEFR	3	1	1	LOC_Os05g43460.1	DUF567 domain containing protein, putative, expressed			S3(Phospho)	2734.44	0.0150415	S(2): 98.5; S(3): 1.5; S(9): 0.0	0	0	0	1.85525e+07	3.38462e+07	2.27388e+07	0	2.50458e+07	24h specific	0	4.123e-16	474.196										High	50.06	0.00106025	High	48.6	0.00133	High	49.23	0.00142861	1
VLVNIEQQSPDIAQGVHGHFTK	2	5	1	LOC_Os01g10940.1	S-adenosylmethionine synthetase 2, putative			S9(Phospho)	2497.24	1	S(9): 100.0; T(21): 0.0	0	0	0	3.60499e+07	0	3.9274e+07	0	2.5108e+07	24h specific	0	5.878e-10	278.657										High	23.5	0.934909				High	15.45	6.70845	0
FRSENNAMR	3	1	1	LOC_Os08g30060.2	proton pump interactor, putative, expressed			S3(Phospho)	1204.49	1	S(3): 100.0	0	0	0	3.05971e+07	0	4.66408e+07	0	2.5746e+07	24h specific	0.001	0.01006	148.649										High	22.49	0.624511	High	22.43	0.628341	High	18.1	1.72925	1
APSPSPPPPPR	4	1	1	LOC_Os02g57500.1	expressed protein			S3(Phospho)	1179.56	0.999998	S(3): 100.0; S(5): 0.0	0	0	0	0	6.68592e+07	1.08109e+07	0	2.589e+07	24h specific	0	8.187e-05	205.268				High	51.88	0.00063404							High	34.95	0.0315731	High	38.9	0.0127988	0
GGDPVEEDVDICGNASPILIEK	5	4	1	LOC_Os02g38980.4	bromodomain domain containing protein, expressed		GTE703	C12(Carbamidomethyl); S16(Phospho)	2407.08	1	S(16): 100.0	1.66487e+07	0	0	2.67129e+07	2.92817e+07	2.21017e+07	0	2.60321e+07	24h specific	0	4.22e-16	489.261	High	33.68	0.146414							High	46.61	0.00755661	High	45.8	0.00893897	High	55.71	0.000921073	0
SVSPGNQVEGNNK	3	3	1	LOC_Os01g36860.3	DEAD-box ATP-dependent RNA helicase 40, putative, expressed			S3(Phospho)	1409.61	0.999834	S(1): 0.0; S(3): 100.0	47062232	0	0	35580032	0	4.28521e+07	0	2.6144e+07	24h specific	0	1.563e-09	251.939	High	32.56	0.0784518							High	44.94	0.0047549				High	43.35	0.00681087	0
DQQEIDEDSHRSPMEDEGHYEK	5	1	1	LOC_Os12g38970.1	VIP4, putative, expressed		PAFB701	S12(Phospho)	2754.06	0.5	S(9): 50.0; S(12): 50.0; Y(20): 0.0	0	0	9.77121e+06	0	3.85996e+07	3.98494e+07	0	2.61497e+07	24h specific	0	4.231e-16	338.299				High	9.98	29.0987	High	9.3	34.213				High	21.37	2.09281	High	13.87	11.7852	1
TISDELPQEPAK	10	1	1	LOC_Os02g39920.1	AT hook motif family protein, expressed			S3(Phospho)	1407.64	1	T(1): 0.0; S(3): 100.0	0	0	0	5.85213e+07	0	21848172	0	2.67898e+07	24h specific	0	2.088e-09	323.734	High	66.24	3.48682e-05	High	63.13	6.9994e-05	High	57.87	0.000232955	High	59.4	0.000168377	High	60.53	0.000126262	High	56.43	0.000326363	0
VLGNVDTLHNILIPTLSVLSIAR	3	1	1	ChrSy.fgenesh.mRNA.86	#N/A			S17(Phospho)	2538.42	1	T(7): 0.0; T(15): 0.0; S(17): 100.0; S(20): 0.0	0	0	0	2.73383e+07	25618682	2.80514e+07	0	2.70028e+07	24h specific	0	4.22e-16	474.685										High	67.22	4.69435e-06	High	68.76	3.50575e-06	High	65.5	6.67957e-06	0
TFEQAQSLGIPLSTLDDHPR	3	1	1	LOC_Os07g08030.1	ribose-5-phosphate isomerase A, putative, expressed			S7(Phospho)	2305.07	1	T(1): 0.0; S(7): 100.0; S(13): 0.0; T(14): 0.0	0	4.66133e+07	0	0	2.91841e+07	5.24058e+07	0	2.71967e+07	24h specific	0	7.248e-16	287.845				High	36.24	0.0764748							High	50.68	0.00277854	High	22	2.00928	0
STSLSFR	4	1	1	LOC_Os01g50100.1	ABC transporter, ATP-binding protein, putative, expressed			S5(Phospho)	877.383	0.999898	S(1): 0.0; T(2): 0.0; S(3): 0.0; S(5): 100.0	0	0	5.23044e+06	6.02891e+07	2.16581e+07	0	0	2.73157e+07	24h specific	0.006	0.09897	147.638							High	25.16	0.270805	High	25.26	0.249749	High	22.81	0.431447				0
DLEIGSPR	5	1	1	LOC_Os07g49460.3	response regulator receiver domain containing protein, expressed			S6(Phospho)	966.431	1	S(6): 100.0	0	0	5.41164e+07	41978506	4.15613e+07	0	0	2.78466e+07	24h specific	0.001	0.01525	167.63							High	35.65	0.0167855	High	35.65	0.0167855	High	39.32	0.00719242				0
GTSAEELESHVEDK	6	1	1	LOC_Os06g34710.1	expressed protein			S3(Phospho)	1610.66	0.999889	T(2): 0.0; S(3): 100.0; S(9): 0.0	2.55903e+07	0	0	2.71498e+07	2.56766e+07	3.19745e+07	0	2.8267e+07	24h specific	0	7.578e-06	267.518	High	63.02	6.46055e-05							High	43.79	0.00545478	High	33.94	0.0521308	High	51.99	0.000818341	0
TSSAPPNLDEQKR	4	1	1	LOC_Os07g36940.1	eukaryotic translation initiation factor 4G, putative, expressed			S3(Phospho)	1522.69	0.99954	T(1): 0.0; S(2): 0.0; S(3): 100.0	0	0	0	1.26935e+07	2.56695e+07	47909722	0	2.87576e+07	24h specific	0	0.004299	214.139										High	22.97	0.918484	High	26.22	0.426702	High	23.38	0.821276	1
MVSPLLDLHADYDENSLPSPTR	4	1	1	LOC_Os11g31890.1	NLI interacting factor-like phosphatase, putative, expressed			S19(Phospho)	2550.16	0.999785	S(3): 0.0; Y(12): 0.0; S(16): 0.0; S(19): 100.0; T(21): 0.0	0	3.26496e+07	0	3.02198e+07	3.02267e+07	2.59615e+07	0	2.88027e+07	24h specific	0	2.588e-06	327.857				High	0.79	275.49				High	22.65	1.87394	High	6.17	83.8286	High	8.19	52.4065	0
ASRDSDVNLSLK	4	3	1	LOC_Os03g15650.2	vacuolar sorting protein, putative, expressed			S5(Phospho)	1384.65	0.999999	S(2): 0.0; S(5): 100.0; S(10): 0.0	0	0	0	2.79863e+07	2.77219e+07	3.11953e+07	0	2.89678e+07	24h specific	0	5.198e-09	358.068										High	32.29	0.0753392	High	38.82	0.0177147	High	16.56	2.84612	1
FAESVSAPLSAPSGVAAAR	6	2	1	LOC_Os11g33120.2	respiratory burst oxidase, putative, expressed			S6(Phospho)	1867.91	0.987957	S(4): 1.2; S(6): 98.8; S(10): 0.0; S(13): 0.0	0	0	2.73627e+07	2.69868e+07	30709191	3.15569e+07	0	2.9751e+07	24h specific	0	4.22e-16	395.584							High	65.56	6.66158e-05	High	77.62	4.15415e-06	High	79.17	2.91209e-06	High	82.21	1.4332e-06	0
GDRSPSLDGADDQMFDAFR	7	1	1	LOC_Os06g48530.1	ZOS6-09 - C2H2 zinc finger protein, expressed			S4(Phospho)	2179.87	0.99986	S(4): 100.0; S(6): 0.0	0	0	0	2.63979e+07	4.04342e+07	2.40183e+07	0	3.02835e+07	24h specific	0	4.231e-16	456.416										High	46.37	0.00521094	High	58.91	0.000289061	High	48.72	0.00302995	1
SGSSLQLSHTLR	6	1	1	LOC_Os03g49500.2	ethylene receptor, putative, expressed			S1(Phospho)	1365.66	0.986564	S(1): 98.7; S(3): 1.3; S(4): 0.0; S(8): 0.0; T(10): 0.0	3.17934e+07	0	0	3.25195e+07	2.90191e+07	2.96956e+07	0	3.04114e+07	24h specific	0	0.0005998	217.59	High	16.72	3.04856							High	18.35	2.24664	High	17.06	2.80227	High	16.35	3.55372	0
VIHDNFGIIEGLMTTVHAITATQK	4	4	1	LOC_Os08g03290.3	glyceraldehyde-3-phosphate dehydrogenase, putative, expressed			T22(Phospho)	2689.35	0.98973	T(14): 0.0; T(15): 0.0; T(20): 1.0; T(22): 99.0	1.17119e+07	0	0	5.09154e+07	4.23118e+07	0	0	3.10757e+07	24h specific	0	4.231e-16	603.874	High	55.56	0.000643226							High	78.77	3.03442e-06	High	89.99	2.3038e-07				0
SHDGDNVAADEDDDDDVQWQTDTSLEAAK	2	2	1	LOC_Os09g15770.1	CPuORF13 - conserved peptide uORF-containing transcript, expressed			S1(Phospho)	3242.27	1	S(1): 100.0; T(21): 0.0; T(23): 0.0; S(24): 0.0	0	0	0	0	4.33772e+07	5.25284e+07	0	3.19685e+07	24h specific	0	4.231e-16	344.982													High	64.64	0.000139227	High	61.16	0.000305971	0
LPSVNEAIVVPTQVNYVGK	3	1	1	LOC_Os02g52390.1	M16 domain containing zinc peptidase, putative, expressed			S3(Phospho)	2107.08	1	S(3): 100.0; T(12): 0.0; Y(16): 0.0	0	0	0	3.36369e+07	3.19457e+07	3.30282e+07	0	3.28703e+07	24h specific	0	4.123e-16	433.175										High	77.08	2.98528e-06	High	61.66	8.97617e-05	High	64.79	4.99003e-05	0
VLSDLGSHPR	4	1	1	LOC_Os03g63560.1	pentatricopeptide, putative, expressed			S3(Phospho)	1160.55	1	S(3): 100.0; S(7): 0.0	0	0	0	3.64728e+07	2.63573e+07	3.67037e+07	0	3.31779e+07	24h specific	0	1.096e-06	259.362				High	5.84	27.0519				High	41.87	0.00684587	High	31.49	0.0747185	High	38.55	0.0141033	0
AGSFSFK	3	1	1	LOC_Os03g51250.1	adenylyl cyclase-associated protein, putative, expressed			S3(Phospho)	823.34	1	S(3): 100.0; S(5): 0.0	0	2.55528e+07	0	0	9.86077e+06	90292467	0	3.33844e+07	24h specific	0.001	0.01048	180.281				High	40.78	0.0028703							High	41.54	0.00244808	High	37.84	0.00573886	0
SGSTSPSLVR	8	1	1	LOC_Os02g57390.1	pumilio-family RNA binding protein, putative, expressed			S3(Phospho); S5(Phospho)	1150.46	0.482664	S(1): 1.7; S(3): 96.5; T(4): 1.7; S(5): 50.0; S(7): 50.0	0	3.54825e+07	0	3.66699e+07	3.2672e+07	33580432	0	3.43075e+07	24h specific	0.001	0.01154	150.676				High	15.42	1.93204				High	22.82	0.369073	High	24.54	0.248377	High	22.54	0.385294	0
GDRSPSLDGADDQMFDAFR	5	1	1	LOC_Os06g48530.1	ZOS6-09 - C2H2 zinc finger protein, expressed			S4(Phospho); S6(Phospho)	2259.85	1	S(4): 100.0; S(6): 100.0	0	0	1.42758e+07	2.51342e+07	3.75065e+07	4.12026e+07	0	3.46144e+07	24h specific	0	1.218e-10	492.53							High	29.39	0.187753	High	57.62	0.000285506	High	43.61	0.00718812	High	38.2	0.0249965	1
VGSATNWAATWDDAAA	3	1	1	LOC_Os04g58280.2	stem-specific protein TSJT1, putative, expressed			S3(Phospho)	1686.68	0.999643	S(3): 100.0; T(5): 0.0; T(10): 0.0	0	0	22351522	0	5.15773e+07	53692313	0	3.50899e+07	24h specific	0.002	0.02393	189.124							High	20.76	1.11606				High	29.62	0.152474	High	15.53	3.81221	0
KTSPGSSPASVAAAPGGLDAVR	8	1	1	LOC_Os02g45110.1	MT-A70 domain containing protein, expressed			S3(Phospho); S6(Phospho)	2155.97	0.998878	T(2): 0.1; S(3): 99.9; S(6): 99.9; S(7): 0.1; S(10): 0.0	0	0	0	5.24329e+07	1.47537e+07	4.58879e+07	0	3.76915e+07	24h specific	0	3.283e-07	271.109										High	27.57	0.48707	High	27.92	0.473653	High	46.46	0.00633659	1
DLFGSDNEDYVK	3	2	1	LOC_Os05g32580.2	glycine-rich protein, putative, expressed			S5(Phospho)	1481.59	1	S(5): 100.0; Y(10): 0.0	0	0	0	2.69982e+07	4.41105e+07	4.27553e+07	0	3.79547e+07	24h specific	0	7.406e-10	331.208										High	42.84	0.00511676	High	40.48	0.00875667	High	41.74	0.00643424	0
SKSFTSLAEATASPAAAANELAKPENPFNK	4	1	1	LOC_Os09g32330.1	expressed protein			S3(Phospho)	3142.51	0.999661	S(1): 0.0; S(3): 100.0; T(5): 0.0; S(6): 0.0; T(11): 0.0; S(13): 0.0	3.51245e+07	0	0	4.43122e+07	4.44553e+07	2.53786e+07	0	3.80487e+07	24h specific	0	4.123e-16	467.91	High	21.34	2.37542							High	54.37	0.00116095	High	39.76	0.0325341	High	36.26	0.0769397	1
GSSFLAGNLSFSR	3	3	1	LOC_Os12g06810.2	WD domain, G-beta repeat domain containing protein, expressed			S10(Phospho)	1422.64	0.0133928	S(2): 0.0; S(3): 0.0; S(10): 1.3; S(12): 98.7	0	0	4.45366e+07	0	61492814	54904426	0	38799080	24h specific	0	2.652e-06	158.988							High	30.69	0.110434				High	22.31	0.781361	High	21.01	1.04689	0
VTIADSDLSSSTPNK	4	1	1	LOC_Os07g06740.2	CAMK_CAMK_like.31 - CAMK includes calcium/calmodulin depedent protein kinases, expressed			S6(Phospho)	1614.73	1	T(2): 0.0; S(6): 100.0; S(9): 0.0; S(10): 0.0; S(11): 0.0; T(12): 0.0	0	2.44133e+07	0	3.97406e+07	3.81269e+07	3.98008e+07	0	39222744	24h specific	0	4.22e-16	393.354				High	95.65	5.33105e-08				High	77.37	3.57301e-06	High	88.19	2.85812e-07	High	85.75	5.18841e-07	0
KLTLQLDLEKPSLGDEKSPSER	6	3	1	LOC_Os07g38360.2	expressed protein			S18(Phospho)	2563.31	0.5	T(3): 0.0; S(12): 0.0; S(18): 50.0; S(20): 50.0	0	0	6.32934e+07	3.01747e+07	3.88815e+07	4.98982e+07	0	3.96515e+07	24h specific	0	2.74e-07	477.308							High	40.74	0.0129789	High	37.86	0.0244786	High	19.68	1.57272	High	38.79	0.0206981	2
LRSFGLYR	4	2	1	LOC_Os05g46340.1	expressed protein			S3(Phospho)	1091.54	1	S(3): 100.0; Y(7): 0.0	0	0	0	5.16261e+07	1.91196e+07	5.26287e+07	0	4.11248e+07	24h specific	0.002	0.01717	213.276										High	19.29	1.87416	High	22.68	0.858631	High	19.89	1.62463	1
SFSGACFNCGESGHR	8	2	1	LOC_Os03g61220.2	DEAD-box ATP-dependent RNA helicase 3, putative, expressed			S1(Phospho); C6(Carbamidomethyl); C9(Carbamidomethyl)	1752.63	0.999912	S(1): 100.0; S(3): 0.0; S(12): 0.0	0	3.00555e+07	0	34075415	41527704	4.86244e+07	0	4.14092e+07	24h specific	0	4.231e-16	380.138				High	55.88	0.000241054				High	64.21	3.28297e-05	High	73.75	3.94708e-06	High	50.63	0.000817395	0
DNVALPSDSFK	5	2	1	LOC_Os05g07130.2	6PF-2-K/Fru-2,6-P2ASE liver isozyme, putative, expressed			S9(Phospho)	1272.55	1	S(7): 0.0; S(9): 100.0	0	3.64542e+07	0	40193354	3.68509e+07	4.7542e+07	0	4.15287e+07	24h specific	0	3.164e-07	296.095				High	41.36	0.0108209				High	25.75	0.393654	High	49.68	0.00157325	High	34.07	0.0549418	0
INSTVESNEVSLSK	4	1	1	LOC_Os08g10580.1	expressed protein		MBD718	S3(Phospho)	1586.73	0.999866	S(3): 100.0; T(4): 0.0; S(7): 0.0; S(11): 0.0; S(13): 0.0	1.27239e+07	0	0	40289639	3.80142e+07	4.86595e+07	0	4.23211e+07	24h specific	0	1.37e-13	274.544	High	59.31	0.000239128							High	42.92	0.0104577	High	45.62	0.0056682	High	46.9	0.00420802	0
NPSINIVCVEPSESPVISGGSPGPHK	4	1	1	LOC_Os06g36840.1	cysteine synthase, putative, expressed			C8(Carbamidomethyl); S21(Phospho)	2738.29	0.999786	S(3): 0.0; S(12): 0.0; S(14): 0.0; S(18): 0.0; S(21): 100.0	0	36724129	0	4.51579e+07	43037561	4.12434e+07	0	4.31463e+07	24h specific	0	1.019e-06	435.206				High	37.77	0.0509599				High	31.06	0.238868	High	29.25	0.358571	High	34.45	0.109381	0
RDSSPPPPPSR	4	1	1	LOC_Os12g35030.1	plus-3 domain containing protein, expressed		PAFD701	S3(Phospho)	1272.57	0.5	S(3): 50.0; S(4): 50.0; S(10): 0.0	1.82751e+07	0	0	25470507	0	1.05618e+08	0	4.36962e+07	24h specific	0.002	0.0706	114.915	High	16.83	3.14972							High	22.82	0.786467				High	18.77	1.98844	1
MDKPSADASFHLSDDPDASER	7	2	1	LOC_Os03g15920.2	expressed protein			S13(Phospho)	2370.96	0.998661	S(5): 0.1; S(9): 0.1; S(13): 99.9; S(19): 0.0	0	7.63425e+07	0	0	8.10308e+07	5.05493e+07	0	4.386e+07	24h specific	0	0.009652	205.182				High	7.79	40.2047							High	7.13	46.8033	High	7.11	46.2023	0
NNGSSIGSPGPGR	5	1	1	LOC_Os07g39560.3	RNA recognition motif containing protein, putative, expressed			S8(Phospho)	1279.55	1	S(4): 0.0; S(5): 0.0; S(8): 100.0	0	0	0	4.44578e+07	5875397	8.24429e+07	0	4.42587e+07	24h specific	0	0.001428	181.929										High	30.69	0.0965709	High	23.79	0.464001	High	33.02	0.056349	0
AAAALPSLEDVSPSHPNSDDEK	6	1	1	LOC_Os12g34330.1	protein binding protein, putative, expressed			S12(Phospho); S18(Phospho)	2409.99	0.979082	S(7): 0.0; S(12): 100.0; S(14): 2.1; S(18): 98.0	0	0	5.88761e+07	4.09635e+07	4.30808e+07	51334026	0	4.51261e+07	24h specific	0	0.001703	292.318	High	8.87	36.7685				High	12.84	14.5495	High	25.36	0.824024	High	10.51	24.6887	High	19.8	2.94871	0
GGAPAEFQPSFR	7	3	1	LOC_Os02g34460.2	40S ribosomal protein S10, putative, expressed			S10(Phospho)	1343.58	1	S(10): 100.0	55562189	0	0	0	5.95027e+07	7.86396e+07	0	4.60474e+07	24h specific	0	4.231e-16	402.656	High	60.1	0.000129777	High	60.4	0.000119291				High	60.26	0.000123199	High	61.19	9.94507e-05	High	59.96	0.000132111	0
SPPREPEPEPVKEEEPEPDMNEIK	3	1	1	LOC_Os03g16800.1	clathrin assembly protein, putative, expressed			S1(Phospho); M20(Oxidation)	2898.28	1	S(1): 100.0	0	0	6.25368e+07	0	6.34696e+07	7.69317e+07	0	4.68004e+07	24h specific	0	3.622e-08	411.993							High	21.93	2.4834				High	22.83	2.03188	High	25.76	1.03052	2
LKESFESSPR	11	1	1	LOC_Os07g27300.1	RNA-binding protein Luc7-like, putative, expressed			S7(Phospho)	1259.57	0.5	S(4): 0.0; S(7): 50.0; S(8): 50.0	0	4.32373e+07	0	4.73778e+07	46681385	47551588	0	4.72036e+07	24h specific	0.001	0.01006	266.432	High	14.99	5.42471	High	22.5	0.973132				High	13.05	8.4722	High	34.57	0.060506	High	34.49	0.0601373	1
RRDDYSASPQR	4	3	1	LOC_Os02g15310.1	RNA recognition motif containing protein, expressed			S6(Phospho); S8(Phospho)	1510.58	0.986563	Y(5): 1.3; S(6): 98.7; S(8): 100.0	0	7.90697e+07	0	5.77636e+07	0	85645276	0	4.7803e+07	24h specific	0.001	0.00161	206.363				High	21.53	0.693581				High	18.49	1.3988				High	18.11	1.53676	2
CVLVESSSPR	6	2	1	LOC_Os06g39344.2	enoyl-CoA hydratase/isomerase family protein, putative, expressed			C1(Carbamidomethyl); S7(Phospho)	1213.53	0.333333	S(6): 33.3; S(7): 33.3; S(8): 33.3	0	0	0	0	7.24583e+07	7.62237e+07	0	4.95607e+07	24h specific	0	0.0002672	220.524													High	30.71	0.101987	High	43.21	0.00570409	0
TAAEGDATPLFQPSPTQEAAVLPITVPHPHGWR	6	1	1	LOC_Os09g36890.2	hydroxyproline-rich glycoprotein family protein, putative, expressed			S14(Phospho)	3571.75	0.5	T(1): 0.0; T(8): 0.0; S(14): 50.0; T(16): 50.0; T(25): 0.0	0	0	0	5.48364e+07	5.26035e+07	4.51256e+07	0	5.08552e+07	24h specific	0	4.22e-16	313.773										High	29.49	0.340924	High	24.44	1.08464	High	28.34	0.413065	0
SQSATGSLHGAQHNPVAADILR	6	1	1	LOC_Os07g49270.1	AMP deaminase, putative, expressed			S3(Phospho)	2310.1	0.999286	S(1): 0.0; S(3): 99.9; T(5): 0.0; S(7): 0.0	0	0	0	43515156	4.49748e+07	6.53092e+07	0	5.12664e+07	24h specific	0	2.815e-13	253.061										High	21.6	1.61715	High	22.86	1.23139	High	32.95	0.121095	0
TVDGPSSKDWR	4	7	2	LOC_Os08g03290.3 ;LOC_Os04g40950.2	glyceraldehyde-3-phosphate dehydrogenase, putative, expressed			S6(Phospho)	1327.57	0.5	T(1): 0.0; S(6): 50.0; S(7): 50.0	7.3621e+07	0	0	7.74151e+07	7.97132e+07	0	0	5.23761e+07	24h specific	0.005	0.11	252.73	High	27.75	0.209431							High	16.54	2.7672	High	12.35	7.19771				1
SADKQAVEDEGNTTPVPDTVQVGSSPK	3	1	1	LOC_Os01g54100.1	CK1_CaseinKinase_1a.2 - CK1 includes the casein kinase 1 kinases, expressed			S1(Phospho)	2836.29	1	S(1): 100.0; T(13): 0.0; T(14): 0.0; T(19): 0.0; S(24): 0.0; S(25): 0.0	0	0	0	5.55651e+07	5.32251e+07	5.32853e+07	0	5.40251e+07	24h specific	0	7.224e-16	270.93										High	33.2	0.164625	High	42.46	0.0197818	High	29.26	0.411402	1
RPQSPPSLPAEVVPAFAPPESEDEESWVWSQIK	4	1	1	LOC_Os05g45710.1	serine acetyltransferase protein, putative, expressed			S4(Phospho)	3769.79	0.999688	S(4): 100.0; S(7): 0.0; S(21): 0.0; S(26): 0.0; S(30): 0.0	0	6.71305e+07	0	3.94998e+07	4.2017e+07	8.46453e+07	0	5.53874e+07	24h specific	0	4.123e-16	488.447				High	33.06	0.182673				High	33.13	0.167105	High	14.43	12.851	High	26.26	0.866045	0
AFSGLGGLGVDEPAMVSALAK	4	1	1	LOC_Os05g31750.1	annexin, putative, expressed			S3(Phospho); M15(Oxidation)	2086	1	S(3): 100.0; S(17): 0.0	0	0	5.81623e+07	61632728	55466034	49187622	0	5.54288e+07	24h specific	0	4.22e-16	389.739							High	61.22	0.000168159	High	77.13	4.37244e-06	High	76.04	5.65344e-06	High	65.87	5.91018e-05	0
LLSEEISFQK	2	1	1	LOC_Os05g48500.3	expressed protein			S7(Phospho)	1273.61	1	S(3): 0.0; S(7): 100.0	0	0	0	0	8.74409e+07	7.88508e+07	0	55430559	24h specific	0.001	0.001454	255.165													High	31.35	0.103841	High	37.15	0.0274961	0
VLRPAEVGVTEGGPIEEEPEEKSDKSD	5	2	1	LOC_Os08g25090.1	co-chaperone GrpE protein, putative, expressed			S23(Phospho); S26(Phospho)	3056.35	1	T(10): 0.0; S(23): 100.0; S(26): 100.0	0	1.1432e+07	0	6.5255e+07	6.13843e+07	4.00082e+07	0	5.55491e+07	24h specific	0	5.729e-16	516.529				High	8.7	67.3335				High	33.34	0.233577	High	18.6	6.89571	High	37.94	0.0805158	2
IGLATSPSTTAVQDR	7	1	1	LOC_Os01g67120.1	rhodanese-like domain containing protein, putative, expressed			S8(Phospho)	1596.77	0.999748	T(5): 0.0; S(6): 0.0; S(8): 100.0; T(9): 0.0; T(10): 0.0	2.95267e+07	0	0	5.55616e+07	4.98895e+07	6.22418e+07	0	5.58976e+07	24h specific	0	4.231e-16	305.999	High	53.07	0.000786612							High	35.05	0.049986	High	49	0.00199854	High	58.71	0.000216078	0
MPSAVGYQPTLSTEMGSLQER	4	5	2	LOC_Os10g21266.1 ;LOC_Os06g39740.1	ATP synthase subunit beta, putative			S3(Phospho); M15(Oxidation)	2378.04	1	S(3): 100.0; Y(7): 0.0; T(10): 0.0; S(12): 0.0; T(13): 0.0; S(17): 0.0	0	0	0	0	109571187	5.97685e+07	0	5.64466e+07	24h specific	0	4.231e-16	409.149													High	76.35	8.32872e-06	High	66.72	7.64428e-05	0
ALSHIGMNR	4	1	1	LOC_Os09g38090.1	expressed protein			S3(Phospho)	1078.49	1	S(3): 100.0	72959869	0	0	9.62191e+07	9.41652e+07	0	0	63461455	24h specific	0.001	0.01058	238.041	High	17.51	1.73427							High	23.54	0.428426	High	24.82	0.320545				0
DGSLQLTTTQ	8	1	1	LOC_Os07g38120.1	CAMK_CAMK_like.34 - CAMK includes calcium/calmodulin depedent protein kinases, expressed			S3(Phospho)	1143.5	1	S(3): 100.0; T(7): 0.0; T(8): 0.0; T(9): 0.0	88960328	0	0	6.02527e+07	4.16549e+07	9.18785e+07	0	6.45954e+07	24h specific	0.001	0.05097	252.289	High	33.93	0.0359466							High	30.05	0.0878329	High	36.87	0.0180816	High	39.47	0.00993656	0
AAPSPSLDAIFDSFKEPSAPDAPPKPK	4	1	1	LOC_Os12g36180.1	auxilin, putative, expressed			S13(Phospho)	2860.38	0.999983	S(4): 0.0; S(6): 0.0; S(13): 100.0; S(18): 0.0	0	0	0	6.87463e+07	4.70908e+07	8.08818e+07	0	6.5573e+07	24h specific	0	2.523e-13	309.616	High	15.77	6.82916							High	22.91	1.22599	High	25.32	0.726775	High	17.96	4.19004	1
GPLAISPTR	6	1	1	LOC_Os12g06890.1	OsNucAP3 - Putative Nucleoporin Autopeptidase homologue, expressed			S6(Phospho)	991.5	0.992264	S(6): 99.2; T(8): 0.8	6.63434e+07	0	0	6.86816e+07	5.02058e+07	7.91222e+07	0	6.60032e+07	24h specific	0	4.411e-05	234.588	High	35.96	0.0262766							High	36.24	0.0246359	High	50.48	0.000928046	High	50.39	0.000947478	0
ELDYLVGAVSSPK	7	2	1	LOC_Os05g41640.1	phosphoglycerate kinase protein, putative, expressed			S11(Phospho)	1457.69	0.987138	Y(4): 0.0; S(10): 1.3; S(11): 98.7	4.44598e+06	0	0	5.99362e+07	82008248	6.5355e+07	0	6.90998e+07	24h specific	0	6.557e-16	261.662	High	18.97	2.02507	High	16.8	3.46092				High	39.14	0.0194612	High	36.93	0.0324125	High	42.98	0.00819447	0
RSSFSVVR	3	1	1	LOC_Os05g04830.1	expressed protein			S3(Phospho)	1017.49	0.999969	S(2): 0.0; S(3): 100.0; S(5): 0.0	0	1.45975e+08	0	0	1.02663e+08	1.09088e+08	0	7.05836e+07	24h specific	0.001	0.001249	289.25				High	59.4	0.000106147							High	54.97	0.000286737	High	57.06	0.000181931	1
AQGTAPSAGGGAAVPTPSAAAAVSTTTTTPPGTPR	3	1	1	LOC_Os09g20860.1	calmodulin-binding protein, putative, expressed			N-Term(Acetyl); T33(Phospho)	3199.53	0.987789	T(4): 0.0; S(7): 0.0; T(16): 0.0; S(18): 0.0; S(24): 0.0; T(25): 0.0; T(26): 0.0; T(27): 0.0; T(28): 0.0; T(29): 1.2; T(33): 98.8	0	0	0	5.98584e+07	7.75991e+07	78239863	0	7.18991e+07	24h specific	0	4.22e-16	430.864										High	48.65	0.00406714	High	69.54	3.32964e-05	High	55.94	0.000805308	0
KNLSMVYNR	3	1	1	LOC_Os07g32880.1	ATP synthase gamma chain, putative, expressed			S4(Phospho); M5(Oxidation)	1220.55	0.999761	S(4): 100.0; Y(7): 0.0	0	0	0	6.83369e+07	76057851	80016889	0	7.48039e+07	24h specific	0.001	0.001308	158.522										High	17.11	2.23911	High	15.9	2.93796	High	20.32	1.08503	1
GQQQGLPGSSSPK	7	1	1	LOC_Os01g10690.1	POLD3 - Putative DNA polymerase delta complex subunit, expressed			S9(Phospho)	1350.61	0.98686	S(9): 98.7; S(10): 1.3; S(11): 0.0	8.82821e+07	0	0	7.3816e+07	7.53922e+07	79795943	0	7.63347e+07	24h specific	0	0.008501	233.287	High	28.78	0.173687							High	29.03	0.177849	High	20.21	1.35345	High	16.51	3.18061	0
MVSLPVGRSPR	4	2	1	LOC_Os01g26940.1	transposon protein, putative, CACTA, En/Spm sub-class, expressed			S9(Phospho)	1278.64	1	S(3): 0.0; S(9): 100.0	1.01583e+08	0	0	8.37393e+07	7.4515e+07	8.32218e+07	0	8.04921e+07	24h specific	0.002	0.01413	293.012	High	13.33	5.28618							High	16.06	2.79082	High	17.72	1.89583	High	13.55	5.02507	1
DRSPYMQHSR	3	3	1	LOC_Os02g07070.3	RNA recognition motif family protein, expressed			S3(Phospho)	1356.55	0.5	S(3): 50.0; Y(5): 50.0; S(9): 0.0	0	0	0	1.22708e+08	4.63177e+07	7.89278e+07	0	8.2651e+07	24h specific	0.001	0.002157	143.654										High	6.79	20.2082	High	11.41	6.97111	High	22.53	0.542275	1
KNPKPPPNPSPSSSPLAQTLASIR	5	2	1	LOC_Os02g15220.4	bromodomain containing protein, expressed		GTE705	S10(Phospho); S13(Phospho)	2644.29	0.490097	S(10): 98.0; S(12): 2.0; S(13): 50.0; S(14): 50.0; T(19): 0.0; S(22): 0.0	0	0	0	7.08554e+07	9.10661e+07	9.41251e+07	0	8.53489e+07	24h specific	0	7.008e-14	370.225										High	32.9	0.121779	High	32.17	0.148408	High	33.88	0.0970971	1
KLLPGSVDG	5	1	1	LOC_Os02g49680.1	arsenate reductase, putative, expressed			S6(Phospho)	965.472	1	S(6): 100.0	0	0	1.52375e+08	0	1.12908e+08	1.55778e+08	0	8.95618e+07	24h specific	0.001	0.006877	199.444							High	50.55	0.000811005				High	42.19	0.00554123	High	45.13	0.00282503	1
WGSPDPYGR	4	1	1	LOC_Os03g16800.1	clathrin assembly protein, putative, expressed			S3(Phospho)	1114.44	1	S(3): 100.0; Y(7): 0.0	0	0	6.36715e+07	8.7404e+07	8.16964e+07	1.01015e+08	0	9.00384e+07	24h specific	0	0.001249	205.336							High	27.8	0.117914	High	19.69	0.668558	High	21.36	0.451113	High	21.55	0.433902	0
ASGSRSPPKF	8	1	1	LOC_Os03g03830.1	EF hand family protein, putative, expressed			S4(Phospho)	1113.51	0.5	S(2): 0.0; S(4): 50.0; S(6): 50.0	0	1.75246e+08	0	5.75425e+07	99332779	1.16585e+08	0	9.11533e+07	24h specific	0.002	0.02075	239.574	High	6.64	26.9337	High	20.01	1.22917				High	29.08	0.153937	High	24.37	0.444563	High	20.06	1.24616	2
KDSELTNEDEKPIAPKPNDQVPEVSPDLGSPIK	5	1	1	LOC_Os03g26630.2	SAP domain containing protein, expressed			S30(Phospho)	3666.78	1	S(3): 0.0; T(6): 0.0; S(25): 0.0; S(30): 100.0	0	1.05036e+08	0	9.82908e+07	8.18938e+07	9.44878e+07	0	9.15575e+07	24h specific	0	4.22e-16	471.779				High	33.77	0.125886				High	31.96	0.186645	High	32.95	0.152047	High	30.78	0.252394	1
RKPASPPR	3	2	1	LOC_Os01g72890.2	transposon protein, putative, CACTA, En/Spm sub-class, expressed			S5(Phospho)	988.509	1	S(5): 100.0	122673490	0	0	104569393	0	1.85916e+08	0	9.68283e+07	24h specific	0.001	0.0232	182.879	High	42.03	0.00639146							High	39.84	0.0105828				High	41.25	0.00747645	1
FEFEPVDKLDS	3	2	1	LOC_Os10g21268.1	ribulose bisphosphate carboxylase large chain precursor, putative, expressed			S11(Phospho)	1405.59	1	S(11): 100.0	0	1.57285e+08	0	1.52966e+08	0	187245075	0	1.13404e+08	24h specific	0	0.02215	306.847				High	20.3	1.24123				High	13.23	6.29106				High	25.71	0.359702	1
RRDDYSASPPR	9	1	1	LOC_Os12g38430.1	SR repressor protein, putative, expressed			Y5(Phospho); S6(Phospho)	1479.58	0.333333	Y(5): 66.7; S(6): 66.7; S(8): 66.7	0	91758629	0	97675116	1.3152e+08	1.2571e+08	0	1.18302e+08	24h specific	0.001	0.0128	255.011				High	23.24	0.478984				High	17.44	1.70475	High	23.14	0.489899	High	24.47	0.358702	2
RRPDSPPIR	2	2	1	LOC_Os01g72890.2	transposon protein, putative, CACTA, En/Spm sub-class, expressed			S5(Phospho)	1173.59	1	S(5): 100.0	0	0	0	1.81966e+08	0	1.74544e+08	0	1.18837e+08	24h specific	0.007	0.103	176.205										High	24.83	0.324577				High	23.49	0.433386	1
QQQAGGVGDGVSPGNVPVCYYGPGGRVPSSLERR	12	1	1	LOC_Os03g10030.1	membrane associated DUF588 domain containing protein, putative, expressed			C19(DeStreak); Y21(Phospho); S30(Phospho)	3679.65	0.048363	S(12): 0.7; Y(20): 85.1; Y(21): 85.1; S(29): 14.5; S(30): 14.5	0	0	4.3047e+08	2.02327e+08	1.51011e+07	161262512	0	1.2623e+08	24h specific	0	0.01005	90.1648							High	7.7	81.9657	High	6.23	113.196	High	4.75	160.7	High	7.72	81.2341	2
LHSSFSMK	2	1	1	LOC_Os03g10180.1	expressed protein			S6(Phospho)	1016.43	0.991262	S(3): 0.0; S(4): 0.9; S(6): 99.1	0	0	0	0	1.87181e+08	1.93127e+08	0	1.26769e+08	24h specific	0.003	0.03171	166.063													High	39.86	0.00861323	High	29.78	0.0875232	0
TPSPPPR	3	5	1	LOC_Os03g14930.1	retrotransposon protein, putative, unclassified			S3(Phospho)	831.377	1	T(1): 0.0; S(3): 100.0	0	0	0	2.14761e+08	0	2.54803e+08	0	1.56521e+08	24h specific	0.001	0.01516	176.411							High	28.76	0.0807586	High	39.68	0.00653414				High	36.43	0.0138098	0
HREESLSPSK	6	1	1	LOC_Os01g01150.2	RNA recognition motif, putative, expressed			S5(Phospho); S7(Phospho)	1329.53	1	S(5): 100.0; S(7): 100.0; S(9): 0.0	0	2.6456e+08	0	196931984	1.79015e+08	251019576	0	2.08989e+08	24h specific	0.001	0.01116	196.059				High	19.57	1.04335				High	19.63	1.02904	High	22.84	0.485416	High	21.78	0.623918	1
SITPPADR	5	1	1	LOC_Os08g29650.1	RNA recognition motif containing protein, expressed			S1(Phospho); T3(Phospho)	1016.39	1	S(1): 100.0; T(3): 100.0	0	0	0	2.25154e+08	2.06551e+08	200945330	0	2.10884e+08	24h specific	0.005	0.08848	228.25										High	18.94	0.685448	High	23.99	0.216271	High	25.31	0.156054	0
APTPRPPTPASLQPESPGVFFTAAAAAAPVGSSHR	7	2	1	LOC_Os07g36600.2	universal stress protein domain containing protein, putative, expressed			S16(Phospho)	3520.74	1	T(3): 0.0; T(8): 0.0; S(11): 0.0; S(16): 100.0; T(22): 0.0; S(32): 0.0; S(33): 0.0	0	0	0	2.73901e+08	2.31672e+08	252626612	0	2.52733e+08	24h specific	0	4.22e-16	469.22										High	54.92	0.000782076	High	66.51	4.74746e-05	High	72.07	1.51026e-05	0
TEPEVIRSPR	5	1	1	LOC_Os10g42420.1	GTPase-activating protein, putative, expressed			S8(Phospho)	1263.61	1	T(1): 0.0; S(8): 100.0	443569092	0	0	288405975	2.57636e+08	2.84465e+08	0	2.76836e+08	24h specific	0.002	0.06561	285.619	High	18.98	1.57586							High	19.88	1.31535	High	14.02	4.92375	High	14.6	4.31167	1
NPDPSSPPHHGK	3	3	1	LOC_Os01g36860.3	DEAD-box ATP-dependent RNA helicase 40, putative, expressed			S6(Phospho)	1349.57	0.999999	S(5): 0.0; S(6): 100.0	0	592157096	0	6.84973e+08	0	2.18936e+08	0	3.01303e+08	24h specific	0	0.0003294	314.259				High	31.59	0.0810615				High	41.76	0.00800502				High	38.23	0.0171734	0
RLSLSPFR	4	1	1	LOC_Os09g38090.1	expressed protein			S3(Phospho)	1055.54	0.992608	S(3): 99.3; S(5): 0.7	0	0	0	3.16936e+08	2.60533e+08	3.37462e+08	0	3.04977e+08	24h specific	0	0.002012	189.177										High	29.55	0.0865156	High	34.76	0.0252317	High	26.18	0.181948	1

## Sheet: all peptides identified
Sequence	# PSMs	# Proteins	# Protein Groups	Protein Group Accessions	Modifications	MH+ [Da]	phosphoRS Isoform Probability	phosphoRS Site Probabilities	0h-1 intensity	0h-2 intensity	0h-3 intensity	24h-1 intensity	24h-2 intensity	24h-3 intensity	q-Value	PEP	phosphoRS Binomial Peptide Score	0h-1	IonScore 0h-1	Exp Value 0h-1	0h-2	IonScore 0h-2	Exp Value 0h-2	0h-3	IonScore 0h-3	Exp Value 0h-3	24h-1	IonScore 24h-1	Exp Value 24h-1	24h-2	IonScore 24h-2	Exp Value 24h-2	24h-3	IonScore 24h-3	Exp Value 24h-3	# Missed Cleavages
GLNVVSPK	3	1	1	LOC_Os02g03840.2	S6(Phospho)	893.451	1	S(6): 100.0	1.34777e+08	8.17164e+07	0	0	0	0	0.001	0.05248	216.768	High	21.05	0.726343	High	15.17	2.84323													0
ADISDGEK	3	1	1	LOC_Os07g44190.1	S4(Phospho)	914.352	1	S(4): 100.0	1.02523e+07	0	1.0701e+07	0	0	7.37578e+06	0.001	0.002371	232.831	High	14.43	1.68931				High	23.76	0.195217							High	27.8	0.0775027	0
AMELSGPR	6	1	1	LOC_Os04g38480.1	S5(Phospho)	940.398	1	S(5): 100.0	3.24805e+07	2.86484e+07	2.32537e+07	1.58238e+07	0	0	0	0.01228	208.132	High	18.87	1.98728	High	35.85	0.0403285	High	36.49	0.0347802	High	23.32	0.721426							0
RRSPLPR	2	2	1	LOC_Os05g01540.2	S3(Phospho)	961.511	1	S(3): 100.0	8.99242e+07	8.59168e+07	0	0	0	0	0.006	0.1336	120.003	High	12.29	6.10268	High	31.37	0.0739305													2
IFKFSPR	5	1	1	LOC_Os02g48010.1	S5(Phospho)	974.489	1	S(5): 100.0	1.07009e+08	1.02112e+08	0	0	7.78492e+07	0	0.001	0.05537	226.857	High	25.82	0.226735	High	33.44	0.0382019							High	26.88	0.173016				1
GGTGMVVAVK	3	1	1	LOC_Os02g02600.1	T3(Phospho)	998.474	1	T(3): 100.0	552613	3.31391e+06	2.08785e+06	0	0	0	0	0.00166	219.879	High	30.81	0.0740227	High	33.74	0.0373005	High	41.91	0.00621301										0
SQEIKPVK	3	1	1	LOC_Os03g50390.1	S1(Phospho)	1008.51	1	S(1): 100.0	1.4915e+07	1.5553e+07	1.23978e+07	0	0	0	0.003	0.08247	142.601	High	11.75	5.46371	High	16.22	1.95323	High	12.47	4.63184										0
FASPEDCK	3	1	1	LOC_Os10g38900.1	S3(Phospho); C7(Carbamidomethyl)	1033.37	1	S(3): 100.0	1.8012e+07	2.52663e+07	0	0	1.15607e+07	0	0	0.0157	187.798	High	25.82	0.10512	High	28.95	0.0519589							High	20.92	0.324852				0
HLSDLQLR	3	1	1	LOC_Os01g09280.1	S3(Phospho)	1061.52	1	S(3): 100.0	1.49528e+07	1.40493e+07	0	0	0	2.1872e+07	0.001	0.02678	146.529	High	13.14	4.94509	High	13.48	4.60413										High	5.34	29.9141	0
SISPAANEK	3	1	1	LOC_Os05g02880.1	S1(Phospho); S3(Phospho)	1076.41	1	S(1): 100.0; S(3): 100.0	1.62311e+08	1.40608e+08	0	0	0	1.31381e+08	0	0.01845	129.629	High	10.07	5.31366	High	19.35	0.627182										High	22.59	0.293305	0
KAPSMEWR	2	1	1	LOC_Os04g52120.1	S4(Phospho)	1084.47	1	S(4): 100.0	3.82386e+07	3.7941e+07	0	0	0	0	0.001	0.02595	179.849	High	30.63	0.0715328	High	29.89	0.0848214													1
VVDDGWGSPR	2	1	1	LOC_Os05g46720.1	S8(Phospho)	1167.48	1	S(8): 100.0	17575581	8.64662e+06	0	0	0	0	0	0.006126	238.493	High	25.46	0.237655	High	30.04	0.082784													0
ALTNVQTLPR	3	1	1	LOC_Os04g34450.1	T7(Phospho)	1192.61	1	T(3): 0.0; T(7): 100.0	2.95232e+07	3.19888e+07	2.64496e+07	0	0	0	0	0.002608	243.912	High	51.85	0.00067697	High	47.04	0.00207384	High	68.79	1.38736e-05										0
HRHDDSPPR	4	1	1	LOC_Os12g15420.1	S6(Phospho)	1196.5	1	S(6): 100.0	7.84634e+06	1.51803e+07	0	0	0	6537509	0	0.001249	226.262	High	16.32	2.35563	High	19.66	1.08143										High	45.9	0.00268349	1
SNDDAGPPLTPK	4	1	1	LOC_Os06g41440.2	T10(Phospho)	1291.56	1	S(1): 0.0; T(10): 100.0	2.52852e+07	1.35399e+07	1.59743e+07	0	0	0	0	0.005928	214.948	High	26.08	0.327983	High	22.02	0.828409	High	24.33	0.49074										0
KPMAGGPEKSPK	2	1	1	LOC_Os07g39620.1	S10(Phospho)	1306.62	1	S(10): 100.0	6.00705e+07	5.87528e+07	0	0	0	0	0.002	0.04653	270.335	High	34.05	0.059367	High	40.69	0.0118965													1
VSPCSPVLEDK	4	1	1	LOC_Os01g43330.1	C4(Carbamidomethyl); S5(Phospho)	1310.57	1	S(2): 0.0; S(5): 100.0	3.75438e+07	42491938	3.69597e+07	0	1.78616e+07	0	0	0.001022	271.302	High	24.81	0.427663	High	7.43	22.3005	High	4.55	43.2828				High	26.54	0.278827				0
SPDLRPLPLLK	3	1	1	LOC_Os07g39920.1	S1(Phospho)	1328.74	1	S(1): 100.0	0	1.00659e+07	1.14641e+07	0	4.34527e+06	0	0.001	0.03698	300.778				High	25.72	0.183523	High	17.71	1.07336				High	17.76	1.08871				0
AGAGAGASPGWPQR	3	1	1	LOC_Os08g39100.1	S8(Phospho)	1362.6	1	S(8): 100.0	1.09317e+07	1.25776e+07	0	0	0	0	0	0.001643	226.826	High	32	0.101679	High	22.04	1.01059				High	9.55	17.8466							0
EVCEPGHSPHR	4	1	1	LOC_Os06g22700.1	C3(Carbamidomethyl); S8(Phospho)	1384.55	1	S(8): 100.0	1.17779e+07	1.59195e+07	1.35321e+07	0	0	2.04563e+07	0	0.01173	280.919	High	11.25	6.34036	High	22.47	0.497441	High	20.77	0.739957							High	23.45	0.379107	0
IPDDFVRHSPK	2	1	1	LOC_Os02g54510.3	S9(Phospho)	1390.65	1	S(9): 100.0	16692525	0	1.8791e+07	0	0	0	0.001	0.0545	195.526	High	8.17	21.7254				High	15.62	3.88207										1
GEGMSAVADSGEGR	2	2	1	LOC_Os06g02370.3	S10(Phospho)	1402.53	1	S(5): 0.0; S(10): 100.0	12424424	0	1.5429e+07	0	0	0	0	3.485e-05	277.124	High	49.78	0.000887856				High	44.92	0.00269765										0
DNNPVSPGKGEGR	2	1	1	LOC_Os09g36090.1	S6(Phospho)	1406.61	1	S(6): 100.0	6.92951e+07	93341803	0	0	0	0	0	0.01577	351.56	High	32.7	0.0824881	High	41.09	0.0118573													1
VEESAEEVEGEK	4	1	1	LOC_Os07g44190.1	S4(Phospho)	1414.57	1	S(4): 100.0	3.38879e+06	8.32507e+06	8.54384e+06	0	4.51491e+06	0	0	0.0007089	199	High	26.87	0.265621	High	46.18	0.00311962	High	36.61	0.0260072				High	49.22	0.00158927				0
ADAGGLVDEFESK	2	1	1	LOC_Os08g08820.1	S12(Phospho)	1417.59	1	S(12): 100.0	14553048	1.22245e+07	0	0	0	0	0	1.635e-07	382.065	High	49.34	0.0013079	High	54.49	0.000400085													0
RSQEEDEVEER	3	1	1	LOC_Os02g50970.1	S2(Phospho)	1485.59	1	S(2): 100.0	0	41819915	2.4524e+07	0	0	2.09226e+07	0	0.005053	311.734				High	35.03	0.0340588	High	25.51	0.302701							High	34.14	0.0418822	1
IGSVAEDLGVLQSK	4	2	1	LOC_Os08g21350.3	S3(Phospho)	1495.74	1	S(3): 100.0; S(13): 0.0	8.09579e+06	1.31328e+07	1.0301e+07	0	0	9.86659e+06	0	2.704e-05	379.434	High	52.73	0.000726135	High	62.57	7.5477e-05	High	47.75	0.00245525							High	51.5	0.00098723	0
VGSVNLTVQQILR	4	1	1	LOC_Os09g03620.1	S3(Phospho)	1506.81	1	S(3): 100.0; T(7): 0.0	2.03819e+07	2.90155e+07	2.12483e+07	0	0	1.65383e+07	0	2.025e-06	380.771	High	82.86	4.44365e-07	High	97.18	1.75537e-08	High	70.04	9.3485e-06							High	82.94	4.65474e-07	0
AHTPDPDPHTSPR	4	1	1	LOC_Os06g51450.1	T3(Phospho)	1507.63	1	T(3): 100.0; T(10): 0.0; S(11): 0.0	1.06533e+07	0	1.03018e+07	4.20331e+06	0	0	0	0.01359	245.367	High	3.41	67.7671				High	22.98	0.769852	High	5.97	38.8247							0
LHAVFEQSGASGR	4	1	1	LOC_Os03g19590.1	S8(Phospho); S11(Phospho)	1518.61	1	S(8): 100.0; S(11): 100.0	1.69261e+07	40769141	2.19641e+07	0	0	0	0.001	0.02951	303.083	High	9.05	15.9049	High	17.03	2.55023	High	13.85	5.33666										0
SPLHQSSNEEPSK	6	3	1	LOC_Os05g02500.1	S1(Phospho)	1519.64	1	S(1): 100.0; S(6): 0.0; S(7): 0.0; S(12): 0.0	2.04596e+07	3.08909e+07	3.07639e+07	0	0	1.23744e+07	0	0.0006288	259.426	High	24.53	0.508824	High	21.55	1.01652	High	27.23	0.277134							High	13.19	6.92495	0
MSGPAMIHPSEAAAK	6	1	1	LOC_Os02g13560.1	S2(Phospho)	1577.69	1	S(2): 100.0; S(10): 0.0	7.26825e+07	7.19787e+07	5.55539e+07	0	0	0	0	2.902e-06	392.815	High	59.65	0.000169635	High	45.67	0.00415472	High	47.83	0.00257031										0
DIEASAPEGGEFSAK	4	4	1	LOC_Os02g41860.4	S13(Phospho)	1587.66	1	S(5): 0.0; S(13): 100.0	18352735	2.10947e+07	1.92185e+07	0	1.0618e+07	0	0	0.003641	339.29	High	38.12	0.0227478	High	24.61	0.478088	High	19.25	1.74829				High	28.45	0.202331				0
SNQATEDQVKGSPR	2	2	1	LOC_Os03g28300.2	S12(Phospho)	1596.7	1	S(1): 0.0; T(5): 0.0; S(12): 100.0	7.98104e+06	1.4761e+07	0	0	0	0	0	0.001582	361.817	High	34.94	0.0512041	High	47.99	0.00254326													1
ADNDKEAAGEGATPR	4	1	1	LOC_Os04g08310.1	N-Term(Acetyl); T13(Phospho)	1623.66	1	T(13): 100.0	0	19407371	1.18213e+07	0	0	8.49378e+06	0	0.004076	318.585	High	27.93	0.368355	High	45.65	0.00620231	High	25.46	0.651666							High	25.28	0.675389	1
RPQALSEDEDKKK	4	1	1	LOC_Os06g06550.1	S6(Phospho)	1623.78	1	S(6): 100.0	3.62187e+07	8.48015e+06	4.38597e+07	0	0	3.22902e+07	0	0.008454	226.902	High	10.69	14.5454	High	15.28	5.12768	High	23.87	0.697347							High	6.47	38.0516	2
AYEHDSDHEDIDR	4	2	1	LOC_Os03g42820.3	S6(Phospho)	1681.62	1	Y(2): 0.0; S(6): 100.0	6.77961e+06	1.77899e+07	1.99694e+07	0	7.86376e+06	0	0	6.285e-05	399.03	High	35.3	0.0285677	High	41.81	0.0066247	High	45.49	0.00275002				High	8.93	12.9793				0
TSSDWDAPDATPGIGR	4	1	1	LOC_Os02g05310.4	T11(Phospho)	1725.71	1	T(1): 0.0; S(2): 0.0; S(3): 0.0; T(11): 100.0	1.89185e+07	2.15434e+07	28206413	1.07033e+07	0	0	0	3.596e-06	335.978	High	45.49	0.00546332	High	29.66	0.192874	High	67.95	2.84496e-05	High	33.58	0.0779927							0
KAPASPEQPIIAPLLK	3	3	1	LOC_Os10g41030.2	S5(Phospho)	1752.97	1	S(5): 100.0	2.63118e+07	3.35764e+07	2.92807e+07	0	0	0	0	0.0001407	473.77	High	27.31	0.107288	High	34.23	0.0193317	High	46.21	0.00127085										1
QGSGIIGTFGQSEELR	6	2	1	LOC_Os03g48300.3	S3(Phospho)	1758.81	1	S(3): 100.0; T(8): 0.0; S(12): 0.0	3.01679e+07	4.69503e+07	4.06838e+07	0	4.87003e+07	0	0	3.981e-07	295.127	High	62.29	0.00012769	High	66.63	5.01677e-05	High	60.81	0.000190658				High	59.25	0.000273296				0
EMLEDESEDEEEAK	4	1	1	LOC_Os12g29660.1	S7(Phospho)	1762.63	1	S(7): 100.0	4.01907e+06	8.48749e+06	7.85068e+06	0	2.79641e+06	0	0	7.47e-05	290.895	High	24.31	0.448524	High	46.19	0.00316655	High	28.24	0.186936				High	12.19	7.8				0
SSGDESMEEDVMEIK	7	1	1	LOC_Os03g26630.2	S6(Phospho)	1765.65	1	S(1): 0.0; S(2): 0.0; S(6): 100.0	2.34706e+07	2.7584e+07	1.3794e+07	0	0	0	0	4.251e-05	318.726	High	14.54	4.34529	High	56.35	0.0002811	High	63.09	6.57326e-05										0
HLSGEIKPADGGGGGAAAR	3	1	1	LOC_Os05g46500.1	S3(Phospho)	1800.85	1	S(3): 100.0	1.39708e+07	9.55518e+06	1.29171e+07	0	0	0	0	0.002565	217.723	High	25.28	0.641441	High	17.8	3.49011	High	21.96	1.34937										0
LADDDGEDSLDENDLT	9	1	1	LOC_Os04g52760.1	S9(Phospho)	1816.67	1	S(9): 100.0; T(16): 0.0	4.13123e+07	3.90057e+07	48332364	0	0	4.40829e+07	0	0.001057	302.411	High	37.63	0.0196141	High	49.36	0.00138706	High	61.41	9.07437e-05				High	54.76	0.00038917	High	61.53	8.11697e-05	0
VVADDADADADGKSADDK	4	2	1	LOC_Os01g65880.3	S14(Phospho)	1857.74	1	S(14): 100.0	1.34103e+07	19726258	1.95306e+07	0	7.53498e+06	0	0	1.871e-07	549.918	High	79.5	1.98148e-06	High	66.9	3.61286e-05	High	82.68	9.56552e-07				High	42.72	0.00883902				1
LSAGGEAFPGSEHRPADR	6	1	1	LOC_Os09g36520.1	S2(Phospho)	1933.86	1	S(2): 100.0; S(11): 0.0	77782026	4.01062e+07	2.37069e+07	0	32287547	0	0	0.002679	243.214	High	21.23	1.86644	High	24.81	0.807754	High	22.5	1.3932	High	13.42	11.377	High	17.62	4.31503				0
HKSFDDDDLSNKPVLK	2	2	1	LOC_Os03g08550.2	S3(Phospho)	1937.9	1	S(3): 100.0; S(10): 0.0	0	5.42338e+07	2.31296e+07	0	0	0	0	0.0007124	272.729				High	22.97	1.26241	High	28.95	0.317803										1
QGSLHVNIPDQDPEDAK	2	1	1	LOC_Os06g40510.1	S3(Phospho)	1942.86	1	S(3): 100.0	3.47666e+07	0	1.58741e+07	0	0	0	0	1.738e-05	290.485	High	39.45	0.0260769				High	38.03	0.0359262										0
HPHDVQSVPDSPMIDK	3	1	1	LOC_Os01g04650.1	S7(Phospho); S11(Phospho)	1961.79	1	S(7): 100.0; S(11): 100.0	10992955	15799605	0	0	9.73567e+06	0	0	0.003174	295.656	High	13.26	8.42869	High	17.17	3.41235							High	19.51	1.98029				0
DSQPALSPQPDEPRPEK	8	1	1	LOC_Os05g29090.1	S7(Phospho)	1970.89	1	S(2): 0.0; S(7): 100.0	7411731	2.58238e+07	1.09454e+07	0	0	8.36862e+06	0	4.673e-12	355.245	High	35.85	0.0739875	High	36.06	0.0716347	High	40.68	0.0250022				High	49.24	0.00347724	High	36.57	0.0640721	0
DGNKDEAEEEEVSEADK	4	1	1	LOC_Os03g40010.1	S13(Phospho)	1973.75	1	S(13): 100.0	1.82615e+07	0	33706256	0	27130302	0	0	2.202e-05	377.422	High	59.03	0.000233173	High	42.13	0.011105	High	66.02	4.53313e-05				High	32.33	0.105993				1
AEHKEEQSVMEKLSEK	3	2	1	LOC_Os01g53520.2	N-Term(Acetyl); S14(Phospho)	2023.91	1	S(8): 0.0; S(14): 100.0	25565190	1.93276e+07	1.0416e+07	0	0	0	0.002	0.05753	258.137	High	16.54	5.61869	High	17.39	4.6181	High	25.79	0.659346										2
SPPAAAPAPPPPSSGGMQSVR	7	1	1	LOC_Os09g31470.1	S1(Phospho)	2038.95	1	S(1): 100.0; S(13): 0.0; S(14): 0.0; S(19): 0.0	7.71585e+07	9.41245e+07	53730062	0	0	4.76868e+07	0	0.0002296	376.759	High	30.42	0.259909	High	35.08	0.0982438	High	29.89	0.296875	High	26.2	0.741599				High	24.9	1.00476	0
GVEGVVANQGGAEGVAVSPDR	4	1	1	LOC_Os09g19830.1	S18(Phospho)	2047.96	1	S(18): 100.0	6.19744e+06	1.01465e+07	1.37819e+07	0	0	4.62984e+06	0	2.252e-05	432.453	High	43.11	0.0123825	High	36.1	0.0626319	High	45.92	0.00608048							High	58.01	0.000401084	0
MEMESPRSPEAEIGHR	4	2	1	LOC_Os04g31340.1	N-Term(Acetyl); M3(Oxidation); S5(Phospho); S8(Phospho)	2073.79	1	S(5): 100.0; S(8): 100.0	1.89811e+07	1.93757e+07	1.11796e+07	0	0	9.32763e+06	0	0.01502	238.825	High	6.77	42.0756	High	11.73	12.9854	High	5.57	56.5896							High	5.91	52.0847	1
EHGGLLPSPANVPPMLSIPLR	3	1	1	LOC_Os02g15660.1	S8(Phospho)	2275.18	1	S(8): 100.0; S(17): 0.0	1.05182e+07	0	1.99133e+07	0	0	1.4714e+07	0	0.0005079	266.432	High	8.74	15.5179				High	21.62	0.822251							High	18.04	1.91349	0
LEHPDSIEQDKESEDEIDAK	5	1	1	LOC_Os03g58590.1	S13(Phospho)	2407.02	1	S(6): 0.0; S(13): 100.0	1.79684e+08	144345181	211776760	0	100788897	0	0	4.231e-16	394.525	High	28.58	0.458184	High	32.32	0.19407	High	19.78	3.47936	High	26.95	0.669492	High	49.12	0.0040596				1
VADEPPAEKPAQGGSNDRDVALAR	5	1	1	LOC_Os04g45070.1	S15(Phospho)	2543.2	1	S(15): 100.0	6.05457e+07	73791808	5.20155e+07	2.154e+07	0	0	0.001	0.03058	221.715	High	11.74	19.1721	High	21.94	1.81973	High	14.3	10.6501	High	7.99	45.8613							1
RQSGIQQLLAAEQEAQQIVNAAR	4	1	1	LOC_Os04g51270.2	S3(Phospho)	2602.31	1	S(3): 100.0	1.48783e+07	2.23693e+07	2.23822e+07	0	0	23377135	0	4.22e-16	570.863	High	60.3	0.00015184	High	68.15	2.64725e-05	High	82.92	8.34165e-07							High	102.32	1.04391e-08	1
SCSENVDGAGDGLSGDDQDPNQRPR	4	1	1	LOC_Os08g08820.1	C2(Carbamidomethyl); S14(Phospho)	2726.08	1	S(1): 0.0; S(3): 0.0; S(14): 100.0	1.31053e+07	2.63075e+07	2.17249e+07	0	1.01451e+07	0	0	2.292e-07	293.474	High	42.28	0.016688	High	63.23	0.0001325	High	64.31	0.000105014				High	28.45	0.402805				0
ELSPHGR	3	1	1	LOC_Os01g26940.1	S3(Phospho)	875.377	1	S(3): 100.0	0	2.70708e+07	4.00537e+07	0	0	4.20143e+07	0.001	0.01844	131.945				High	31.31	0.0552485	High	25.6	0.205741							High	25.75	0.198756	0
LGLHSLR	2	9	1	LOC_Os03g59740.5	S5(Phospho)	875.453	1	S(5): 100.0	0	4.34167e+06	4.3342e+06	0	0	0	0.001	0.027	224.825				High	42.05	0.00702325	High	32.65	0.06117										0
IESFLQR	2	2	1	LOC_Os01g49614.1	S3(Phospho)	972.46	1	S(3): 100.0	0	4.25077e+06	3.91198e+06	0	0	0	0.001	0.02972	129.996				High	26.42	0.176156	High	29.15	0.0967476										0
ASPVHPVKDR	3	2	1	LOC_Os03g50390.1	S2(Phospho)	1185.58	1	S(2): 100.0	0	4.01152e+06	5.53154e+06	0	0	4.44114e+06	0	0.006446	175.804				High	23.89	0.407299	High	31.46	0.0710924							High	14.38	3.63113	1
IASLPQFLFK	3	2	1	LOC_Os06g08740.2	S3(Phospho)	1243.65	1	S(3): 100.0	0	7.80501e+06	6.97135e+06	0	9.12144e+06	0	0	0.002364	305.809				High	35.81	0.023185	High	38.65	0.011367				High	30.43	0.0824217				0
AASLDNQVGDLK	2	1	1	LOC_Os03g51030.3	S3(Phospho)	1310.6	1	S(3): 100.0	0	3.64394e+06	4.82704e+06	0	0	0	0	0.007789	216.8				High	38.05	0.0211981	High	34.59	0.0475256										0
LMSIGSNEAGPR	3	2	1	LOC_Os06g36090.2	S3(Phospho); S6(Phospho)	1391.54	1	S(3): 100.0; S(6): 100.0	0	2.69199e+07	2.80047e+07	0	0	6.03291e+06	0	1.614e-05	347.635				High	55.55	0.000241557	High	57.26	0.000164158							High	40.71	0.00726474	0
EIDSDDDSPPR	2	2	2	LOC_Os07g01880.1 ;LOC_Os12g38970.1	S4(Phospho); S8(Phospho)	1405.46	1	S(4): 100.0; S(8): 100.0	0	9915920	1.00013e+07	0	0	0	0	0.01972	182.14				High	20.08	0.366192	High	15.55	1.0838										0
EIAQDFKTDLR	3	4	1	LOC_Os03g27310.1	T8(Phospho)	1415.66	1	T(8): 100.0	0	5.73345e+06	4.28853e+06	0	0	8.14229e+06	0.001	0.01753	231.276				High	50.39	0.00149915	High	35.55	0.0460128							High	27.22	0.31087	1
YELAADAEAASPR	2	1	1	LOC_Os09g39870.1	S11(Phospho)	1443.63	1	Y(1): 0.0; S(11): 100.0	0	5.5287e+06	2.71345e+06	0	0	0	0	4.153e-06	304.869				High	46.18	0.00351846	High	78.9	1.92658e-06										0
LAEASDGESEER	4	1	1	LOC_Os08g23930.2	S5(Phospho); S9(Phospho)	1452.5	1	S(5): 100.0; S(9): 100.0	0	2.14912e+07	8.63043e+06	0	1.79976e+07	0	0	0.01028	337.358				High	34.86	0.0174561	High	37.03	0.0111857				High	30.16	0.0506974	High	31.38	0.0382812	0
GEVTPPAPPSPPR	6	1	1	LOC_Os09g37520.1	T4(Phospho); S10(Phospho)	1461.62	1	T(4): 100.0; S(10): 100.0	0	8.23841e+06	1.14363e+07	0	0	0	0	0.00473	469.223				High	38.59	0.0216805	High	38.1	0.0233407							High	27.99	0.250355	0
YMLSQIAGGSGGKR	2	3	1	LOC_Os05g51620.3	S10(Phospho)	1504.7	1	Y(1): 0.0; S(4): 0.0; S(10): 100.0	0	1.73644e+07	1.89723e+07	0	0	0	0	0.0004687	372.474				High	38.34	0.0324033	High	19.2	2.6041										1
GVSAWNFDVEDLK	3	2	1	LOC_Os10g37480.1	S3(Phospho)	1559.68	1	S(3): 100.0	0	1.83025e+07	14583739	0	7.80341e+06	0	0	4.734e-06	275.827				High	65.65	7.05996e-05	High	43.95	0.0101847				High	31.68	0.176933				0
GRDSDEEDFRDR	3	1	1	LOC_Os04g52940.1	S4(Phospho)	1576.6	1	S(4): 100.0	0	58492545	3.52521e+07	0	3.21488e+07	0	0.001	0.02842	265.816				High	18.35	1.77801	High	13.33	5.6067				High	7.72	20.5811				2
DTDDDAVDPHLER	3	2	1	LOC_Os01g08970.2	T2(Phospho)	1577.62	1	T(2): 100.0	0	4.73127e+06	9.76756e+06	0	0	0	0	3.572e-08	287.014				High	31.98	0.0708349	High	74.23	4.38739e-06				High	41.34	0.00851302				0
SGGAPPPPEMSTAER	3	1	1	LOC_Os11g06020.1	S1(Phospho); M10(Oxidation)	1579.65	1	S(1): 100.0; S(11): 0.0; T(12): 0.0	0	29197600	2.92219e+07	0	0	2.86645e+07	0	0.001793	225.149				High	13.56	6.47175	High	34.93	0.0446217							High	27.29	0.271932	0
LHRVSPANSLFDR	3	3	1	LOC_Os04g28050.3	S5(Phospho)	1591.78	1	S(5): 100.0; S(9): 0.0	0	1.7283e+07	1.56237e+07	0	0	7.00261e+06	0	0.003442	339.767				High	23.07	0.786612	High	25.09	0.450675							High	10.25	15.8413	1
RRTHSPDMHHQR	2	1	1	LOC_Os04g39629.1	T3(Phospho); S5(Phospho)	1717.69	1	T(3): 100.0; S(5): 100.0	0	794572	2.00953e+06	0	0	0	0.003	0.06273	134.523				High	5.6	47.896	High	14.33	6.37409										2
NLPADPDAEVIALSPK	2	2	1	LOC_Os04g47860.3	S14(Phospho)	1729.84	1	S(14): 100.0	0	1.21157e+08	1.23045e+08	0	0	0	0	0.001151	449.329				High	27.7	0.288871	High	27.73	0.299953										0
SPAKPDQPLDLDSELAK	2	2	1	LOC_Os01g06270.2	S1(Phospho)	1903.91	1	S(1): 100.0; S(13): 0.0	0	6.42283e+07	5.66425e+07	0	0	0	0	3.464e-05	427.835				High	45.6	0.00533356	High	48.08	0.00298279										0
SPQDQVSPPPKDNAER	2	1	1	LOC_Os05g02880.1	S1(Phospho); S7(Phospho)	1924.78	1	S(1): 100.0; S(7): 100.0	0	8.25882e+06	4.76852e+06	0	0	0	0.006	0.1065	190.622				High	14.23	6.98697	High	14.71	6.23223										1
LNSEEPAQVDPKPAYVR	2	2	1	LOC_Os04g56140.2	S3(Phospho)	1992.94	1	S(3): 100.0; Y(15): 0.0	0	1.15811e+07	1.59549e+07	0	0	0	0	0.001682	322.641				High	38.47	0.0427268	High	33.51	0.135034										0
LSVSEISDDHGGGVVSPQR	2	1	1	LOC_Os06g41440.2	S16(Phospho)	2018.92	1	S(2): 0.0; S(4): 0.0; S(7): 0.0; S(16): 100.0	0	6.43091e+06	5.15047e+06	0	0	0	0	0.0005584	472.004				High	54.85	0.000859106	High	50.03	0.00258657										0
VDSDGEDIIDHHVDEDR	3	1	1	LOC_Os02g54010.1	S3(Phospho)	2045.81	1	S(3): 100.0	0	3.45127e+07	5.14007e+06	30203031	0	0	0	0.0005341	267.788				High	31.53	0.134217	High	44.41	0.00656022	High	12.89	9.63061							0
GEATESVHDMDIDDDNTGR	2	1	1	LOC_Os05g48855.1	T4(Phospho); S6(Phospho)	2236.79	1	T(4): 100.0; S(6): 100.0; T(17): 0.0	0	7.99149e+06	6449620	0	0	0	0	6.454e-06	365.851				High	60.3	0.000109657	High	56.28	0.000273892										0
RPAEESEEDEEEEEEEAK	3	2	1	LOC_Os01g34330.2	S6(Phospho)	2243.84	1	S(6): 100.0	0	1.36972e+07	6.25678e+06	0	0	7.62199e+06	0	3.742e-06	219.894				High	55.97	0.000450721	High	28.67	0.235939							High	17.18	3.41982	0
WTLDGEESDEEGNQEDGKK	3	1	1	LOC_Os08g06344.1	S8(Phospho)	2245.88	1	T(2): 0.0; S(8): 100.0	0	1.91626e+07	2.39436e+07	0	0	0	0	2.373e-06	355.107				High	47.79	0.00345823	High	59.06	0.000263789				High	28.3	0.332282				1
SPDGDHGLAVGNFEGSANEAVK	2	3	1	LOC_Os03g53880.3	S1(Phospho)	2250.97	1	S(1): 100.0; S(16): 0.0	0	3.72539e+06	1.24788e+07	0	0	0	0	0.001998	241.324				High	14.85	9.67455	High	15.83	7.63665										0
PDSDNDSGGPSNYAGGELSSPR	4	1	1	LOC_Os03g29970.1	S3(Phospho)	2258.88	1	S(3): 100.0; S(7): 0.0; S(11): 0.0; Y(13): 0.0; S(19): 0.0; S(20): 0.0	0	1.55023e+07	7.90504e+06	0	0	0	0	1.859e-15	553.581				High	137.55	3.72504e-12	High	89.11	2.70712e-07				High	96.34	5.03685e-08				0
LRGEATESVHDMDIDDDNTGR	2	1	1	LOC_Os05g48855.1	T6(Phospho); S8(Phospho)	2505.96	1	T(6): 100.0; S(8): 100.0; T(19): 0.0	0	9.40156e+06	5.2077e+06	0	0	0	0	0.004484	218.453				High	12.17	14.5404	High	15.41	6.80505										1
AVIPAPAPPAEEEKPPVDDSKALAIVEK	3	1	1	LOC_Os04g45070.1	S20(Phospho)	2961.53	1	S(20): 100.0	0	5.35898e+07	4.71308e+07	0	0	2.09531e+07	0	0.0001513	335.542				High	16.87	2.93273	High	22.55	0.792997							High	11.62	9.50684	1
YVISPDNQEIGEK	2	1	1	LOC_Os05g26890.1	S4(Phospho)	1571.7	1	Y(1): 0.0; S(4): 100.0	0	17385158	1.19481e+07	0	0	0	0	0.00169	257.784				High	34.49	0.0656495	High	36.43	0.0415433										0
DLQQEISDGEVEIPSA	2	2	1	LOC_Os02g47140.2	S7(Phospho)	1809.77	1	S(7): 100.0; S(15): 0.0	0	3.0829e+07	1.59496e+07	0	0	0	0.001	0.03061	251.841				High	41.76	0.0134428	High	26.87	0.41015										0
VHESPVLSPQRK	4	2	1	LOC_Os01g67250.2	S8(Phospho)	1456.73	1	S(4): 0.0; S(8): 100.0	2.29467e+07	2.36077e+07	0	0	0	1.76581e+07	0.006	0.1055	208.612	High	4.08	65.9349	High	5.37	48.9183	High	16.46	3.76987							High	9.21	20.0196	1
SGQLDPLHAAASR	2	1	1	LOC_Os10g22950.1	S1(Phospho)	1402.65	1	S(1): 100.0; S(12): 0.0	0	1.01941e+07	8.3652e+06	0	0	0	0.001	0.02884	180.88				High	16.93	3.04659	High	15.05	4.68287										0
LWVPPSPSHR	3	2	1	LOC_Os02g17970.2	S6(Phospho)	1255.6	1	S(6): 100.0; S(8): 0.0	6.48838e+06	1.04569e+07	3.99927e+06	0	0	0	0.001	0.04822	344.284	High	16.27	3.09459	High	33.23	0.0597734	High	28.12	0.191248										0
SHNHGDTIPLHPSSAQSDMDEIESLIYAAPSATVLPARPPSPPR	4	1	1	LOC_Os01g64760.1	N-Term(Acetyl); S41(Phospho)	4781.28	1	S(1): 0.0; T(7): 0.0; S(13): 0.0; S(14): 0.0; S(17): 0.0; S(24): 0.0; Y(27): 0.0; S(31): 0.0; T(33): 0.0; S(41): 100.0	87478432	1.18177e+08	9.59496e+07	0	2.8254e+07	0	0	6.457e-09	451.109	High	22.74	1.68652	High	19.85	3.27364	High	32.59	0.183529				High	11.16	27.6457				0
SAAPPPPPPESPVAAAAGGGDK	4	1	1	LOC_Os02g30230.1	N-Term(Acetyl); S11(Phospho)	2062.95	1	S(1): 0.0; S(11): 100.0	0	3.49285e+06	1.32732e+07	0	0	6.00541e+06	0	0.001254	233.699				High	9.37	29.3999	High	18.88	3.26849							High	19.51	2.8652	0
NSFLSPR	6	1	1	LOC_Os07g12220.1	S5(Phospho)	900.4	1	S(2): 0.0; S(5): 100.0	0	1.92854e+07	8995206	0	3.74913e+06	0	0.001	0.02278	195.572				High	28.4	0.09352	High	19.79	0.666984				High	15.54	1.94361				0
HSGPIPAQPGPSAK	3	1	1	LOC_Os03g16390.1	S2(Phospho)	1423.68	1	S(2): 100.0; S(12): 0.0	4.96621e+06	9.45805e+06	5.77769e+06	0	0	0	0	0.002913	175.604	High	7.69	28.4431	High	19.84	1.6284	High	24.37	0.585683										0
GQQPPSYGMASPR	6	3	1	LOC_Os01g39380.3	S11(Phospho)	1455.61	1	S(6): 0.0; Y(7): 0.0; S(11): 100.0	2.28168e+07	3.17859e+07	1.63648e+07	0	0	3.9128e+06	0	0.007028	390.007	High	30.03	0.161133	High	36.73	0.0342267	High	32.75	0.0869323							High	10.31	15.7683	0
SIAAAESPQAPTTPSAWLAR	3	1	1	LOC_Os04g40080.1	S7(Phospho)	2105.01	1	S(1): 0.0; S(7): 100.0; T(12): 0.0; T(13): 0.0; S(15): 0.0	1.70943e+07	0	2.72082e+07	1.50044e+07	0	0	0	2.744e-06	390.173	High	37.26	0.040161				High	49.75	0.00247548	High	49.24	0.00258797							0
NLDGASDDDEVDAYSNQITEEHYR	3	1	1	LOC_Os03g22900.1	S6(Phospho)	2836.13	1	S(6): 100.0; Y(14): 0.0; S(15): 0.0; T(19): 0.0; Y(23): 0.0	3.90086e+07	3.56562e+07	0	0	0	2.40965e+07	0	2.833e-11	373.132	High	70.36	2.93301e-05	High	75.67	8.56556e-06										High	59.11	0.000387994	0
SQHVMTPLSR	2	1	1	LOC_Os05g39730.1	S1(Phospho)	1235.56	1	S(1): 100.0; T(6): 0.0; S(9): 0.0	0	6.62821e+06	6.36036e+06	0	0	0	0.001	0.02317	166.671				High	24.86	0.506864	High	10.81	12.5349										0
AASVSPAASPPR	5	1	1	LOC_Os12g15420.1	N-Term(Acetyl); S5(Phospho); S9(Phospho)	1312.53	1	S(3): 0.0; S(5): 100.0; S(9): 100.0	0	2.08417e+07	7.93959e+06	0	0	3.50449e+06	0	0.003002	358.001				High	29.28	0.129894	High	50.56	0.000959453				High	32.42	0.0627784	High	25.76	0.290016	0
FEDDDVEDKDDDDETDDDASDADIEDPEK	2	1	1	LOC_Os07g03230.1	T15(Phospho)	3397.2	1	T(15): 100.0; S(20): 0.0	0	33206616	3.49998e+07	0	0	0	0	1.946e-06	340.175				High	72.9	8.99559e-06	High	68.33	2.59265e-05										1
DGSPAAAATDHK	2	1	1	LOC_Os02g26349.2	S3(Phospho)	1220.5	1	S(3): 100.0; T(9): 0.0	0	28862486	3.54699e+07	0	0	0	0	0.003237	182.661				High	22.07	0.681714	High	22.56	0.608979										0
VQYLEMKPCPATPNNTPCEVR	2	1	1	LOC_Os06g18930.1	C9(Carbamidomethyl); T12(Phospho); C18(Carbamidomethyl)	2584.15	1	Y(3): 0.0; T(12): 100.0; T(16): 0.0	0	1.32886e+07	6.10515e+06	0	0	0	0	0.0001133	386.356				High	43.02	0.0175508	High	20.01	3.53435										0
LQSPGAQQTYGTSQQVDASAGNQGMLSPYR	6	3	1	LOC_Os01g68860.3	S3(Phospho)	3220.44	1	S(3): 100.0; T(9): 0.0; Y(10): 0.0; T(12): 0.0; S(13): 0.0; S(19): 0.0; S(27): 0.0; Y(29): 0.0	9.68032e+07	8.61119e+07	8.24337e+07	0	5.42375e+07	0	0	3.345e-09	373.86	High	68.18	6.61742e-05	High	83.65	1.90019e-06	High	88.89	5.65038e-07				High	85.77	1.16534e-06				0
VSQPAEEDEMDFDSEEVEDEEEEEK	3	1	1	LOC_Os05g51830.1	S14(Phospho)	3053.11	1	S(2): 0.0; S(14): 100.0	4.8972e+07	5.46218e+07	0	0	3.72803e+07	0	0	0.000154	268.017	High	39.83	0.0199977	High	26.32	0.464125							High	24.98	0.63331				0
SPESGLSPSTSR	5	1	1	LOC_Os01g71970.1	S1(Phospho)	1284.55	1	S(1): 100.0; S(4): 0.0; S(7): 0.0; S(9): 0.0; T(10): 0.0; S(11): 0.0	4.47464e+07	5.41371e+07	4.9337e+07	2.8489e+07	0	0	0	0.001302	212.975	High	29.12	0.198327	High	34.86	0.052597	High	37.31	0.0302915	High	32.74	0.0925602							0
MSSAGGGGGMGSR	3	1	1	LOC_Os05g50280.1	S12(Phospho)	1191.43	1	S(2): 0.0; S(3): 0.0; S(12): 100.0	23336036	2.88232e+07	3.20846e+07	0	0	0	0	0.0006742	221.133	High	32.56	0.0293674	High	41.66	0.00360616	High	42.24	0.00315832										0
SVNSEADIQLAIK	4	3	1	LOC_Os03g05390.13	S4(Phospho)	1467.7	1	S(1): 0.0; S(4): 100.0	1.49313e+07	1.57889e+07	13361914	0	5.87542e+06	0	0	8.299e-06	302.753	High	82.12	1.06181e-06	High	75.85	4.52688e-06	High	60.45	0.000158496				High	61.35	0.000136305				0
QPTSGVASWFPQSPGGR	7	3	1	LOC_Os10g41030.2	S13(Phospho)	1838.82	1	T(3): 0.0; S(4): 0.0; S(8): 0.0; S(13): 100.0	2.48842e+07	1.34341e+07	4.03712e+07	0	0	1.6545e+07	0	0.001739	254.066	High	45.27	0.00671448	High	36.51	0.0501549	High	41.44	0.0160032				High	15.19	6.92104	High	30.1	0.217191	0
TVSDITESKPILEK	3	1	1	LOC_Os04g47240.2	S3(Phospho)	1639.82	1	T(1): 0.0; S(3): 100.0; T(6): 0.0; S(8): 0.0	1.39983e+07	0	22111846	0	0	1.69317e+07	0	5.717e-08	382.39	High	36.07	0.0350367				High	40.25	0.0144819							High	36.88	0.0320904	0
EGDSDVDTSDESGTIEK	4	2	1	LOC_Os02g25060.2	S4(Phospho)	1863.7	1	S(4): 100.0; T(8): 0.0; S(9): 0.0; S(12): 0.0; T(14): 0.0	1.13126e+07	1.90889e+07	1.47889e+07	0	0	0	0	3.686e-05	235.206	High	39.09	0.0163571	High	49.97	0.00134123	High	42.37	0.00768612										0
SGLTSNEDSGEEHLAR	2	1	1	LOC_Os03g03870.1	S9(Phospho)	1781.74	1	S(1): 0.0; T(4): 0.0; S(5): 0.0; S(9): 100.0	0	9.38029e+06	9.62223e+06	0	0	0	0	0.002202	332.207				High	44.05	0.00621612	High	33.87	0.0665556										0
ATGAPAGVASPGASPSNLIVMK	2	3	1	LOC_Os07g38360.2	S10(Phospho)	2076.03	1	T(2): 0.0; S(10): 100.0; S(14): 0.0; S(16): 0.0	19921300	0	3.00733e+07	0	0	0	0	2.505e-07	530.749	High	76.24	5.44296e-06				High	80.49	1.96527e-06										0
RQSPGSDACDPYSIQASK	3	1	1	LOC_Os04g51060.1	S3(Phospho); S6(Phospho); C9(Carbamidomethyl)	2126.83	1	S(3): 100.0; S(6): 100.0; Y(12): 0.0; S(13): 0.0; S(17): 0.0	0	5.52709e+06	9.64186e+06	0	4890940	0	0	0.004313	255.246				High	24.15	0.66919	High	18.58	2.48368				High	18.03	2.57267				1
YGSDNDGHSPR	3	1	1	LOC_Os01g05420.1	S3(Phospho); S9(Phospho)	1364.43	1	Y(1): 0.0; S(3): 100.0; S(9): 100.0	1.5059e+07	1.72283e+07	0	0	0	2.02292e+07	0	0.001249	361.143	High	38.35	0.00475208	High	40.63	0.00280682										High	27.31	0.0586137	0
SYGSDPEEQWMR	2	1	1	LOC_Os05g04830.1	S4(Phospho)	1564.58	1	S(1): 0.0; Y(2): 0.0; S(4): 100.0	0	2.69229e+07	1.91681e+07	0	0	0	0	4.556e-05	286.271				High	31.55	0.0869204	High	72.32	6.99849e-06										0
DGSSFGLTPK	2	1	1	LOC_Os04g28090.1	T8(Phospho)	1088.47	1	S(3): 0.0; S(4): 0.0; T(8): 100.0	0	1.9378e+07	1.1554e+07	0	0	0	0	0.01511	232.772				High	35.24	0.0245815	High	25.95	0.20747										0
VTDDGSQGIQGLMIR	3	2	1	LOC_Os04g01290.3	S6(Phospho); M13(Oxidation)	1685.75	1	T(2): 0.0; S(6): 100.0	0	1.02444e+07	6.47368e+06	0	0	7.79773e+06	0	4.893e-08	283.279				High	58.76	0.000256312	High	21.43	1.33746							High	47.48	0.00338807	0
GGGGGGGDEDTDDEDWTGGGAR	3	1	1	LOC_Os07g01940.1	T11(Phospho)	2117.74	1	T(11): 100.0; T(17): 0.0	0	1.95812e+07	1.8154e+07	0	0	6243151	0	1.281e-07	352.941				High	97.6	1.94981e-08	High	95.3	3.32454e-08							High	65.19	3.32052e-05	0
ELKEPVVAEPEAEPAMIPVTVEPENSPR	3	1	1	LOC_Os10g42724.1	S26(Phospho)	3137.5	1	T(20): 0.0; S(26): 100.0	9.23125e+06	4.67242e+07	3.58003e+07	0	0	0	0	0.001072	306.058	High	9.79	33.9737	High	6.95	64.7694	High	4.37	117.484										1
GATDSDSEVDFDR	11	1	1	LOC_Os07g49380.1	S5(Phospho); S7(Phospho)	1573.51	1	T(3): 0.0; S(5): 100.0; S(7): 100.0	4.97911e+06	1.79457e+07	1.76142e+07	0	0	8.60595e+06	0	0.00647	256.422	High	47.09	0.000712357	High	36.66	0.00783261	High	38.08	0.00564816	High	26.07	0.0872519	High	37.95	0.00584383	High	39.43	0.00424173	0
MLQHSNSANEMLLR	7	1	1	LOC_Os07g48410.1	S7(Phospho)	1723.77	1	S(5): 0.0; S(7): 100.0	1.60575e+07	1.30891e+07	15718921	1.61809e+07	0	0	0	9.874e-07	318.615	High	49.53	0.00248543	High	38.32	0.0328988	High	35.55	0.0612668	High	32.36	0.138048				High	29.99	0.220106	0
KNAAAAASPVAPPPASPLK	3	3	1	LOC_Os05g51850.3	S8(Phospho)	1837.96	1	S(8): 100.0; S(16): 0.0	0	6.70569e+06	3.14232e+06	0	5.37887e+06	0	0	4.848e-10	292.798				High	16.62	2.83429	High	25.84	0.332415				High	32.92	0.0671314				1
GSPSPDLR	7	1	1	LOC_Os09g38090.1	S4(Phospho)	908.389	1	S(2): 0.0; S(4): 100.0	1.12085e+08	93323655	101959676	110247273	0	0	0.001	0.01647	144.829	High	28.77	0.0888027	High	34.01	0.0261352	High	32.51	0.036917	High	28.73	0.0881507				High	32.71	0.0352822	0
SPLTTPR	6	2	1	LOC_Os03g50390.1	S1(Phospho)	851.404	1	S(1): 100.0; T(4): 0.0; T(5): 0.0	1.56342e+07	1.12331e+07	0	0	0	6.39923e+06	0	0.007732	144.113	High	25.51	0.185867	High	24.62	0.247986	High	29.66	0.077647				High	15.2	2.00676	High	15.67	1.80092	0
SPQTVDTTR	3	1	1	LOC_Os07g48200.1	S1(Phospho)	1084.47	1	S(1): 100.0; T(4): 0.0; T(7): 0.0; T(8): 0.0	0	4.19118e+06	5.46934e+06	0	3.19892e+06	0	0.001	0.03416	139.344				High	22.96	0.445126	High	20.88	0.685521				High	12.87	4.66066				0
LNEEPEVHADHTMDPDYESPEEQEQDTGR	2	1	1	LOC_Os09g36090.1	S19(Phospho)	3477.38	1	T(12): 0.0; Y(17): 0.0; S(19): 100.0; T(27): 0.0	0	7179328	2.84412e+07	0	0	0	0	1.722e-06	415.364				High	44.62	0.0144891	High	33.86	0.171038										0
VRDDKLSPNTSTR	5	1	1	LOC_Os04g31030.1	S7(Phospho)	1568.74	1	S(7): 100.0; T(10): 0.0; S(11): 0.0; T(12): 0.0	62718628	77175152	3.42502e+07	35131353	0	0	0	0.01439	157.323	High	15.94	4.82242	High	8.54	26.5432	High	12.42	10.6254	High	20.35	1.74458							2
DMPSDGDDAEPTGITILR	3	3	1	LOC_Os08g06140.3	M2(Oxidation); S4(Phospho)	1998.85	1	S(4): 100.0; T(12): 0.0; T(15): 0.0	0	5.41541e+06	4.77175e+06	0	0	6.6344e+06	0	0.0003616	235.705				High	32	0.179066	High	21.11	2.12551							High	13.7	11.861	0
VKGSQLQTPPVADETER	2	1	1	LOC_Os03g46920.1	S4(Phospho)	1934.92	1	S(4): 100.0; T(8): 0.0; T(15): 0.0	0	2.14765e+07	1.18708e+07	0	0	0	0	0.007982	219.649				High	18.89	3.4637	High	3.11	131.301										1
NAPGGPLSPGGFPMNRPGTGGMMPGMPGTPGMPGSR	4	1	1	LOC_Os04g42140.1	S8(Phospho)	3502.55	1	S(8): 100.0; T(19): 0.0; T(29): 0.0; S(35): 0.0	1.48738e+08	1.54516e+08	1.37767e+08	0	0	0	0	9.24e-06	256.091	High	15.09	14.211	High	16.53	10.3006	High	7.16	88.0584				High	4.59	159.658				0
ILACAGGGSDPSAGSDGDADDHVDENK	3	1	1	LOC_Os04g56740.1	C4(Carbamidomethyl); S15(Phospho)	2710.06	1	S(9): 0.0; S(12): 0.0; S(15): 100.0	2.67483e+07	23096521	2.42024e+07	0	0	0	0	1.726e-08	521.085	High	62.79	0.000174007	High	45.6	0.00925972	High	66.49	7.55403e-05										0
SPLHPAYTPDAQGQSPMNPQHGR	4	1	1	LOC_Os04g31030.1	S15(Phospho)	2566.14	1	S(1): 0.0; Y(7): 0.0; T(8): 0.0; S(15): 100.0	9.7217e+06	1.72913e+07	6.80418e+06	0	9586597	0	0	0.0002119	254.598	High	16.4	7.64119	High	35.45	0.0957657	High	33.89	0.137747				High	21.83	2.18431				0
LLEQHDAEKSDDVSR	6	1	1	LOC_Os06g05060.1	S10(Phospho)	1821.8	1	S(10): 100.0; S(14): 0.0	45804036	2.07066e+07	3.32949e+07	0	0	2.6712e+07	0	0.0001958	319.689	High	18	3.40514	High	46.31	0.00501447	High	76.12	5.30224e-06							High	48.28	0.00320071	1
SNNSDDEAHQFWR	5	3	1	LOC_Os06g09890.5	S4(Phospho)	1685.64	1	S(1): 0.0; S(4): 100.0	1.64339e+07	5.07555e+06	5.38424e+06	0	3.83146e+06	0	0	0.0005861	248.203	High	51.69	0.000832483	High	33.73	0.0535908	High	44.96	0.00402453				High	32.73	0.0655469				0
NESPTASSSAAASSNSK	3	1	1	LOC_Os08g01070.4	S3(Phospho)	1675.68	1	S(3): 100.0; T(5): 0.0; S(7): 0.0; S(8): 0.0; S(9): 0.0; S(13): 0.0; S(14): 0.0; S(16): 0.0	3.64762e+06	7.17939e+06	6.53756e+06	0	0	0	0	4.295e-07	267.788	High	45.83	0.00395089	High	60.96	0.000121013	High	54.2	0.000566672										0
LTSGLGLRLSPK	3	1	1	LOC_Os12g21890.1	S3(Phospho); S10(Phospho)	1401.69	1	T(2): 0.0; S(3): 100.0; S(10): 100.0	18637885	2.12114e+07	2.52393e+07	0	0	0	0	0.003745	264.424	High	25.2	0.557181	High	17.17	3.4843	High	20.1	1.76147										1
RPGLVMSHSGKR	4	1	1	LOC_Os03g17240.1	S9(Phospho)	1404.7	1	S(7): 0.0; S(9): 100.0	1.61272e+07	2.06952e+07	1.96196e+07	0	0	16147768	0	0.001249	220.388	High	16.08	4.33406	High	24.27	0.647024	High	19.89	1.78104							High	21.6	1.18857	1
GSQLQTPPVADETER	3	1	1	LOC_Os03g46920.1	T6(Phospho)	1707.76	1	S(2): 0.0; T(6): 100.0; T(13): 0.0	3.00235e+07	3.9902e+07	0	0	0	2.50977e+07	0	0.0006657	216.057	High	18.03	2.90557	High	19.13	2.26888										High	18.27	2.50138	0
NRPTVLDQDDDSDVSAVEDDDYSK	3	2	1	LOC_Os02g56740.2	S15(Phospho)	2778.13	1	T(4): 0.0; S(12): 0.0; S(15): 100.0; Y(22): 0.0; S(23): 0.0	3.08191e+07	3.92606e+07	2.30972e+07	0	0	0	0	1.459e-05	357.661	High	42.8	0.0181006	High	44.34	0.0117378	High	50.66	0.00274841										0
ETTTGSLSPK	4	4	1	LOC_Os07g07580.2	S6(Phospho); S8(Phospho)	1180.45	1	T(2): 0.0; T(3): 0.0; T(4): 0.0; S(6): 100.0; S(8): 100.0	0	2.54431e+07	1.4354e+07	0	0	1.98399e+07	0.001	0.00154	209.993				High	15.12	2.23325	High	11.98	4.38321							High	17.69	1.17704	0
MNNLLTDSFELPR	3	1	1	LOC_Os07g07000.1	N-Term(Acetyl); S8(Phospho)	1671.77	1	T(6): 0.0; S(8): 100.0	8.30026e+06	9.52063e+06	0	0	1.03199e+07	0	0	0.0003647	347.346	High	65.74	6.15111e-05	High	63.7	0.000102358							High	56.84	0.000513602				0
SKDGTDTEDATIDTDR	3	1	1	LOC_Os09g32430.1	T5(Phospho)	1819.73	1	S(1): 0.0; T(5): 100.0; T(7): 0.0; T(11): 0.0; T(14): 0.0	5.68873e+07	88160659	0	0	0	6.40724e+07	0	4.22e-16	506.509	High	98.82	2.34949e-08	High	79.3	2.11658e-06										High	98.68	2.43256e-08	1
SHSAVLADDILSPSAGR	3	1	1	LOC_Os03g08270.2	S12(Phospho)	1775.83	1	S(1): 0.0; S(3): 0.0; S(12): 100.0; S(14): 0.0	0	3.7616e+07	21355602	0	1.61772e+07	0	0	1.07e-09	560.72				High	78.81	2.49761e-06	High	69.72	2.09319e-05				High	47.89	0.00309992				0
GRQSNADGPTQDERPMER	3	1	1	LOC_Os02g56270.1	S4(Phospho)	2123.9	1	S(4): 100.0; T(10): 0.0	29964650	4.87222e+07	3.7784e+07	0	0	0	0.001	0.02179	229.712	High	0.74	243.007	High	5.6	79.3218	High	8.07	44.9151										1
NVSPAEQSAADK	3	1	1	LOC_Os06g44210.1	S3(Phospho)	1296.55	1	S(3): 100.0; S(8): 0.0	0	3.89034e+06	3.40107e+06	0	2.90582e+06	0	0	0.01499	129.059				High	20.42	1.27186	High	20.96	1.16163				High	14.98	4.60329				0
SISLELPLFER	3	1	1	LOC_Os10g28710.1	S3(Phospho)	1383.71	1	S(1): 0.0; S(3): 100.0	0	3.83839e+06	6.0438e+06	3.5296e+06	0	0	0	0.007941	298.762				High	35.3	0.0369196	High	35.79	0.0339559	High	13.66	5.60976							0
DASLDHSLVSPTQR	4	1	1	LOC_Os09g30400.3	S10(Phospho)	1605.73	1	S(3): 0.0; S(7): 0.0; S(10): 100.0; T(12): 0.0	12872098	2.00069e+07	1.16119e+07	0	8.02131e+06	0	0	0.0009575	357.192	High	45.39	0.00605887	High	44.55	0.00729389	High	39.83	0.0216771				High	24.15	0.800335				0
KLGIPAAAAAAGASSAASADGASPR	4	1	1	LOC_Os03g25720.1	S23(Phospho)	2219.09	1	S(14): 0.0; S(15): 0.0; S(18): 0.0; S(23): 100.0	1.73333e+07	0	3.74009e+06	0	0	28962033	0	0.0005047	289.307	High	28.36	0.324586	High	27.1	0.437253	High	18.67	2.65618							High	18.11	3.43433	1
[truncated: 4,253 more rows]
